# Supplementary material for: Crystal structure of a 1,1-dibutyl-1H,3H-naphtho[1,8-cd][1,2,6]oxastannaborinin-3-ol
Source: Acta Crystallogr E Crystallogr Commun. 2021 Jan 26;77(Pt 2):180–3. doi: 10.1107/S2056989021000712 (PMC7869557; doi:10.1107/S2056989021000712)
Supplement: Supplementary file 1 [file e-77-00180-sup1.cif]

##############################################################################
#                                                                            #
# This CIF contains the data in a paper accepted for publication in          #
# Acta Crystallographica Section E. It conforms to the requirements of       #
# Notes for Authors for Acta Crystallographica Section E, and has been       #
# peer reviewed under the auspices of the IUCr Commission on Journals.       #
#                                                                            #
# Full details of the Crystallographic Information File format               #
# are given in the paper "The Crystallographic Information File (CIF):       #
# a New Standard Archive File for Crystallography" by S. R. Hall, F. H.      #
# Allen and I. D. Brown [Acta Cryst. (1991), A47, 655-685].                  #
#                                                                            #
# The current version of the core CIF dictionary is obtainable from          #
# ftp://ftp.iucr.org/pub/cif_core.dic.                                       #
#                                                                            #
# Software is freely available for graphical display of the structure(s)     #
# in this CIF. For information consult the CIF software page                 #
# http://www.iucr.org/resources/cif/software.                                #
#                                                                            #
# This file may be used for bona fide research purposes within the           #
# scientific community so long as proper attribution is given to the journal # 
# article from which it was obtained.                                        #
#                                                                            #
##############################################################################
data_I
_audit_creation_method
;
Olex2 1.3
(compiled 2020.11.12 svn.r5f609507 for OlexSys, GUI svn.r6226)
;
_journal_date_recd_electronic     2021-01-13
_journal_date_accepted     2021-01-21
_journal_name_full     'Acta Crystallographica, Section E'
_journal_year     2021
_journal_volume     77
_journal_issue      2
_journal_page_first     180
_journal_page_last     183
_journal_paper_category     GM
_journal_paper_doi     10.1107/S2056989021000712
_journal_coeditor_code     ZQ2260
_publ_contact_author_name     'Peter Chen'
_publ_contact_author_address
;
Laboratorium f\"ur Organische Chemie, ETH Z\"urich, Z\"urich,
Switzerland
;
_publ_contact_author_email     'peter.chen@org.chem.ethz.ch'
_publ_contact_author_fax     ?
_publ_contact_author_phone     ?
_publ_section_title
;
Crystal structure of a
1,1-dibutyl-1<i>H</i>,3<i>H</i>-naphtho[1,8-<i>cd</i>][1,2,6]\
oxastannaborinin-3-ol
;
loop_
    _publ_author_name
    _publ_author_footnote
    _publ_author_address
    'Breitwieser, Kevin' .
;
Laboratorium f\"ur Organische Chemie, ETH Z\"urich, Z\"urich,
Switzerland
;
    'Chen, Peter' .
;
Laboratorium f\"ur Organische Chemie, ETH Z\"urich, Z\"urich,
Switzerland
;
_publ_section_synopsis
;\
A novel oxastannaborininol,
1,1-dibutyl-1<i>H</i>,3<i>H</i>-naphtho[1,8-<i>cd</i>][1,2,6]\
oxastannaborinin-3-ol, has been synthesized and crystallized. It is the first
reported compound with a heterocycle containing an Sn--O--B unit.
;
_chemical_name_systematic
;\
1,1-Dibutyl-1<i>H</i>,3<i>H</i>-naphtho[1,8-<i>cd</i>][1,2,6]oxastannaborinin-\
3-ol
;
_chemical_name_common     ?
_chemical_formula_moiety     'C18 H25 B O2 Sn'
_chemical_formula_sum     'C18 H25 B O2 Sn'
_chemical_formula_iupac     '[Sn (C4 H9)2 (C10 H7 B O2)]'
_chemical_formula_weight     402.88
_chemical_melting_point     ?
_space_group_crystal_system     monoclinic
_space_group_name_H-M_alt     'C 1 2/c 1'
_space_group_name_Hall     '-C 2yc'
loop_
    _space_group_symop_operation_xyz
    'x, y, z'
    '-x, y, -z+1/2'
    'x+1/2, y+1/2, z'
    '-x+1/2, y+1/2, -z+1/2'
    '-x, -y, -z'
    'x, -y, z-1/2'
    '-x+1/2, -y+1/2, -z'
    'x+1/2, -y+1/2, z-1/2'
_cell_length_a     30.1386(6)
_cell_length_b     11.29480(10)
_cell_length_c     16.4726(3)
_cell_angle_alpha     90
_cell_angle_beta     139.457(4)
_cell_angle_gamma     90
_cell_volume     3644.9(2)
_cell_formula_units_Z     8
_cell_measurement_reflns_used     21527
_cell_measurement_theta_min     4.5070
_cell_measurement_theta_max     79.3990
_cell_measurement_temperature     200.00(10)
_exptl_crystal_description     plate
_exptl_crystal_colour     'clear colourless'
_exptl_crystal_size_max     0.257
_exptl_crystal_size_mid     0.131
_exptl_crystal_size_min     0.023
_exptl_crystal_density_diffrn     1.468
_exptl_crystal_density_meas     ?
_exptl_crystal_density_method     ?
_exptl_crystal_F_000     1632
loop_
    _exptl_crystal_face_index_h
    _exptl_crystal_face_index_k
    _exptl_crystal_face_index_l
    _exptl_crystal_face_perp_dist
    11 6 -7 0.1022
    -11 -6 7 0.0989
    2 -7 -3 0.0495
    -11 -5 8 0.1011
    -7 6 6 0.0582
    12 -6 -5 0.0557
    16 -4 -9 0.0926
    3 6 -5 0.0961
    -13 6 6 0.0592
    15 -3 -3 0.0391
    0 -4 6 0.0821
    13 0 0 0.0111
    -13 0 0 0.0121
    1 -1 4 0.0717
    8 1 -3 0.0891
_exptl_absorpt_coefficient_mu     11.168
_exptl_absorpt_correction_type     gaussian
_exptl_absorpt_process_details
;
(CrysAlisPro; Rigaku OD, 2018)
;
_exptl_absorpt_correction_T_min     0.234
_exptl_absorpt_correction_T_max     1.000
_diffrn_ambient_temperature     200.00(10)
_diffrn_source     ?
_diffrn_radiation_type     CuK\a
_diffrn_radiation_wavelength     1.54184
_diffrn_measurement_device_type
              'Rigaku Oxford Diffraction XtaLAB Synergy, Dualflex, Pilatus 300K'
_diffrn_measurement_device     'four-circle diffractometer'
_diffrn_measurement_method     '\w scans'
_diffrn_detector_area_resol_mean     ?
_diffrn_reflns_number     28847
_diffrn_reflns_av_R_equivalents     0.0333
_diffrn_reflns_av_unetI/netI     0.0185
_diffrn_reflns_theta_min     4.514
_diffrn_reflns_theta_max     79.629
_diffrn_reflns_theta_full     67.684
_diffrn_measured_fraction_theta_max     0.990
_diffrn_measured_fraction_theta_full     1.000
_diffrn_reflns_limit_h_min     -38
_diffrn_reflns_limit_h_max     29
_diffrn_reflns_limit_k_min     -14
_diffrn_reflns_limit_k_max     14
_diffrn_reflns_limit_l_min     -17
_diffrn_reflns_limit_l_max     20
_refine_special_details     ?
_reflns_number_total     3923
_reflns_number_gt     3724
_reflns_threshold_expression     'I > 2\s(I)'
_refine_ls_structure_factor_coef     Fsqd
_refine_ls_matrix_type     full
_refine_ls_R_factor_all     0.0247
_refine_ls_R_factor_gt     0.0237
_refine_ls_wR_factor_gt     0.0651
_refine_ls_wR_factor_ref     0.0659
_refine_ls_goodness_of_fit_ref     1.080
_refine_ls_restrained_S_all     1.119
_refine_ls_number_reflns     3923
_refine_ls_number_parameters     264
_refine_ls_number_restraints     167
_refine_ls_hydrogen_treatment     mixed
_refine_ls_weighting_scheme     calc
_refine_ls_weighting_details
              'w=1/[\s^2^(Fo^2^)+(0.0359P)^2^+2.7329P] where P=(Fo^2^+2Fc^2^)/3'
_atom_sites_solution_hydrogens     mixed
_atom_sites_solution_primary     dual
_atom_sites_solution_secondary     ?
_refine_ls_shift/su_max     0.001
_refine_ls_shift/su_mean     0.000
_refine_diff_density_max     0.447
_refine_diff_density_min     -0.394
_refine_ls_extinction_method     none
_refine_ls_extinction_coef     .
loop_
    _atom_type_symbol
    _atom_type_description
    _atom_type_scat_dispersion_real
    _atom_type_scat_dispersion_imag
    _atom_type_scat_source
    'C' 'C' 0.0181 0.0091
                         'International Tables Vol C Tables 4.2.6.8 and 6.1.1.4'
    'H' 'H' 0.0000 0.0000
                         'International Tables Vol C Tables 4.2.6.8 and 6.1.1.4'
    'B' 'B' 0.0090 0.0039
                         'International Tables Vol C Tables 4.2.6.8 and 6.1.1.4'
    'O' 'O' 0.0492 0.0322
                         'International Tables Vol C Tables 4.2.6.8 and 6.1.1.4'
    'Sn' 'Sn' 0.0259 5.4591
                         'International Tables Vol C Tables 4.2.6.8 and 6.1.1.4'
_computing_data_collection
;
CrysAlisPro (Rigaku OD, 2018)
;
_computing_cell_refinement
;
CrysAlisPro (Rigaku OD, 2018)
;
_computing_data_reduction
;
CrysAlisPro (Rigaku OD, 2018)
;
_computing_structure_solution
;
ShelXT (Sheldrick, 2015a)
;
_computing_structure_refinement
;
<i>SHELXL2018/3</i> (Sheldrick, 2015b)
;
_computing_molecular_graphics
;
<i>OLEX2</i> (Dolomanov <i>et al.</i>,  2009)
;
_computing_publication_material
;
<i>OLEX2</i> (Dolomanov <i>et al.</i>,  2009)
;
loop_
    _atom_site_type_symbol
    _atom_site_label
    _atom_site_fract_x
    _atom_site_fract_y
    _atom_site_fract_z
    _atom_site_U_iso_or_equiv
    _atom_site_adp_type
    _atom_site_calc_flag
    _atom_site_occupancy
    _atom_site_disorder_assembly
    _atom_site_disorder_group
    Sn Sn1 0.80127(4) 0.57065(8) 0.24979(9) 0.03908(16) Uani d 0.705(6) A 1
    O O1 0.75421(8) 0.66412(13) 0.09740(13) 0.0452(3) Uani d 1 . .
    O O2 0.66330(9) 0.77545(16) -0.07920(16) 0.0560(4) Uani d 1 . .
    H H2 0.6923(15) 0.790(3) -0.079(3) 0.084 Uiso d 1 . .
    C C18 0.65789(11) 0.61897(17) 0.12184(19) 0.0411(4) Uani d 1 . .
    C C17 0.72252(13) 0.56497(18) 0.2265(2) 0.0465(5) Uani d 1 . .
    C C9 0.64190(11) 0.68493(18) 0.02737(19) 0.0427(4) Uani d 1 . .
    C C13 0.60618(13) 0.6048(2) 0.1109(2) 0.0498(5) Uani d 1 . .
    C C16 0.73393(15) 0.5022(2) 0.3129(3) 0.0606(6) Uani d 1 . .
    H H16 0.776391 0.467551 0.380439 0.073 Uiso calc 1 . .
    C C12 0.54116(13) 0.6536(3) 0.0087(3) 0.0628(6) Uani d 1 . .
    H H12 0.507856 0.643613 0.002056 0.075 Uiso calc 1 . .
    C C15 0.68324(17) 0.4895(3) 0.3016(3) 0.0676(7) Uani d 1 . .
    H H15 0.692174 0.447318 0.361363 0.081 Uiso calc 1 . .
    B B1 0.69046(12) 0.7075(2) 0.0188(2) 0.0403(4) Uani d 1 . .
    C C14 0.62094(16) 0.5390(2) 0.2029(3) 0.0609(6) Uani d 1 . .
    H H14 0.587231 0.529701 0.195310 0.073 Uiso calc 1 . .
    C C10 0.57682(13) 0.7313(2) -0.0696(2) 0.0571(6) Uani d 1 . .
    H H10 0.565960 0.775310 -0.130655 0.069 Uiso calc 1 . .
    C C11 0.52614(14) 0.7150(3) -0.0803(3) 0.0698(7) Uani d 1 . .
    H H11 0.482665 0.746192 -0.148228 0.084 Uiso calc 1 . .
    C C7 0.9197(5) 0.8346(9) 0.5547(9) 0.0641(11) Uani d 0.705(6) A 1
    H H7A 0.927199 0.892715 0.522732 0.077 Uiso calc 0.705(6) A 1
    H H7B 0.962017 0.791753 0.621729 0.077 Uiso calc 0.705(6) A 1
    C C6 0.8653(4) 0.7496(5) 0.4523(7) 0.0553(11) Uani d 0.705(6) A 1
    H H6A 0.823204 0.793127 0.385509 0.066 Uiso calc 0.705(6) A 1
    H H6B 0.857484 0.692717 0.484475 0.066 Uiso calc 0.705(6) A 1
    C C1 0.8221(5) 0.3983(7) 0.2290(11) 0.0757(19) Uani d 0.705(6) A 1
    H H1A 0.854211 0.357484 0.308673 0.091 Uiso calc 0.705(6) A 1
    H H1B 0.780202 0.352665 0.169737 0.091 Uiso calc 0.705(6) A 1
    C C5 0.8825(3) 0.6821(5) 0.3978(6) 0.0555(11) Uani d 0.705(6) A 1
    H H5A 0.923203 0.634959 0.462947 0.067 Uiso calc 0.705(6) A 1
    H H5B 0.891816 0.738315 0.367705 0.067 Uiso calc 0.705(6) A 1
    C C8 0.9005(7) 0.8980(10) 0.6062(8) 0.0776(15) Uani d 0.705(6) A 1
    H H8A 0.855991 0.932701 0.538591 0.116 Uiso calc 0.705(6) A 1
    H H8B 0.933280 0.959032 0.662845 0.116 Uiso calc 0.705(6) A 1
    H H8C 0.900010 0.842311 0.649544 0.116 Uiso calc 0.705(6) A 1
    C C3A 0.9362(9) 0.469(2) 0.2939(13) 0.131(9) Uani d 0.295(6) A 2
    H H3AA 0.980912 0.440122 0.340706 0.158 Uiso calc 0.295(6) A 2
    H H3AB 0.940412 0.552561 0.313166 0.158 Uiso calc 0.295(6) A 2
    C C2 0.8516(4) 0.4040(4) 0.1841(8) 0.110(2) Uani d 0.705(6) A 1
    H H2A 0.859231 0.324071 0.175231 0.132 Uiso calc 0.705(6) A 1
    H H2B 0.818392 0.441013 0.102315 0.132 Uiso calc 0.705(6) A 1
    C C4 0.9615(5) 0.4669(7) 0.2585(10) 0.142(3) Uani d 0.705(6) A 1
    H H4A 0.943675 0.519424 0.193075 0.213 Uiso calc 0.705(6) A 1
    H H4B 0.962191 0.387520 0.238623 0.213 Uiso calc 0.705(6) A 1
    H H4C 1.007051 0.490615 0.335834 0.213 Uiso calc 0.705(6) A 1
    C C4A 0.8861(8) 0.4541(14) 0.1525(11) 0.117(6) Uani d 0.295(6) A 2
    H H4AA 0.840486 0.445560 0.109470 0.176 Uiso calc 0.295(6) A 2
    H H4AB 0.898299 0.384852 0.138891 0.176 Uiso calc 0.295(6) A 2
    H H4AC 0.888484 0.522479 0.121278 0.176 Uiso calc 0.295(6) A 2
    C C3 0.9174(5) 0.4718(7) 0.2707(12) 0.149(5) Uani d 0.705(6) A 1
    H H3A 0.906412 0.554416 0.264650 0.179 Uiso calc 0.705(6) A 1
    H H3B 0.945236 0.446432 0.354910 0.179 Uiso calc 0.705(6) A 1
    C C2A 0.9121(6) 0.4051(10) 0.3302(14) 0.091(4) Uani d 0.295(6) A 2
    H H2AA 0.941594 0.426381 0.416263 0.110 Uiso calc 0.295(6) A 2
    H H2AB 0.919817 0.321779 0.330202 0.110 Uiso calc 0.295(6) A 2
    C C1A 0.8408(11) 0.4164(14) 0.261(3) 0.100(8) Uani d 0.295(6) A 2
    H H1AA 0.833837 0.357857 0.293132 0.120 Uiso calc 0.295(6) A 2
    H H1AB 0.810547 0.396319 0.173984 0.120 Uiso calc 0.295(6) A 2
    Sn Sn1A 0.8101(2) 0.5864(4) 0.2649(3) 0.0696(7) Uani d 0.295(6) A 2
    C C5A 0.8830(9) 0.7164(16) 0.4067(17) 0.0555(11) Uani d 0.295(6) A 2
    H H5AA 0.926737 0.677223 0.474024 0.067 Uiso calc 0.295(6) A 2
    H H5AB 0.888251 0.774727 0.371250 0.067 Uiso calc 0.295(6) A 2
    C C6A 0.8671(11) 0.7814(15) 0.4627(19) 0.0553(11) Uani d 0.295(6) A 2
    H H6AA 0.827565 0.831359 0.398553 0.066 Uiso calc 0.295(6) A 2
    H H6AB 0.854627 0.723469 0.486213 0.066 Uiso calc 0.295(6) A 2
    C C7A 0.9231(13) 0.856(3) 0.574(2) 0.0641(11) Uani d 0.295(6) A 2
    H H7AA 0.931733 0.920516 0.547875 0.077 Uiso calc 0.295(6) A 2
    H H7AB 0.964334 0.808857 0.633969 0.077 Uiso calc 0.295(6) A 2
    C C8A 0.9093(18) 0.908(3) 0.637(2) 0.0776(15) Uani d 0.295(6) A 2
    H H8AA 0.879434 0.974810 0.589615 0.116 Uiso calc 0.295(6) A 2
    H H8AB 0.951534 0.932796 0.719433 0.116 Uiso calc 0.295(6) A 2
    H H8AC 0.888151 0.849241 0.640933 0.116 Uiso calc 0.295(6) A 2
loop_
    _atom_site_aniso_label
    _atom_site_aniso_U_11
    _atom_site_aniso_U_22
    _atom_site_aniso_U_33
    _atom_site_aniso_U_12
    _atom_site_aniso_U_13
    _atom_site_aniso_U_23
    Sn1 0.0426(2) 0.0423(2) 0.04336(19) 0.00587(15) 0.03572(17) 0.00775(15)
    O1 0.0546(8) 0.0530(8) 0.0488(7) 0.0110(6) 0.0450(7) 0.0129(6)
    O2 0.0562(9) 0.0733(11) 0.0550(9) 0.0151(8) 0.0468(8) 0.0221(8)
    C18 0.0557(11) 0.0377(9) 0.0490(10) -0.0046(8) 0.0451(10) -0.0059(8)
    C17 0.0602(13) 0.0475(11) 0.0514(12) -0.0012(9) 0.0478(11) 0.0012(8)
    C9 0.0521(11) 0.0445(10) 0.0475(10) 0.0001(8) 0.0423(10) -0.0010(8)
    C13 0.0656(13) 0.0488(11) 0.0632(13) -0.0119(10) 0.0568(12) -0.0116(10)
    C16 0.0771(16) 0.0629(15) 0.0624(14) 0.0033(12) 0.0587(14) 0.0109(11)
    C12 0.0598(14) 0.0779(17) 0.0756(16) -0.0075(12) 0.0584(14) -0.0072(13)
    C15 0.095(2) 0.0702(16) 0.0759(17) -0.0076(15) 0.0759(17) 0.0055(13)
    B1 0.0510(12) 0.0406(10) 0.0437(11) 0.0022(9) 0.0399(10) 0.0014(9)
    C14 0.0834(17) 0.0627(14) 0.0767(16) -0.0206(13) 0.0720(16) -0.0132(13)
    C10 0.0570(13) 0.0690(15) 0.0602(13) 0.0105(11) 0.0486(12) 0.0125(11)
    C11 0.0553(14) 0.091(2) 0.0741(17) 0.0102(13) 0.0522(14) 0.0107(15)
    C7 0.084(2) 0.058(4) 0.062(3) 0.003(2) 0.059(2) -0.0001(19)
    C6 0.0703(16) 0.047(4) 0.066(2) -0.001(3) 0.0567(16) -0.002(2)
    C1 0.093(4) 0.040(2) 0.132(5) 0.010(2) 0.096(4) 0.012(3)
    C5 0.0517(13) 0.066(4) 0.0520(16) 0.003(2) 0.0403(13) -0.006(2)
    C8 0.123(4) 0.062(3) 0.078(5) 0.003(3) 0.084(5) 0.000(3)
    C3A 0.094(10) 0.25(3) 0.098(9) -0.067(13) 0.087(8) -0.059(12)
    C2 0.163(6) 0.063(3) 0.188(7) 0.031(3) 0.157(6) 0.013(3)
    C4 0.176(8) 0.098(4) 0.244(11) 0.024(5) 0.185(9) 0.019(6)
    C4A 0.095(10) 0.087(9) 0.094(8) 0.003(7) 0.050(8) -0.011(7)
    C3 0.165(7) 0.094(5) 0.291(13) 0.022(5) 0.202(9) 0.007(6)
    C2A 0.095(8) 0.061(6) 0.146(12) 0.022(5) 0.099(9) 0.031(7)
    C1A 0.124(13) 0.057(9) 0.17(2) 0.030(9) 0.127(16) 0.039(10)
    Sn1A 0.0836(12) 0.0915(15) 0.0617(9) 0.0361(8) 0.0630(9) 0.0338(8)
    C5A 0.0517(13) 0.066(4) 0.0520(16) 0.003(2) 0.0403(13) -0.006(2)
    C6A 0.0703(16) 0.047(4) 0.066(2) -0.001(3) 0.0567(16) -0.002(2)
    C7A 0.084(2) 0.058(4) 0.062(3) 0.003(2) 0.059(2) -0.0001(19)
    C8A 0.123(4) 0.062(3) 0.078(5) 0.003(3) 0.084(5) 0.000(3)
_geom_special_details
;
 All esds (except the esd in the dihedral angle between two l.s. planes)
 are estimated using the full covariance matrix.  The cell esds are taken
 into account individually in the estimation of esds in distances, angles
 and torsion angles; correlations between esds in cell parameters are only
 used when they are defined by crystal symmetry.  An approximate (isotropic)
 treatment of cell esds is used for estimating esds involving l.s. planes.
;
loop_
    _geom_bond_atom_site_label_1
    _geom_bond_atom_site_label_2
    _geom_bond_site_symmetry_2
    _geom_bond_distance
    _geom_bond_publ_flag
    Sn1 O1 . 2.0041(17) ?
    Sn1 C17 . 2.098(3) ?
    Sn1 C1 . 2.151(6) ?
    Sn1 C5 . 2.110(5) ?
    O1 B1 . 1.352(3) ?
    O1 Sn1A . 2.040(3) ?
    O2 H2 . 0.882(18) ?
    O2 B1 . 1.362(3) ?
    C18 C17 . 1.427(3) ?
    C18 C9 . 1.439(3) ?
    C18 C13 . 1.435(3) ?
    C17 C16 . 1.380(3) ?
    C17 Sn1A . 2.210(4) ?
    C9 B1 . 1.594(3) ?
    C9 C10 . 1.382(3) ?
    C13 C12 . 1.401(4) ?
    C13 C14 . 1.422(4) ?
    C16 H16 . 0.9300 ?
    C16 C15 . 1.399(4) ?
    C12 H12 . 0.9300 ?
    C12 C11 . 1.352(4) ?
    C15 H15 . 0.9300 ?
    C15 C14 . 1.357(4) ?
    C14 H14 . 0.9300 ?
    C10 H10 . 0.9300 ?
    C10 C11 . 1.410(3) ?
    C11 H11 . 0.9300 ?
    C7 H7A . 0.9700 ?
    C7 H7B . 0.9700 ?
    C7 C6 . 1.500(6) ?
    C7 C8 . 1.521(7) ?
    C6 H6A . 0.9700 ?
    C6 H6B . 0.9700 ?
    C6 C5 . 1.535(6) ?
    C1 H1A . 0.9700 ?
    C1 H1B . 0.9700 ?
    C1 C2 . 1.530(9) ?
    C5 H5A . 0.9700 ?
    C5 H5B . 0.9700 ?
    C8 H8A . 0.9600 ?
    C8 H8B . 0.9600 ?
    C8 H8C . 0.9600 ?
    C3A H3AA . 0.9700 ?
    C3A H3AB . 0.9700 ?
    C3A C4A . 1.546(13) ?
    C3A C2A . 1.439(12) ?
    C2 H2A . 0.9700 ?
    C2 H2B . 0.9700 ?
    C2 C3 . 1.501(9) ?
    C4 H4A . 0.9600 ?
    C4 H4B . 0.9600 ?
    C4 H4C . 0.9600 ?
    C4 C3 . 1.489(8) ?
    C4A H4AA . 0.9600 ?
    C4A H4AB . 0.9600 ?
    C4A H4AC . 0.9600 ?
    C3 H3A . 0.9700 ?
    C3 H3B . 0.9700 ?
    C2A H2AA . 0.9700 ?
    C2A H2AB . 0.9700 ?
    C2A C1A . 1.483(13) ?
    C1A H1AA . 0.9700 ?
    C1A H1AB . 0.9700 ?
    C1A Sn1A . 2.157(13) ?
    Sn1A C5A . 2.154(12) ?
    C5A H5AA . 0.9700 ?
    C5A H5AB . 0.9700 ?
    C5A C6A . 1.513(12) ?
    C6A H6AA . 0.9700 ?
    C6A H6AB . 0.9700 ?
    C6A C7A . 1.489(13) ?
    C7A H7AA . 0.9700 ?
    C7A H7AB . 0.9700 ?
    C7A C8A . 1.498(13) ?
    C8A H8AA . 0.9600 ?
    C8A H8AB . 0.9600 ?
    C8A H8AC . 0.9600 ?
loop_
    _geom_angle_atom_site_label_1
    _geom_angle_atom_site_label_2
    _geom_angle_atom_site_label_3
    _geom_angle_site_symmetry_1
    _geom_angle_site_symmetry_3
    _geom_angle
    _geom_angle_publ_flag
    O1 Sn1 C17 . . 99.30(8) ?
    O1 Sn1 C1 . . 107.0(3) ?
    O1 Sn1 C5 . . 103.2(2) ?
    C17 Sn1 C1 . . 111.7(2) ?
    C17 Sn1 C5 . . 112.8(2) ?
    C5 Sn1 C1 . . 120.1(3) ?
    B1 O1 Sn1 . . 121.92(13) ?
    B1 O1 Sn1A . . 124.28(15) ?
    B1 O2 H2 . . 113(2) ?
    C17 C18 C9 . . 123.78(18) ?
    C17 C18 C13 . . 117.34(19) ?
    C13 C18 C9 . . 118.9(2) ?
    C18 C17 Sn1 . . 121.60(15) ?
    C18 C17 Sn1A . . 122.42(16) ?
    C16 C17 Sn1 . . 117.84(19) ?
    C16 C17 C18 . . 120.5(2) ?
    C16 C17 Sn1A . . 117.0(2) ?
    C18 C9 B1 . . 127.12(19) ?
    C10 C9 C18 . . 117.46(19) ?
    C10 C9 B1 . . 115.39(18) ?
    C12 C13 C18 . . 120.0(2) ?
    C12 C13 C14 . . 120.3(2) ?
    C14 C13 C18 . . 119.6(2) ?
    C17 C16 H16 . . 119.2 ?
    C17 C16 C15 . . 121.7(3) ?
    C15 C16 H16 . . 119.2 ?
    C13 C12 H12 . . 119.5 ?
    C11 C12 C13 . . 121.0(2) ?
    C11 C12 H12 . . 119.5 ?
    C16 C15 H15 . . 120.2 ?
    C14 C15 C16 . . 119.6(2) ?
    C14 C15 H15 . . 120.2 ?
    O1 B1 O2 . . 118.44(18) ?
    O1 B1 C9 . . 126.12(18) ?
    O2 B1 C9 . . 115.44(18) ?
    C13 C14 H14 . . 119.4 ?
    C15 C14 C13 . . 121.3(2) ?
    C15 C14 H14 . . 119.4 ?
    C9 C10 H10 . . 118.5 ?
    C9 C10 C11 . . 123.1(2) ?
    C11 C10 H10 . . 118.5 ?
    C12 C11 C10 . . 119.6(3) ?
    C12 C11 H11 . . 120.2 ?
    C10 C11 H11 . . 120.2 ?
    H7A C7 H7B . . 107.9 ?
    C6 C7 H7A . . 109.2 ?
    C6 C7 H7B . . 109.2 ?
    C6 C7 C8 . . 112.1(6) ?
    C8 C7 H7A . . 109.2 ?
    C8 C7 H7B . . 109.2 ?
    C7 C6 H6A . . 108.7 ?
    C7 C6 H6B . . 108.7 ?
    C7 C6 C5 . . 114.2(5) ?
    H6A C6 H6B . . 107.6 ?
    C5 C6 H6A . . 108.7 ?
    C5 C6 H6B . . 108.7 ?
    Sn1 C1 H1A . . 109.1 ?
    Sn1 C1 H1B . . 109.1 ?
    H1A C1 H1B . . 107.8 ?
    C2 C1 Sn1 . . 112.7(5) ?
    C2 C1 H1A . . 109.1 ?
    C2 C1 H1B . . 109.1 ?
    Sn1 C5 H5A . . 109.4 ?
    Sn1 C5 H5B . . 109.4 ?
    C6 C5 Sn1 . . 111.2(4) ?
    C6 C5 H5A . . 109.4 ?
    C6 C5 H5B . . 109.4 ?
    H5A C5 H5B . . 108.0 ?
    C7 C8 H8A . . 109.5 ?
    C7 C8 H8B . . 109.5 ?
    C7 C8 H8C . . 109.5 ?
    H8A C8 H8B . . 109.5 ?
    H8A C8 H8C . . 109.5 ?
    H8B C8 H8C . . 109.5 ?
    H3AA C3A H3AB . . 108.1 ?
    C4A C3A H3AA . . 109.6 ?
    C4A C3A H3AB . . 109.6 ?
    C2A C3A H3AA . . 109.6 ?
    C2A C3A H3AB . . 109.6 ?
    C2A C3A C4A . . 110.4(11) ?
    C1 C2 H2A . . 108.9 ?
    C1 C2 H2B . . 108.9 ?
    H2A C2 H2B . . 107.7 ?
    C3 C2 C1 . . 113.2(7) ?
    C3 C2 H2A . . 108.9 ?
    C3 C2 H2B . . 108.9 ?
    H4A C4 H4B . . 109.5 ?
    H4A C4 H4C . . 109.5 ?
    H4B C4 H4C . . 109.5 ?
    C3 C4 H4A . . 109.5 ?
    C3 C4 H4B . . 109.5 ?
    C3 C4 H4C . . 109.5 ?
    C3A C4A H4AA . . 109.5 ?
    C3A C4A H4AB . . 109.5 ?
    C3A C4A H4AC . . 109.5 ?
    H4AA C4A H4AB . . 109.5 ?
    H4AA C4A H4AC . . 109.5 ?
    H4AB C4A H4AC . . 109.5 ?
    C2 C3 H3A . . 107.0 ?
    C2 C3 H3B . . 106.9 ?
    C4 C3 C2 . . 121.5(9) ?
    C4 C3 H3A . . 106.9 ?
    C4 C3 H3B . . 106.9 ?
    H3A C3 H3B . . 106.7 ?
    C3A C2A H2AA . . 106.9 ?
    C3A C2A H2AB . . 106.9 ?
    C3A C2A C1A . . 121.8(14) ?
    H2AA C2A H2AB . . 106.7 ?
    C1A C2A H2AA . . 106.9 ?
    C1A C2A H2AB . . 106.9 ?
    C2A C1A H1AA . . 108.0 ?
    C2A C1A H1AB . . 108.0 ?
    C2A C1A Sn1A . . 117.2(11) ?
    H1AA C1A H1AB . . 107.2 ?
    Sn1A C1A H1AA . . 108.0 ?
    Sn1A C1A H1AB . . 108.0 ?
    O1 Sn1A C17 . . 94.66(15) ?
    O1 Sn1A C1A . . 105.8(10) ?
    O1 Sn1A C5A . . 106.7(7) ?
    C1A Sn1A C17 . . 110.1(4) ?
    C5A Sn1A C17 . . 113.4(5) ?
    C5A Sn1A C1A . . 122.2(8) ?
    Sn1A C5A H5AA . . 108.0 ?
    Sn1A C5A H5AB . . 108.0 ?
    H5AA C5A H5AB . . 107.3 ?
    C6A C5A Sn1A . . 117.2(11) ?
    C6A C5A H5AA . . 108.0 ?
    C6A C5A H5AB . . 108.0 ?
    C5A C6A H6AA . . 108.3 ?
    C5A C6A H6AB . . 108.3 ?
    H6AA C6A H6AB . . 107.4 ?
    C7A C6A C5A . . 115.7(13) ?
    C7A C6A H6AA . . 108.3 ?
    C7A C6A H6AB . . 108.3 ?
    C6A C7A H7AA . . 108.6 ?
    C6A C7A H7AB . . 108.6 ?
    C6A C7A C8A . . 114.7(14) ?
    H7AA C7A H7AB . . 107.6 ?
    C8A C7A H7AA . . 108.6 ?
    C8A C7A H7AB . . 108.6 ?
    C7A C8A H8AA . . 109.5 ?
    C7A C8A H8AB . . 109.5 ?
    C7A C8A H8AC . . 109.5 ?
    H8AA C8A H8AB . . 109.5 ?
    H8AA C8A H8AC . . 109.5 ?
    H8AB C8A H8AC . . 109.5 ?
loop_
    _geom_torsion_atom_site_label_1
    _geom_torsion_atom_site_label_2
    _geom_torsion_atom_site_label_3
    _geom_torsion_atom_site_label_4
    _geom_torsion_site_symmetry_1
    _geom_torsion_site_symmetry_2
    _geom_torsion_site_symmetry_3
    _geom_torsion_site_symmetry_4
    _geom_torsion
    _geom_torsion_publ_flag
    Sn1 O1 B1 O2 . . . . 176.60(15) ?
    Sn1 O1 B1 C9 . . . . -4.7(3) ?
    Sn1 C17 C16 C15 . . . . -177.2(2) ?
    Sn1 C1 C2 C3 . . . . 59.5(9) ?
    C18 C17 C16 C15 . . . . -0.1(4) ?
    C18 C9 B1 O1 . . . . 2.6(3) ?
    C18 C9 B1 O2 . . . . -178.7(2) ?
    C18 C9 C10 C11 . . . . -1.1(4) ?
    C18 C13 C12 C11 . . . . -0.4(4) ?
    C18 C13 C14 C15 . . . . 0.3(4) ?
    C17 C18 C9 B1 . . . . 1.6(3) ?
    C17 C18 C9 C10 . . . . 179.3(2) ?
    C17 C18 C13 C12 . . . . -178.6(2) ?
    C17 C18 C13 C14 . . . . 0.1(3) ?
    C17 C16 C15 C14 . . . . 0.5(4) ?
    C9 C18 C17 Sn1 . . . . -2.6(3) ?
    C9 C18 C17 C16 . . . . -179.5(2) ?
    C9 C18 C17 Sn1A . . . . 4.4(3) ?
    C9 C18 C13 C12 . . . . 0.8(3) ?
    C9 C18 C13 C14 . . . . 179.5(2) ?
    C9 C10 C11 C12 . . . . 1.5(5) ?
    C13 C18 C17 Sn1 . . . . 176.78(15) ?
    C13 C18 C17 C16 . . . . -0.2(3) ?
    C13 C18 C17 Sn1A . . . . -176.2(2) ?
    C13 C18 C9 B1 . . . . -177.74(19) ?
    C13 C18 C9 C10 . . . . 0.0(3) ?
    C13 C12 C11 C10 . . . . -0.7(5) ?
    C16 C15 C14 C13 . . . . -0.6(4) ?
    C12 C13 C14 C15 . . . . 179.0(3) ?
    B1 C9 C10 C11 . . . . 176.9(3) ?
    C14 C13 C12 C11 . . . . -179.1(3) ?
    C10 C9 B1 O1 . . . . -175.2(2) ?
    C10 C9 B1 O2 . . . . 3.6(3) ?
    C7 C6 C5 Sn1 . . . . -177.6(7) ?
    C1 C2 C3 C4 . . . . 167.2(8) ?
    C8 C7 C6 C5 . . . . -179.4(8) ?
    C3A C2A C1A Sn1A . . . . -66(3) ?
    C4A C3A C2A C1A . . . . -49(3) ?
    Sn1A O1 B1 O2 . . . . 168.6(2) ?
    Sn1A O1 B1 C9 . . . . -12.7(3) ?
    Sn1A C17 C16 C15 . . . . 176.1(3) ?
    Sn1A C5A C6A C7A . . . . 170.7(19) ?
    C5A C6A C7A C8A . . . . -173(2) ?
loop_
    _geom_hbond_atom_site_label_D
    _geom_hbond_atom_site_label_H
    _geom_hbond_atom_site_label_A
    _geom_hbond_site_symmetry_A
    _geom_hbond_distance_DH
    _geom_hbond_distance_HA
    _geom_hbond_distance_DA
    _geom_hbond_angle_DHA
    _geom_hbond_publ_flag
    O2 H2 O1 7_665 0.882(18) 1.929(19) 2.805(2) 172(3) yes
_shelx_space_group_comment
;
The symmetry employed for this shelxl refinement is uniquely defined
by the following loop, which should always be used as a source of
symmetry information in preference to the above space-group names.
They are only intended as comments.
;
_shelx_estimated_absorpt_T_min     ?
_shelx_estimated_absorpt_T_max     ?
_shelx_hkl_file
;
   0   0   1    0.20    0.22
   0   0   1    0.29    0.21
   0   0   2 3493.11  111.72
   0   0   2 3517.62  111.84
   0   0   2 3418.87  111.58
   0   0   3   -0.12    0.63
   0   0   3    1.44    0.70
   0   0   3    1.40    0.74
   0   0   4 2084.24   67.92
   0   0   4 2212.86   70.53
   0   0   5   -0.30    1.03
   0   0   6 2461.00   88.73
   0   0  -6 2607.68   83.43
   0   0   7    0.10    0.57
   0   0   7   -0.66    1.76
   0   0  -7    0.47    0.73
   0   0   7   -0.11    0.60
   0   0   8  561.12   19.93
   0   0   8  543.83   28.63
   0   0  -8  560.96   20.70
   0   0   8  579.97   19.90
   0   0   8  567.88   19.82
   0   0   8  574.45   19.50
   0   0   9    0.51    0.76
   0   0   9    0.51    0.71
   0   0   9    0.57    0.70
   0   0  -9   -0.58    1.17
   0   0  10  132.63    5.73
   0   0  10  125.53    6.07
   0   0  10  119.24    6.33
   0   0  10  127.37   10.13
   0   0  11    0.60    0.92
   0   0  11   -0.12    0.71
   0   0 -11    0.28    0.76
   0   0  11    0.45    0.51
   0   0  11    0.10    0.63
   0   0  12   97.69    4.35
   0   0  12  101.80    4.80
   0   0  12  105.56    4.84
   0   0  12  104.33    4.40
   0   0 -13    0.23    0.38
   0   0  13   -0.10    0.25
   0   0  13   -0.19    0.47
   0  -2   0  854.21   28.47
   0  -2   1 4423.98  142.42
   0   2   1 4358.83  141.29
   0  -2   1 4375.35  141.46
   0  -2  -1 4548.80  141.82
   0  -2   2 9312.18  313.10
   0  -2  -2 9999.00  312.45
   0   2   2 9852.06  311.04
   0  -2   2 9887.37  311.84
   0  -2   2 9951.70  311.62
   0  -2   2 9664.77  311.04
   0   2   2 9642.04  312.06
   0   2   3  172.73    7.92
   0  -2   3  169.93    6.27
   0   2   3  167.06    6.31
   0   2   3  174.24    8.13
   0   2  -3  181.05    6.22
   0  -2   3  184.32    6.05
   0   2   4 1524.15   50.91
   0  -2   4 1520.51   47.90
   0  -2   4 1371.73   48.63
   0   2   4 1529.59   50.25
   0  -2   4 1577.77   50.63
   0   2   4 1444.55   47.96
   0   2  -4 1481.41   47.81
   0  -2   5 1481.47   51.18
   0  -2   5 1588.47   50.51
   0   2  -5 1529.32   50.38
   0   2   5 1631.16   54.87
   0  -2   5 1586.45   53.21
   0   2   5 1547.49   50.49
   0   2   6  150.28   10.28
   0   2  -6  154.65    6.32
   0  -2  -6  151.78    6.19
   0  -2   6  155.30    6.47
   0   2   6  155.46    6.35
   0   2   6  167.18    9.25
   0  -2   6  154.44    9.21
   0  -2   6  131.01    6.32
   0  -2   7  826.35   29.11
   0  -2   7  846.11   28.90
   0   2  -7  897.19   29.41
   0   2   7  855.16   29.64
   0   2   7  884.85   37.65
   0  -2   7  836.53   28.72
   0   2   7  831.49   28.45
   0  -2   7  782.61   34.31
   0  -2  -7  869.41   29.06
   0  -2   7  884.33   29.66
   0  -2   8  254.54   11.07
   0  -2   8  227.14   15.39
   0   2   8  273.27   17.41
   0  -2   8  233.07    9.64
   0   2   8  259.79   10.97
   0  -2   8  268.51   10.43
   0   2   8  256.98   10.24
   0  -2   8  256.23    9.86
   0   2   8  248.21    9.58
   0  -2   8  241.44    9.43
   0  -2   8  255.18    9.96
   0  -2  -8  265.98   10.55
   0   2  -8  264.81   10.38
   0  -2   9  286.32   11.64
   0   2   9  274.03   10.85
   0  -2   9  267.60   10.45
   0   2   9  280.90   10.77
   0   2  -9  261.85   10.93
   0  -2   9  273.66   16.08
   0  -2   9  273.33   10.78
   0   2   9  301.42   17.81
   0   2   9  277.93   11.66
   0  -2   9  273.53   11.94
   0  -2   9  284.27   10.97
   0   2   9  272.78   10.46
   0  -2  -9  302.67   12.16
   0  -2  10   85.79    4.47
   0  -2  10   89.49    4.17
   0  -2  10   98.63    5.16
   0  -2  10   97.70    4.69
   0   2  10   80.67    4.31
   0   2  10   92.32    4.39
   0   2  10   87.53    5.09
   0   2  10   91.35    8.56
   0   2 -10   87.56    4.60
   0  -2 -10   85.06    5.23
   0   2  10   86.21    4.36
   0  -2  11   37.67    2.10
   0   2 -11   40.99    2.54
   0   2  11   41.02    2.37
   0  -2 -11   38.84    3.07
   0  -2  11   44.48    3.02
   0  -2  11   41.68    2.54
   0  -2  11   40.69    2.83
   0   2  11   45.38    3.06
   0  -2  11   37.85    2.69
   0   2  12   18.86    1.72
   0  -2  12   21.94    1.57
   0  -2  12   22.71    1.73
   0  -2  12   23.77    1.88
   0   2  12   20.60    1.85
   0  -2  13   43.81    2.09
   0   2  13   43.65    2.14
   0   2  13   45.77    2.18
   0   2  13   45.24    2.14
   0  -4   0   92.64    5.27
   0  -4   0   96.55    3.63
   0  -4   1 1893.48   60.68
   0  -4   1 1920.45   60.79
   0  -4   1 1865.55   62.76
   0  -4  -1 1728.80   62.94
   0  -4  -1 1903.44   60.58
   0   4   1 1890.60   60.49
   0  -4   1 1828.36   64.29
   0  -4   2  142.39    6.77
   0  -4   2  137.27    5.17
   0  -4  -2  129.87    6.94
   0  -4   2  150.41    7.93
   0   4   2  142.37    6.34
   0  -4   3 3304.43  104.82
   0  -4   3 3122.56  106.57
   0  -4   3 3246.03  108.64
   0   4   3 3188.93  107.37
   0   4   3 3277.75  104.75
   0  -4   3 3296.00  104.53
   0  -4   4   23.13    1.67
   0  -4   4   27.81    2.55
   0   4   4   31.73    3.42
   0   4   4   31.95    1.84
   0   4   4   27.92    3.09
   0   4  -4   25.49    1.46
   0  -4   4   28.85    2.35
   0  -4   4   32.96    3.65
   0  -4   4   30.66    1.50
   0  -4   5  906.13   32.64
   0   4   5  930.46   31.00
   0   4  -5  878.61   30.44
   0  -4   5 1026.69   35.41
   0   4   5 1002.42   36.08
   0  -4   5  960.37   32.49
   0  -4   5  957.62   31.09
   0   4   5  970.70   33.42
   0  -4   6   71.06    3.46
   0  -4   6   68.60    3.92
   0   4   6   67.24    3.60
   0  -4   6   69.05    5.09
   0   4   6   69.26    6.92
   0  -4   6   65.34    3.65
   0   4   6   68.18    4.93
   0  -4  -6   66.18    3.62
   0   4  -6   62.80    3.11
   0   4  -7  758.09   25.49
   0  -4   7  697.20   29.44
   0  -4   7  775.10   29.95
   0   4   7  766.81   29.08
   0  -4   7  722.52   25.69
   0  -4   7  748.52   26.50
   0   4   7  762.02   26.86
   0  -4   7  819.62   26.91
   0   4   7  817.71   35.10
   0  -4   7  781.80   26.14
   0  -4  -7  784.72   26.53
   0  -4   7  754.28   26.52
   0  -4   7  742.14   25.70
   0  -4   8  157.73    7.16
   0  -4   8  166.85    7.37
   0  -4   8  162.29    7.50
   0  -4  -8  174.38    7.94
   0  -4   8  167.53    7.14
   0  -4   8  152.92    9.58
   0   4   8  161.74   13.08
   0   4   8  174.24    8.22
   0  -4   8  166.20    8.15
   0  -4   8  166.21    7.35
   0  -4   9  291.06   11.84
   0   4   9  281.40   17.76
   0  -4  -9  276.66   11.18
   0  -4   9  305.26   11.50
   0  -4   9  293.66   12.97
   0  -4  -9  289.31   12.52
   0   4   9  304.69   12.35
   0  -4   9  307.53   11.58
   0  -4  10   10.22    1.60
   0  -4 -10    5.27    1.51
   0   4  10    7.99    1.50
   0   4  10    6.34    1.58
   0  -4  10    6.09    1.09
   0   4  10    5.46    1.31
   0  -4 -10    8.55    1.25
   0  -4  10    4.06    1.30
   0  -4  10    8.15    1.32
   0  -4  10    6.80    1.26
   0  -4 -11  145.87    7.05
   0  -4  11  166.70    6.60
   0  -4  11  164.37    6.94
   0  -4  11  165.79    7.03
   0  -4 -11  159.78    6.52
   0   4  11  170.06    7.37
   0  -4  11  170.20    6.72
   0   4  11  168.57    7.04
   0  -4  11  156.34    6.31
   0  -4  11  168.60    7.08
   0  -4  12    0.18    0.44
   0  -4  12    0.78    0.57
   0  -4  12    0.43    0.29
   0   4  12    0.82    0.61
   0  -4 -12    0.49    0.42
   0   4  12    1.23    0.57
   0   4  12    0.72    0.58
   0   4  13   26.42    1.41
   0  -4  13   27.55    1.35
   0  -6   0 1440.70   43.94
   0  -6   0 1348.49   46.97
   0  -6   0 1323.19   50.18
   0   6   0 1306.00   43.54
   0   6   0 1285.17   42.57
   0  -6   0 1355.25   43.11
   0  -6   1  167.80    6.37
   0   6   1  176.35    5.86
   0  -6  -1  149.27    8.77
   0  -6  -1  158.62    7.37
   0   6   1  154.16    7.93
   0  -6   1  162.96    8.85
   0  -6   1  181.57    6.27
   0  -6   1  150.71   10.08
   0   6   1  161.24    7.13
   0   6  -1  141.49    5.67
   0  -6   2 1587.74   49.88
   0  -6   2 1551.46   55.55
   0   6   2 1535.77   49.52
   0   6   2 1620.47   51.90
   0  -6  -2 1523.59   53.74
   0  -6  -2 1458.23   49.52
   0   6   3  371.41   15.15
   0  -6   3  359.64   15.77
   0  -6   3  361.36   12.97
   0  -6   3  367.86   12.64
   0   6   3  387.62   15.70
   0  -6   3  349.65   17.43
   0   6   3  374.05   12.77
   0  -6  -3  351.26   12.70
   0  -6   4  704.03   24.76
   0  -6   4  750.06   24.44
   0   6   4  713.45   28.18
   0  -6   4  757.94   25.11
   0  -6   4  783.17   28.33
   0   6   4  763.55   24.94
   0  -6  -4  740.24   24.89
   0  -6   4  783.95   31.08
   0   6   4  687.32   25.20
   0   6   5  181.58    8.09
   0  -6   5  177.88    9.76
   0  -6   5  198.00    7.66
   0   6   5  190.80    7.95
   0   6   5  186.36   10.07
   0  -6  -5  201.63    7.95
   0  -6   5  199.08    7.32
   0  -6   5  202.75   12.20
   0   6   5  189.56    7.93
   0  -6   5  201.06    8.04
   0  -6  -5  195.40    7.71
   0  -6   6  704.82   24.45
   0   6   6  698.66   26.80
   0   6   6  767.46   31.85
   0  -6   6  699.93   24.08
   0   6   6  732.77   25.15
   0  -6  -6  675.60   24.56
   0   6   6  698.88   23.91
   0  -6   6  695.05   26.02
   0  -6   6  746.04   25.17
   0   6   6  727.18   25.30
   0  -6   6  677.18   29.60
   0  -6  -6  749.63   25.10
   0  -6   6  729.94   24.46
   0   6   6  736.26   25.11
   0  -6   7   29.26    2.68
   0   6   7   32.91    5.52
   0  -6   7   28.46    2.32
   0  -6   7   25.04    2.01
   0  -6   7   30.65    2.80
   0  -6   7   30.81    2.73
   0   6   7   28.16    2.67
   0   6   7   24.21    2.49
   0  -6   7   34.54    4.49
   0  -6  -7   27.97    2.37
   0   6   7   27.37    2.65
   0  -6   7   25.94    2.17
   0  -6   7   25.12    2.19
   0  -6   8  309.78   12.28
   0  -6   8  302.47   15.59
   0  -6   8  301.19   11.92
   0  -6   8  335.63   12.59
   0   6   8  291.89   13.08
   0  -6  -8  295.71   12.11
   0  -6   8  313.62   12.41
   0   6   8  319.39   12.96
   0   6   8  345.69   13.26
   0  -6   8  318.44   12.21
   0   6   8  332.96   19.54
   0  -6   8  325.30   13.34
   0  -6  -9   56.24    3.43
   0  -6   9   57.29    3.82
   0  -6   9   61.38    3.63
   0  -6   9   62.32    4.57
   0  -6   9   64.36    4.26
   0   6   9   65.91    4.26
   0   6   9   64.99    4.41
   0   6   9   65.64    4.07
   0  -6   9   58.10    3.59
   0  -6  -9   50.38    3.29
   0  -6  10  190.13    7.45
   0  -6  10  186.06    8.23
   0  -6  10  195.36    7.54
   0   6  10  198.74    8.21
   0  -6  10  177.36    7.44
   0  -6  10  189.40    7.96
   0  -6 -10  161.68    7.08
   0   6  11   24.38    1.85
   0  -6  11   20.60    1.57
   0   6  11   21.18    1.77
   0  -6  11   22.82    1.56
   0  -6  11   25.28    1.87
   0  -6  12   44.93    2.07
   0  -6  12   43.68    1.90
   0   6  12   44.36    2.07
   0   6  12   41.78    2.03
   0   6  12   44.23    2.15
   0  -8   0  426.98   24.28
   0  -8   0  489.00   16.89
   0  -8   0  399.53   20.21
   0  -8   0  454.31   16.44
   0  -8  -1  188.36    8.35
   0  -8   1  168.10    7.16
   0  -8  -1  172.12    7.31
   0  -8  -1  164.93   10.62
   0   8   1  168.11    7.12
   0   8   1  170.76    9.57
   0  -8   1  172.06    6.76
   0  -8   1  182.11   10.93
   0  -8   1  170.26    6.79
   0  -8   1  172.86    7.15
   0  -8   1  177.60    7.01
   0  -8   1  169.48   12.77
   0  -8  -1  157.09   14.06
   0   8   2  421.04   18.00
   0  -8  -2  353.05   22.12
   0   8   2  413.86   16.53
   0  -8  -2  421.42   16.85
   0  -8  -2  426.84   14.91
   0  -8   2  435.28   15.01
   0  -8   2  392.09   19.35
   0  -8   2  427.59   15.12
   0  -8   2  408.65   21.89
   0  -8   2  442.75   15.29
   0   8   2  421.60   15.46
   0  -8   3  156.16    6.91
   0  -8   3  159.99    6.61
   0  -8   3  164.79   12.07
   0  -8   3  168.99    6.62
   0   8   3  165.17    7.31
   0   8   3  164.99    7.15
   0   8   3  166.20    6.51
   0   8   3  167.87    7.32
   0   8   3  160.34    9.30
   0  -8  -3  162.81    6.58
   0   8   3  153.42    8.65
   0  -8   3  165.99    6.77
   0  -8  -3  166.20    7.93
   0  -8   3  156.96   10.21
   0  -8   3  162.95    6.80
   0  -8   4  550.37   23.84
   0  -8  -4  539.77   18.91
   0  -8   4  582.81   19.62
   0  -8   4  569.19   19.00
   0   8  -4  517.82   18.41
   0  -8   4  544.72   26.28
   0   8   4  562.25   22.92
   0  -8   4  567.61   19.26
   0  -8   4  532.59   18.62
   0  -8  -4  535.23   20.15
   0   8   4  563.89   19.85
   0   8   4  507.72   22.92
   0   8   5   65.31    3.52
   0   8   5   64.61    4.18
   0  -8   5   58.56    3.29
   0  -8  -5   49.12    3.21
   0  -8   5   63.43    3.05
   0  -8   5   66.18    7.11
   0   8   5   62.33    6.06
   0  -8   5   62.23    3.82
   0   8   5   63.22    4.03
   0  -8  -5   59.41    3.29
   0  -8   5   59.74    3.55
   0   8   5   61.38    3.50
   0  -8  -5   67.27    4.18
   0  -8   6  264.03   10.03
   0  -8   6  248.39    9.28
   0   8   6  240.26    9.97
   0   8   6  268.02   15.03
   0  -8  -6  257.32    9.71
   0   8   6  241.82    9.34
   0  -8  -6  214.82    9.57
   0   8   6  270.87   11.04
   0   8   6  264.59   10.77
   0  -8   6  253.93   10.51
   0  -8  -6  247.62   10.35
   0  -8   6  241.17   11.61
   0  -8  -7   70.99    4.06
   0   8   7   77.20    4.22
   0   8   7   85.22    8.16
   0   8  -7   80.81    3.77
   0  -8  -7   77.75    4.48
   0  -8   7   77.67    4.81
   0   8   7   80.56    4.57
   0  -8   7   74.29    3.89
   0  -8  -7   76.42    4.07
   0  -8   7   80.15    4.84
   0   8   7   90.23    5.19
   0  -8   7   80.93    4.43
   0   8   7   87.30    5.31
   0  -8   7   82.80    5.10
   0  -8   7   75.73    7.18
   0  -8  -7   81.22    4.79
   0  -8   8  203.09    9.18
   0  -8  -8  202.82    8.21
   0   8   8  201.67    9.12
   0   8  -8  179.65    7.17
   0  -8   8  190.45    8.13
   0  -8   8  209.30    8.45
   0  -8  -8  176.37    7.68
   0   8   8  200.45    8.56
   0  -8  -8  188.78    8.01
   0   8   8  213.09    9.05
   0   8   8  194.96    8.16
   0  -8   8  209.04    8.49
   0  -8  -8  172.97    7.56
   0  -8   8  193.29    8.41
   0  -8   9   47.40    2.97
   0   8   9   47.54    3.26
   0  -8   9   42.43    3.24
   0  -8   9   47.25    2.85
   0   8   9   51.71    3.23
   0  -8   9   48.35    2.92
   0   8   9   42.56    2.75
   0   8   9   45.11    2.88
   0  -8   9   50.72    2.95
   0  -8  10   89.49    3.84
   0   8  10   80.27    3.64
   0  -8  10   87.79    3.66
   0  -8  10   92.06    3.88
   0   8  10   79.16    3.51
   0   8  11    5.30    0.65
   0  -8  11    4.27    0.50
   0  -8  11    4.91    0.56
   0 -10   0    1.08    2.67
   0  10   0    2.12    1.42
   0  10   0    2.47    0.96
   0 -10   0    1.30    0.99
   0  10   0    2.85    0.81
   0 -10   0    2.86    1.15
   0  10   1  375.59   13.93
   0 -10   1  376.44   13.99
   0  10   1  345.84   17.06
   0 -10  -1  387.95   14.42
   0 -10  -1  389.82   15.09
   0 -10  -1  380.41   13.36
   0 -10   1  374.84   13.46
   0  10  -1  374.24   18.13
   0 -10   1  395.04   14.22
   0  10   1  381.56   14.05
   0  10  -1  369.53   13.70
   0 -10   1  358.35   13.75
   0 -10   1  358.42   13.53
   0 -10  -1  336.33   22.92
   0 -10   1  365.87   23.02
   0  10  -2    1.88    0.77
   0 -10  -2    2.52    0.68
   0  10   2    1.90    0.98
   0 -10   2    2.66    0.93
   0 -10   2   -0.88    1.98
   0 -10   2    1.10    0.70
   0  10   2    2.62    0.96
   0 -10   2    0.35    0.60
   0 -10  -2    1.76    1.01
   0  10   2    1.16    1.36
   0 -10  -2   -0.25    1.25
   0 -10   3  270.41   10.42
   0  10   3  277.06   11.30
   0 -10   3  236.76   16.98
   0 -10   3  289.62   10.51
   0 -10  -3  294.98   11.54
   0 -10  -3  264.73   17.53
   0 -10   3  275.39   10.82
   0 -10   3  289.08   11.01
   0 -10  -3  288.97   12.19
   0  10  -3  282.79   10.40
   0 -10   3  279.28   11.06
   0 -10  -4   11.62    1.72
   0 -10  -4   10.01    1.81
   0 -10   4   11.43    1.62
   0 -10   4   10.93    1.30
   0  10   4   10.69    1.74
   0  10   4   10.98    1.58
   0 -10   4   12.29    1.78
   0 -10   4   10.69    3.24
   0  10  -4   11.46    1.14
   0 -10  -4   10.48    3.20
   0 -10   4   12.65    1.54
   0  10   5  310.10   11.89
   0 -10   5  271.02   10.42
   0  10   5  270.36   10.61
   0 -10  -5  273.17   11.31
   0 -10   5  297.52   11.17
   0 -10  -5  286.08   11.48
   0 -10   5  269.45   11.17
   0  10   6   14.61    1.61
   0 -10   6   11.92    1.37
   0 -10  -6    9.11    1.49
   0 -10   6   14.91    1.79
   0 -10   6   10.36    1.54
   0 -10  -6   12.35    1.75
   0  10   6   14.62    2.04
   0 -10   6   11.38    2.10
   0  10  -7  119.25    5.12
   0 -10   7  127.75    6.15
   0 -10  -7  114.18    5.45
   0 -10   7  117.22    5.32
   0  10   7  118.38    5.62
   0  10   7  128.64    6.38
   0 -10   7  124.52    5.89
   0 -10   7  128.89    5.90
   0 -10   7  128.04    6.12
   0 -10  -7  130.16    5.83
   0 -10   8    0.59    0.70
   0 -10   8    0.92    0.66
   0  10   8    1.12    0.68
   0 -10   8    0.51    0.59
   0  10   8    0.25    0.80
   0 -10   9   73.35    2.91
   0  10   9   71.06    3.06
   0  10   9   60.11    2.67
   0 -10   9   74.90    2.98
   0  12   0   74.86    4.10
   0 -12   0   72.57    4.00
   0  12   0   77.86    3.97
   0  12  -1   95.77    4.69
   0 -12  -1   99.00    4.83
   0  12   1   99.11    4.70
   0 -12   1   84.38    3.73
   0  12  -1   97.48    4.43
   0 -12   1   84.54    4.23
   0  12   2   58.28    3.20
   0 -12   2   54.89    3.22
   0  12   2   58.96    3.56
   0  12  -2   60.31    3.43
   0 -12  -2   64.62    3.71
   0 -12   2   56.71    2.68
   0 -12  -2   57.71    3.92
   0  12  -2   59.85    3.08
   0  12  -3  137.51    5.73
   0  12   3  127.91    5.67
   0  12   3  132.84    5.92
   0 -12  -3  143.15    6.18
   0 -12  -3  117.05    6.06
   0 -12   3  115.72    5.58
   0 -12   3  116.08    4.81
   0  12  -3  128.82    5.09
   0  12   4   41.71    2.56
   0 -12   4   36.16    1.97
   0 -12  -4   46.09    2.99
   0 -12   4   39.58    2.64
   0  12  -4   48.77    2.72
   0  12   5   69.20    3.81
   0  12  -5   76.27    3.59
   0 -12   5   71.51    3.88
   0 -12  -5   71.31    3.89
   0 -12   6   40.08    2.31
   0  12   6   33.07    2.36
   0 -12   7   33.87    1.73
   0  12   7   33.26    1.89
   0  14   0   30.08    1.63
   0  14   1    1.13    0.47
   0  14  -1    0.87    0.33
   0  14   2   37.85    1.97
   0  14  -2   39.53    1.93
   0  14  -3    1.41    0.36
   0 -14   3    1.28    0.42
   0  14   3    0.69    0.27
  -1   1  14    2.00    0.34
  -1  -1  13    1.20    0.63
  -1   1  13    0.57    0.56
  -1   1  13   -0.04    0.32
   1  -1 -13    0.28    0.46
  -1   1  13    1.21    0.63
  -1   1  12   11.02    1.49
  -1   1  12    9.75    1.49
  -1  -1  12    7.30    1.23
  -1  -1  12    8.67    1.10
  -1  -1  12    7.90    1.19
  -1   1  12    8.72    1.07
   1  -1 -11    2.50    1.21
   1   1 -11    1.88    0.96
  -1   1  11    2.32    0.86
  -1   1  11    0.84    0.90
  -1  -1  11    2.32    0.94
  -1   1  11    1.34    0.77
  -1   1  11    1.86    0.72
  -1  -1  11    0.73    0.86
  -1  -1  11    2.47    1.09
  -1  -1  11    1.07    0.76
  -1  -1  11    1.14    0.53
  -1   1  10   63.15    4.20
  -1   1  10   63.00    3.73
  -1   1  10   55.44    7.06
  -1  -1  10   56.34    3.89
   1  -1 -10   56.81    4.25
  -1   1  10   58.35    3.28
  -1  -1  10   59.86    3.56
  -1   1  10   59.24    3.70
  -1  -1  10   63.05    3.52
  -1  -1  10   54.05    6.60
   1   1 -10   53.11    3.81
  -1  -1  10   59.43    4.09
  -1  -1  10   55.63    3.98
  -1  -1  10   56.51    3.07
  -1  -1   9    1.64    1.85
  -1   1   9    2.64    2.18
  -1   1   9    1.94    0.93
   1  -1  -9    1.60    1.32
  -1   1   9    1.19    1.22
  -1  -1   9    1.72    1.09
  -1   1   9    1.60    0.73
  -1   1   9    3.45    1.13
  -1  -1   9    0.73    0.67
  -1  -1   9    2.20    0.90
  -1  -1   9    1.00    0.72
  -1   1   8   30.13    2.18
  -1   1   8   32.46    5.67
  -1  -1   8   34.74    2.38
  -1  -1   8   29.28    2.46
  -1   1   8   35.62    2.45
  -1  -1   8   38.60    2.98
  -1   1   8   36.49    2.77
   1  -1  -8   39.88    2.71
  -1  -1   8   35.38    2.43
   1  -1  -7   45.25    2.60
   1   1  -7   36.63    2.46
  -1   1   7   43.64    5.44
  -1  -1   7   44.06    2.82
  -1   1   6   40.29    4.46
  -1  -1   6   41.61    2.63
  -1  -1   6   41.04    3.53
  -1  -1   6   43.04    2.49
  -1  -1   6   46.09    4.32
   1   1  -6   41.76    2.32
  -1   1   6   48.28    2.57
  -1  -1   5    7.74    1.03
  -1  -1   5    8.57    1.64
  -1  -1   5    6.47    0.81
  -1   1   5    3.95    1.45
  -1   1   5    6.97    0.87
  -1   1   5    3.40    1.34
  -1  -1   5    7.46    1.51
  -1   1   4  103.50    5.86
  -1   1   4  107.81    4.24
  -1  -1   4  113.25    5.53
  -1   1   4  119.19    5.99
  -1  -1   4  110.13    5.83
  -1  -1   3  146.19    5.27
  -1   1   3  154.85    6.98
  -1  -1   3  165.85    7.15
  -1   1   3  153.20    6.63
  -1   1   3  155.19    5.37
  -1  -1   3  151.97    6.27
  -1   1   2 1936.82   60.40
   1  -1  -2 1926.43   60.24
  -1   1   2 1825.06   60.81
  -1  -1   2 1960.84   61.36
  -1  -1   2 1973.95   60.19
  -1  -1   2 1746.03   59.65
  -1  -1   1  552.91   18.40
   1  -1  -1  587.59   18.70
  -1  -1   1  602.70   19.30
  -1   1   1  544.20   18.41
  -1  -1   1  562.38   18.41
  -1  -1   0   62.90    2.86
   1  -1   0   74.63    2.88
   1   1   1  218.68    7.95
   1  -1   1  207.14    7.37
   1  -1   1  220.78    8.15
   1  -1   2 1040.88   34.81
   1   1   2 1031.24   34.00
   1  -1   2 1119.10   35.54
   1   1   2 1107.38   35.97
   1  -1   3    3.11    0.95
   1   1   3    6.16    0.70
   1  -1   3    4.16    0.98
  -1   1  -3    4.85    0.61
   1   1   3    2.92    1.07
   1   1   3    2.98    1.01
   1   1   4  652.72   22.69
   1   1   4  663.69   25.72
   1  -1   4  687.20   24.39
   1  -1   4  696.82   25.12
   1   1   4  737.07   26.00
  -1   1  -4  694.25   22.64
   1   1   5  366.57   16.55
  -1   1  -5  361.25   12.81
  -1  -1  -5  370.25   12.75
   1  -1   5  338.34   15.91
   1   1   5  340.34   16.75
   1   1   6  252.60   15.32
  -1  -1  -6  272.32   10.29
   1  -1   6  265.58   10.79
   1  -1   6  263.31   12.15
  -1   1  -6  278.39   10.38
   1  -1   7   57.79    3.36
   1  -1   7   56.91    7.06
   1   1   7   64.13    3.46
   1   1   7   65.51    3.88
   1   1   7   65.18    3.32
   1  -1   7   64.56    3.67
   1  -1   7   67.70    4.27
   1   1   7   60.44    7.37
  -1  -1  -7   63.21    3.81
   1  -1   8   54.13    3.22
   1  -1   8   41.95    3.43
   1   1   8   50.28    2.94
   1  -1   8   47.70    2.85
   1  -1   8   46.28    3.03
   1  -1   8   53.33    2.88
   1   1   8   52.52    3.69
   1   1   8   49.50    6.47
   1   1   8   56.78    3.52
  -1  -1  -8   53.46    3.84
   1   1   9    5.08    1.15
   1  -1   9    4.91    1.27
   1   1   9    5.70    1.10
   1  -1   9    5.53    0.88
   1  -1   9    5.92    1.19
  -1   1  -9    6.58    1.46
   1  -1   9    6.32    1.13
   1   1   9    5.66    1.06
   1   1   9    5.06    1.35
  -1  -1  -9    5.31    1.52
   1  -1   9    2.39    1.61
   1  -1  10   21.98    2.13
  -1   1 -10   19.75    2.03
   1   1  10   25.35    1.92
   1   1  10   21.30    2.26
   1  -1  10   27.21    2.40
   1  -1  10   21.89    2.03
   1   1  10   18.18    1.77
   1   1  10   22.72    1.96
   1  -1  10   23.03    1.92
  -1  -1 -10   22.34    2.38
   1   1  10   19.30    3.61
   1  -1  11   44.80    2.95
   1  -1  11   47.63    2.62
  -1  -1 -11   43.01    2.97
  -1   1 -11   39.81    2.62
   1   1  11   41.07    2.45
   1  -1  11   40.26    2.57
   1   1  11   47.71    2.65
   1   1  11   45.66    3.02
   1   1  12   17.24    1.52
   1  -1  12   17.72    1.32
   1  -1  12   17.86    1.54
   1   1  12   15.33    1.48
   1   1  12   15.02    1.00
  -1  -1 -12   14.74    1.24
   1  -1  13    1.82    0.38
  -1   1 -13    2.47    0.39
   1   1  13    1.03    0.34
   1   1  13    1.69    0.39
  -1   3  13    0.07    0.48
  -1   3  13    0.07    0.47
   1  -3 -13   -0.03    0.27
  -1   3  13   -0.07    0.52
  -1  -3  13    0.54    0.49
  -1  -3  13    0.39    0.39
  -1  -3  12   25.14    1.73
  -1   3  12   23.27    1.97
  -1   3  12   25.68    2.15
  -1  -3  12   24.98    1.99
  -1  -3  12   22.60    1.89
   1  -3 -12   23.36    1.66
   1  -3 -12   21.06    1.99
  -1  -3  12   22.09    1.39
  -1   3  11    9.22    1.06
  -1  -3  11   11.63    1.61
  -1   3  11   12.03    1.90
  -1   3  11   12.25    1.75
  -1  -3  11   15.65    1.84
  -1  -3  11   10.60    1.69
  -1  -3  11   11.22    1.44
  -1  -3  11   12.25    1.45
   1  -3 -11   13.57    1.43
   1  -3 -11    8.35    1.67
  -1  -3  11    9.99    1.17
  -1   3  10    7.84    1.65
  -1  -3  10    8.84    1.46
  -1  -3  10    8.95    1.29
  -1   3  10    8.82    2.99
  -1  -3  10   10.85    1.72
  -1   3  10    8.54    1.16
   1   3 -10    9.47    1.28
  -1   3  10    9.91    1.25
   1  -3 -10    9.85    2.05
  -1  -3  10   10.91    1.50
  -1  -3   9   54.23    3.46
   1   3  -9   58.55    3.49
  -1   3   9   61.44    3.58
  -1  -3   9   48.23    5.95
  -1   3   9   66.71    8.20
  -1  -3   9   60.96    3.63
  -1   3   9   69.84    4.55
   1  -3  -9   66.89    4.28
  -1  -3   9   61.96    4.00
  -1   3   9   58.21    3.32
  -1  -3   9   62.18    3.65
  -1   3   9   71.02    4.34
  -1  -3   9   67.23    4.63
  -1  -3   8   45.52    3.34
  -1  -3   8   42.43    2.99
   1  -3  -8   45.14    3.12
  -1  -3   8   41.65    2.74
  -1   3   8   46.68    3.49
  -1  -3   8   43.33    2.93
  -1   3   8   41.35    2.86
  -1   3   8   41.04    6.43
  -1  -3   8   35.55    5.00
  -1  -3   8   39.21    4.25
  -1  -3   8   42.68    2.60
   1   3  -8   40.71    2.78
  -1  -3   7    1.95    0.73
  -1   3   7    5.15    1.05
   1  -3  -7    2.76    0.84
  -1  -3   7    2.46    0.87
   1   3  -7    5.86    1.14
  -1  -3   7    1.70    0.75
  -1  -3   7    2.17    1.07
  -1  -3   7    2.45    1.37
  -1   3   7    1.61    0.88
  -1   3   7    3.03    2.21
  -1  -3   7    1.64    0.83
  -1   3   6   12.01    2.56
  -1  -3   6   10.03    1.91
  -1  -3   6   13.13    2.34
  -1  -3   6   12.15    1.26
  -1   3   6   10.10    1.94
  -1   3   6   12.70    1.29
   1   3  -6   11.01    1.28
  -1   3   5   56.64    4.77
  -1  -3   5   52.10    3.11
  -1   3   5   57.62    2.82
   1   3  -5   58.20    2.80
  -1   3   5   54.62    3.98
  -1  -3   5   68.17    5.00
  -1  -3   5   54.56    2.76
  -1  -3   5   59.13    4.01
  -1  -3   4  114.93    5.33
  -1  -3   4  113.96    6.90
  -1  -3   4  116.92    4.61
  -1  -3   4  120.17    4.36
  -1   3   4  122.80    6.60
  -1   3   4  118.45    4.66
   1   3  -4  121.35    4.57
  -1  -3   4  120.68    5.72
  -1  -3   3 1542.83   48.85
  -1   3   3 1520.57   48.82
  -1   3   3 1554.54   50.71
  -1  -3   3 1625.05   52.27
  -1  -3   3 1464.97   49.70
  -1   3   3 1391.40   50.01
   1  -3  -3 1544.85   50.84
  -1   3   2 1076.49   35.09
  -1  -3   2 1079.28   35.45
  -1  -3   2 1056.25   36.99
  -1  -3   2 1031.94   34.13
  -1  -3   2 1072.95   34.12
  -1   3   2 1041.25   34.09
  -1   3   2 1095.50   35.31
   1  -3  -2 1056.51   36.00
  -1  -3   1  509.67   16.62
  -1  -3   1  504.95   18.02
  -1  -3   1  529.79   16.83
   1  -3  -1  493.60   16.52
   1  -3  -1  495.11   18.21
  -1  -3   1  530.84   19.47
   1  -3   0  573.18   19.74
   1  -3   0  558.85   18.11
  -1  -3   0  570.65   19.74
  -1  -3   0  546.43   18.11
   1  -3   1  107.89    3.96
   1   3   1  109.20    4.93
  -1  -3  -1  107.56    5.37
   1  -3   1  110.66    5.85
   1  -3   1  103.72    5.12
   1  -3   2   16.49    1.24
   1  -3   2   18.69    2.23
   1  -3   2   18.18    1.11
   1  -3   2   16.80    0.93
   1  -3   2   20.10    1.83
   1   3   2   20.35    1.87
   1   3   2   17.34    1.09
   1   3   3  823.98   29.11
   1   3   3  787.17   26.17
   1  -3   3  819.07   26.18
   1   3   3  750.60   28.52
   1  -3   3  773.62   26.98
  -1   3  -3  753.46   26.01
   1  -3   3  784.67   27.56
   1  -3   3  814.82   29.21
   1  -3   3  822.85   25.74
  -1   3  -4    1.49    0.69
   1  -3   4    1.50    0.81
   1  -3   4    1.55    0.56
   1  -3   4    0.69    0.63
   1   3   4    2.34    1.44
   1  -3   4    0.27    0.90
   1   3   4    1.83    0.62
  -1   3  -5  126.19    5.41
   1   3   5  129.62    7.19
   1  -3   5  133.58    7.37
   1  -3   5  141.91    5.73
  -1  -3  -5  134.21    5.55
   1  -3   5  129.68    6.56
   1   3   5  123.53    5.50
   1  -3   6    0.42    0.64
   1   3   6    0.66    1.48
   1  -3   6    0.38    1.08
  -1  -3  -6    0.59    0.73
   1   3   6    0.30    0.87
  -1   3  -6    0.51    0.67
   1  -3   6    0.75    0.75
   1  -3   6    0.84    0.65
   1  -3   6    1.55    1.09
   1  -3   7  108.65    5.18
   1   3   7  106.88    5.02
   1  -3   7  106.14    8.48
   1  -3   7   95.30    4.47
   1  -3   7   98.50    6.69
   1  -3   7  107.29    5.08
  -1  -3  -7  106.44    5.44
   1   3   7   98.96    4.67
   1   3   7  111.07    5.78
   1  -3   7  102.99    4.99
   1  -3   7  100.89    5.22
   1  -3   7  100.90    5.64
   1  -3   7  102.53    4.85
  -1   3  -7  102.92    4.88
   1   3   7  107.49    9.79
   1  -3   8    0.49    1.22
   1   3   8    0.93    0.75
   1  -3   8    1.01    0.57
   1  -3   8    0.13    0.84
  -1   3  -8    0.95    0.77
   1  -3   8    0.48    0.94
   1   3   8    1.31    0.68
   1   3   8    0.70    1.88
   1  -3   8    1.53    0.78
  -1  -3  -8    0.61    1.19
   1  -3   8    0.87    0.81
   1  -3   8    1.42    0.96
   1   3   8    1.16    1.01
   1   3   9   77.24    4.01
   1   3   9   75.12    7.83
   1  -3   9   77.63    4.74
   1  -3   9   85.05    4.17
   1   3   9   92.77    5.05
   1  -3   9   77.24    4.92
   1  -3   9   85.40    4.49
   1  -3   9   83.46    4.41
  -1  -3  -9   77.85    5.09
   1   3   9   83.01    3.98
  -1   3  -9   79.74    4.11
   1  -3  10    0.15    0.92
   1  -3  10    0.12    0.76
   1  -3  10    0.80    0.67
   1  -3  10    0.44    0.66
  -1  -3 -10    1.94    1.16
   1   3  10    0.46    0.78
   1   3  10    0.47    0.39
  -1  -3 -11   14.54    1.67
   1   3  11   16.17    1.61
   1  -3  11   14.73    1.48
   1   3  11   14.21    1.75
  -1  -3 -11   15.94    1.42
   1  -3  11   14.94    1.62
   1  -3  11   15.12    1.38
   1  -3  11   15.09    1.11
   1  -3  11   17.69    1.67
   1   3  12    7.62    0.97
   1  -3  12    6.19    0.77
   1  -3  12    6.43    0.85
  -1  -3 -12    5.35    0.69
   1  -3  12    7.11    0.89
   1   3  12    6.41    0.85
  -1   5  13    9.87    0.81
  -1  -5  13   11.74    0.74
  -1  -5  13   11.07    0.80
  -1   5  12    0.09    0.58
  -1   5  12   -0.10    0.63
  -1  -5  12    0.50    0.55
  -1  -5  12   -0.25    0.45
  -1   5  12   -0.08    0.49
  -1  -5  12   -0.05    0.42
  -1   5  11   29.88    2.31
  -1  -5  11   33.18    2.49
  -1   5  11   31.89    2.61
  -1  -5  11   26.00    2.03
   1  -5 -11   22.94    2.29
   1  -5 -11   28.24    1.95
  -1  -5  11   33.19    2.21
  -1   5  10    0.62    1.07
  -1  -5  10    1.02    0.91
  -1  -5  10    2.33    1.12
   1  -5 -10   -0.19    1.24
  -1  -5  10    0.62    0.78
   1  -5 -10    0.81    0.72
  -1  -5  10    0.54    1.05
  -1  -5  10    0.69    1.07
  -1   5  10    0.68    0.97
  -1   5   9   28.48    5.36
  -1  -5   9   31.04    2.80
  -1  -5   9   29.81    3.09
   1  -5  -9   29.48    2.38
  -1  -5   9   28.27    2.46
   1  -5  -9   31.66    3.04
  -1   5   9   34.17    3.09
  -1  -5   9   29.95    2.56
  -1  -5   9   34.30    2.68
  -1   5   9   28.10    3.00
  -1   5   9   31.13    3.00
  -1   5   8    0.76    1.08
  -1  -5   8    1.18    0.97
  -1   5   8    0.18    0.95
  -1  -5   8    1.78    1.27
   1  -5  -8    0.42    0.75
  -1  -5   8    0.64    0.86
  -1   5   8    0.83    2.51
   1  -5  -8    1.91    1.19
  -1  -5   8    0.97    0.80
  -1  -5   8    1.34    0.93
  -1   5   7  119.31    5.65
  -1  -5   7  125.43    6.12
  -1  -5   7  121.67    5.41
  -1  -5   7  111.05    5.41
  -1  -5   7  115.39    5.23
  -1   5   7  120.40    7.19
  -1   5   7  129.07   10.29
  -1  -5   7  115.58    6.20
   1  -5  -7  125.20    5.75
  -1   5   7  120.87    5.94
   1  -5  -7  114.13    5.53
  -1  -5   7  116.98    5.16
  -1  -5   7  124.79    5.95
   1  -5  -6    6.89    1.13
  -1  -5   6    7.10    0.98
  -1   5   6    3.95    2.01
  -1   5   6    6.84    1.18
  -1  -5   6    6.92    1.15
  -1  -5   6    5.35    1.98
  -1   5   6    6.82    1.18
  -1  -5   6    7.08    0.92
  -1  -5   6    8.62    1.08
  -1   5   6    7.23    1.55
  -1   5   6    6.68    1.09
  -1  -5   5  362.82   14.58
  -1   5   5  369.10   12.91
  -1  -5   5  346.11   16.95
  -1  -5   5  354.25   12.30
  -1   5   5  366.40   16.57
  -1   5   5  367.14   15.32
  -1  -5   5  357.41   12.93
  -1  -5   4  595.26   22.78
  -1   5   4  604.87   23.04
  -1  -5   4  619.48   25.46
  -1   5   4  635.99   23.71
  -1  -5   4  602.55   20.71
  -1  -5   4  620.03   20.38
  -1  -5   3    3.38    1.52
  -1  -5   3    4.38    0.75
  -1  -5   3    4.21    1.27
   1  -5  -3    0.83    1.09
  -1   5   3    3.87    1.03
  -1   5   3    3.48    0.59
  -1   5   2  150.53    6.62
  -1  -5   2  148.43    5.51
  -1  -5   2  144.34    5.50
  -1  -5   2  146.39    8.97
   1  -5  -2  149.04    7.87
  -1  -5   2  149.91    7.56
  -1   5   2  137.36    5.27
  -1   5   1   65.76    2.69
  -1  -5   1   66.35    4.63
  -1   5   1   68.99    3.42
  -1  -5   1   74.38    6.12
  -1  -5   1   65.30    2.90
  -1  -5   1   72.07    3.25
   1  -5  -1   69.00    4.82
   1  -5   0  163.65    6.08
  -1  -5   0  149.99    5.65
   1  -5   0  150.22    5.63
  -1   5   0  149.94    5.32
  -1  -5   0  174.71    8.28
  -1  -5   0  165.55    6.70
  -1   5   0  149.07    5.64
   1  -5   0  155.81    8.01
   1   5   0  153.23    5.32
   1  -5   1  114.66    4.66
   1  -5   1  117.70    6.77
  -1  -5  -1  120.60    4.59
   1  -5   1  116.41    7.60
  -1  -5  -1  119.42    4.53
   1   5   1  125.32    4.48
  -1  -5  -1  126.56    6.99
   1   5   1  119.65    6.16
  -1  -5  -2   73.43    5.06
  -1  -5  -2   65.53    2.85
  -1   5  -2   58.27    2.41
   1  -5   2   64.77    2.94
   1   5   2   64.91    2.81
   1   5   2   66.75    4.21
   1  -5   2   63.68    5.38
   1  -5   2   64.06    2.77
   1   5   3   75.40    3.53
  -1  -5  -3   79.37    3.57
   1   5   3   82.32    5.81
   1  -5   3   84.97    3.73
   1  -5   3   81.26    3.29
   1  -5   3   83.96    5.41
   1  -5   3   78.24    6.29
   1   5   4  116.59    7.95
   1  -5   4  104.41    6.55
   1  -5   4  117.89    4.36
   1  -5   4  123.62    8.11
   1  -5   4  109.80    4.95
   1   5   4  104.66    7.28
   1  -5   5   48.64    4.99
   1   5   5   50.96    4.30
   1   5   5   56.77    5.92
   1  -5   5   48.08    2.67
   1  -5   5   41.39    3.80
  -1  -5  -5   44.80    2.87
   1   5   5   44.76    2.82
   1  -5   5   50.82    3.03
  -1  -5  -6   66.27    4.12
   1  -5   6   80.47    4.61
   1   5   6   79.66    4.51
   1  -5   6   83.88    3.89
   1  -5   6   76.08    4.43
   1  -5   6   89.27    6.95
   1   5   6   90.14    8.64
  -1  -5  -6   79.41    4.47
   1  -5   6   80.97    4.00
   1   5   6   82.46    5.73
   1  -5   6   81.41    4.05
   1  -5   6   80.27    4.28
   1  -5   7   -0.16    0.89
   1  -5   7    1.14    0.76
   1  -5   7    1.41    1.04
   1   5   7   -0.19    1.01
   1  -5   7    0.83    0.79
  -1  -5  -7    0.57    1.10
   1  -5   7    1.66    1.19
   1  -5   7    2.30    0.80
   1  -5   7    0.60    0.92
  -1  -5  -7    2.10    0.87
   1   5   7    0.32    0.79
   1   5   7    1.50    2.15
   1  -5   7    1.11    0.85
   1  -5   8   10.74    1.55
  -1  -5  -8   11.46    1.96
  -1  -5  -8    8.73    1.43
   1  -5   8   10.95    1.73
   1   5   8   14.32    3.64
   1  -5   8   13.05    2.23
   1  -5   8   11.06    2.30
   1  -5   8   12.70    1.71
   1   5   8   12.73    2.06
  -1  -5  -9    5.65    1.07
   1   5   9   10.24    1.86
   1   5   9   11.84    1.79
   1  -5   9   10.18    1.63
   1  -5   9    8.61    1.71
  -1  -5  -9    7.94    1.62
   1  -5   9   10.55    1.51
   1  -5   9   11.39    1.45
   1  -5   9   11.39    1.56
  -1  -5  -9    7.51    1.27
   1   5   9    8.29    2.83
   1  -5  10   50.71    2.84
   1  -5  10   50.46    3.17
  -1  -5 -10   43.47    3.10
   1   5  10   47.24    3.30
  -1  -5 -10   41.66    2.67
   1  -5  10   47.18    3.21
   1  -5  10   51.29    2.97
  -1  -5 -11    3.60    0.65
   1  -5  11    5.05    0.76
   1   5  11    5.30    0.97
   1  -5  11    5.14    0.68
   1  -5  11    4.51    0.94
   1  -5  11    3.44    0.74
   1  -5  12   13.65    0.89
   1   5  12   13.55    1.03
   1   5  12   14.02    1.04
   1   5  12   14.26    1.01
   1  -5  12   14.38    1.03
  -1   7  12    2.80    0.52
  -1  -7  12    3.27    0.47
  -1   7  12    3.07    0.43
  -1  -7  12    3.98    0.44
  -1  -7  11    9.77    1.02
  -1  -7  11    6.79    0.94
  -1  -7  11    7.30    1.01
  -1   7  11    8.01    1.02
  -1  -7  11    9.29    0.99
  -1  -7  10    8.53    1.21
  -1  -7  10    8.93    1.29
  -1   7  10   11.82    1.56
  -1  -7  10   10.74    1.34
  -1  -7  10   12.17    1.63
   1  -7 -10    8.98    1.32
  -1  -7  10   11.01    1.69
   1  -7  -9   20.67    2.04
  -1   7   9   25.76    2.66
   1  -7  -9   17.99    2.07
  -1  -7   9   24.06    2.26
  -1  -7   9   24.27    2.81
  -1  -7   9   24.21    2.18
  -1  -7   9   27.33    2.39
  -1   7   9   26.95    2.62
  -1  -7   9   26.67    2.78
  -1  -7   9   25.91    2.36
  -1  -7   8   15.55    1.73
  -1  -7   8   14.78    3.02
  -1  -7   8   13.67    2.02
  -1  -7   8   13.30    1.57
  -1   7   8   19.32    2.25
   1   7  -8   12.86    1.20
  -1  -7   8   14.48    1.76
   1  -7  -8   14.60    1.97
  -1   7   8   16.79    4.20
  -1   7   8   13.62    1.98
  -1  -7   8   15.48    2.11
  -1  -7   8   13.75    1.90
  -1   7   8   14.65    2.00
   1  -7  -8   13.76    1.89
  -1   7   8   16.06    2.24
  -1  -7   7  106.26    6.48
  -1  -7   7  119.86    5.93
  -1  -7   7  110.63    5.21
  -1  -7   7  103.47    4.85
  -1  -7   7   99.50    5.24
  -1  -7   7  123.61    6.14
   1  -7  -7  109.70    5.87
  -1  -7   7  112.30    5.28
  -1   7   7  109.96    5.94
  -1   7   7  106.81    6.01
  -1   7   7  106.71    5.66
  -1   7   7  104.48    9.36
  -1   7   7  111.60    5.72
  -1   7   6  140.97    6.58
  -1   7   6  155.73    7.15
  -1  -7   6  153.45    6.42
  -1  -7   6  158.51   11.07
  -1   7   6  150.88    6.27
   1  -7  -6  157.96    6.92
  -1  -7   6  139.19    6.02
  -1  -7   6  153.98    6.98
  -1  -7   6  146.92    7.84
  -1  -7   6  158.07    6.54
  -1   7   6  152.51    6.80
  -1   7   6  166.58   10.92
  -1   7   5   15.67    1.64
  -1  -7   5    8.76    2.74
   1  -7  -5   13.20    1.33
  -1  -7   5   16.31    1.56
  -1   7   5   14.88    2.72
  -1   7   5   12.68    1.60
  -1  -7   5   14.68    1.28
  -1  -7   5   15.91    1.69
  -1  -7   5   17.11    2.73
  -1   7   5   12.15    2.32
  -1   7   5   17.02    1.62
  -1   7   5   18.03    1.73
   1  -7  -5   11.76    1.48
  -1  -7   5   13.79    1.22
  -1  -7   4  149.03    5.91
  -1   7   4  153.70    6.11
  -1  -7   4  145.18    8.83
  -1  -7   4  145.91    6.02
  -1  -7   4  144.49    6.09
  -1   7   4  147.82    8.58
  -1   7   4  141.59    6.48
   1  -7  -4  141.22    6.07
  -1   7   4  154.75    8.59
  -1  -7   4  154.66    6.39
  -1  -7   4  142.92   10.57
   1  -7  -3   -0.42    1.04
  -1  -7   3    2.53    1.32
  -1   7   3   -0.48    0.88
  -1  -7   3    1.15    1.42
  -1   7   3   -0.24    0.57
  -1   7   3    2.05    0.55
  -1  -7   3    0.20    0.53
  -1   7   3    1.05    0.79
  -1  -7   3    0.26    0.50
   1  -7  -2  168.60    7.90
  -1  -7   2  161.98    6.34
  -1   7   2  155.65    8.22
  -1  -7   2  151.46    6.31
  -1   7   2  152.47    5.87
   1  -7  -2  171.86    9.98
  -1  -7   2  167.87   11.53
  -1   7   2  148.61    7.18
  -1  -7   1    6.32    0.86
  -1   7   1    6.83    0.94
   1  -7  -1    6.24    3.06
  -1   7   1    5.15    0.59
  -1  -7   1    5.13    1.71
   1  -7  -1    5.44    1.81
   1  -7  -1    6.82    1.38
  -1  -7   1    3.35    2.35
  -1  -7   1    3.52    0.90
  -1  -7   0  119.42   11.20
   1   7   0  147.76    6.40
  -1  -7   0  136.32    8.66
   1  -7   0  146.29    6.10
   1  -7   0  132.46   10.48
  -1  -7   0  137.41    6.57
  -1  -7   0  140.39    5.67
   1  -7   0  135.87    8.69
   1  -7   1   49.01    5.70
   1   7   1   49.28    3.48
   1   7   1   38.76    1.97
  -1  -7  -1   35.21    4.16
  -1  -7  -1   37.68    5.94
  -1  -7  -1   40.21    3.47
   1  -7   1   37.14    4.15
   1  -7   1   42.47    2.39
   1   7   2   57.37    2.78
   1  -7   2   54.33    5.94
   1   7   2   57.48    4.45
   1  -7   2   61.09    3.15
   1  -7   2   59.72    2.93
   1   7   2   53.35    4.51
   1   7   2   54.19    3.24
  -1  -7  -2   57.04    3.94
   1   7   3   21.74    2.94
   1  -7   3   22.14    3.31
   1  -7   3   25.29    1.97
   1  -7   3   24.42    1.64
   1   7   3   23.50    1.74
   1  -7   3   22.47    1.67
   1  -7   3   25.68    4.20
   1   7   3   24.35    2.07
   1   7   3   23.48    3.09
   1  -7   3   23.05    1.80
  -1  -7  -3   22.22    1.85
   1  -7   4   39.56    5.13
   1   7   4   39.48    2.63
   1  -7   4   41.79    2.75
   1  -7   4   37.43    2.35
   1  -7   4   35.89    2.44
   1  -7   4   40.59    2.16
   1   7   4   39.20    2.54
  -1  -7  -4   39.14    2.73
   1  -7   4   46.15    4.72
   1  -7   4   37.13    2.04
   1   7   4   37.88    4.41
   1   7   4   37.57    2.47
   1   7   4   34.20    4.36
   1   7   4   39.06    2.92
   1   7   5  205.03    8.47
   1  -7   5  211.52    8.34
   1  -7   5  204.21    7.75
   1  -7   5  213.45    8.12
  -1  -7  -5  193.04    8.55
   1   7   5  215.55    9.05
   1   7   5  202.38   10.73
   1   7   5  217.67   13.21
   1  -7   5  189.54   12.61
   1  -7   5  201.38    8.67
   1   7   5  194.19    7.89
   1  -7   6    2.14    1.71
   1   7   6    3.94    1.19
   1  -7   6    2.12    0.90
   1   7   6    3.88    1.11
   1  -7   6    3.35    0.85
  -1  -7  -6    5.43    1.33
   1  -7   6    4.26    1.08
   1  -7   6    3.24    1.08
   1   7   6    3.36    2.04
   1   7   6    1.90    1.02
   1  -7   6    3.20    1.42
   1  -7   7    5.78    1.46
   1  -7   7    6.75    1.52
   1  -7   7    5.21    1.86
   1   7   7    3.90    1.16
  -1   7  -7    5.05    0.82
  -1  -7  -7    2.08    1.07
   1   7   7    4.98    1.49
   1  -7   7    6.61    1.49
   1   7   7    3.66    2.10
   1   7   7    6.26    1.46
   1  -7   7    4.61    1.25
   1  -7   7    5.52    1.28
   1  -7   8   47.49    3.21
   1  -7   8   43.10    3.15
   1  -7   8   49.28    3.33
   1   7   8   47.06    3.65
   1  -7   8   45.18    3.12
   1   7   8   42.75    3.38
   1  -7   8   42.71    3.70
  -1  -7  -8   42.34    3.03
  -1  -7  -8   38.91    2.81
   1   7   8   46.74    3.58
   1   7   9   22.53    2.18
  -1  -7  -9   16.11    1.49
   1  -7   9   20.30    1.81
   1  -7   9   17.53    2.04
   1  -7   9   19.44    1.78
   1   7   9   19.13    1.92
   1  -7   9   18.85    1.95
   1  -7   9   16.65    1.70
  -1  -7  -9   14.79    1.63
   1  -7  10   13.25    1.26
   1  -7  10   14.25    1.40
   1  -7  10   14.91    1.23
   1   7  10   10.18    1.24
   1   7  10   12.88    1.31
   1  -7  10   14.10    1.26
   1   7  11    8.35    0.72
   1  -7  11   11.42    0.91
   1  -7  11   10.93    0.75
   1   7  11   10.84    1.00
   1   7  11    9.07    0.75
  -1  -9  11    0.98    0.26
  -1  -9  11    0.19    0.22
  -1   9  10   12.01    1.21
  -1  -9  10   11.98    1.08
  -1  -9  10   11.99    1.12
  -1  -9   9    1.48    0.79
  -1   9   9    3.30    0.74
  -1  -9   9    1.30    0.73
  -1   9   9    1.99    0.96
  -1  -9   9    3.45    0.99
  -1  -9   8   54.73    3.85
   1  -9  -8   61.54    3.49
  -1  -9   8   61.42    3.89
  -1   9   8   53.25    3.25
  -1   9   8   53.48    3.94
   1   9  -8   55.52    2.84
  -1  -9   8   54.13    3.54
  -1  -9   8   63.44    3.72
   1   9  -7    0.91    0.59
   1  -9  -7    2.59    1.07
  -1   9   7    0.65    0.72
  -1  -9   7    1.27    1.14
  -1  -9   7    2.79    1.03
  -1  -9   7    1.23    0.94
  -1   9   7    1.40    1.23
  -1  -9   7    0.52    0.68
   1  -9  -7    2.03    1.07
  -1  -9   7    2.86    1.71
  -1   9   6   67.26    3.81
  -1  -9   6   79.91    5.24
  -1   9   6   65.55    3.65
  -1  -9   6   77.33    4.15
   1  -9  -6   73.42    4.41
   1  -9  -6   62.39    6.86
   1  -9  -6   69.59    4.35
  -1  -9   6   73.02    4.32
  -1  -9   6   71.28    3.38
  -1  -9   6   57.56    6.90
  -1   9   6   79.82    4.82
  -1   9   5   17.98    2.18
   1  -9  -5   17.08    2.01
  -1  -9   5   19.32    1.89
  -1  -9   5   17.65    1.65
  -1  -9   5   20.21    4.20
   1  -9  -5   16.47    2.15
  -1  -9   5   16.38    1.37
  -1  -9   5   15.93    1.82
   1   9  -5   14.30    1.24
   1  -9  -5   24.38    4.50
  -1  -9   4   17.28    4.22
   1  -9  -4   20.97    4.66
  -1  -9   4   22.11    1.77
   1  -9  -4   22.48    2.60
  -1  -9   4   22.49    1.83
  -1  -9   4   19.35    1.95
   1   9  -4   20.45    1.58
  -1  -9   4   24.31    2.01
  -1   9   4   22.14    2.22
  -1   9   4   19.10    2.20
   1  -9  -4   19.59    2.07
  -1  -9   4   23.41    2.28
  -1  -9   3    3.99    2.56
   1  -9  -3    3.02    1.55
  -1  -9   3    3.57    0.95
  -1  -9   3    3.47    0.85
  -1   9   3    3.19    1.39
   1  -9  -3    1.70    2.44
  -1   9   3    4.42    1.10
  -1  -9   3    5.11    0.99
  -1  -9   3    3.95    0.99
   1  -9  -3    3.76    1.18
  -1  -9   2   21.84    4.97
   1  -9  -2   23.62    2.72
  -1   9   2   24.81    3.28
  -1  -9   2   20.76    1.78
  -1  -9   2   26.27    2.06
   1  -9  -2   22.91    2.17
   1  -9  -2   16.83    4.86
  -1   9   2   22.69    2.07
  -1   9   2   23.85    2.12
   1  -9  -1   48.76    3.48
  -1  -9   1   47.07    2.68
   1  -9  -1   39.38    6.99
  -1   9   1   48.61    2.97
  -1  -9   1   59.96    8.33
   1  -9  -1   49.97    3.21
   1  -9  -1   50.55    5.78
  -1  -9   1   48.81    2.77
  -1  -9   1   47.94    3.08
  -1   9   1   37.03    4.25
  -1  -9   1   51.34    3.27
   1  -9  -1   43.12    2.56
  -1   9   1   45.05    2.90
  -1  -9   0   15.50    5.06
  -1   9   0   21.58    1.79
  -1  -9   0   20.32    2.38
  -1  -9   0   19.79    2.00
  -1  -9   0   23.27    1.80
   1  -9   0   22.69    1.86
   1   9   0   24.22    3.41
   1  -9   0   20.58    1.69
   1  -9   0   23.65    5.06
   1  -9   0   21.25    2.07
   1  -9   0   23.45    3.91
  -1   9   0   21.67    1.86
  -1   9   0   20.31    3.15
   1  -9   0   21.65    1.66
   1   9   0   23.28    1.89
   1   9   1   33.79    3.98
   1  -9   1   32.44    2.38
  -1  -9  -1   34.02    2.26
   1  -9   1   36.03    2.64
  -1  -9  -1   38.17    2.79
   1  -9   1   36.26    5.80
   1  -9   1   40.11    2.42
   1   9   1   33.72    2.55
  -1  -9  -1   27.64    5.67
  -1  -9  -1   33.43    3.42
   1  -9   2    0.64    0.72
   1  -9   2   -2.24    2.39
   1  -9   2    0.53    1.21
   1  -9   2    1.34    0.64
  -1   9  -2    0.28    0.51
  -1  -9  -2    0.22    1.16
   1  -9   2    0.55    0.69
   1   9   2    1.53    1.22
  -1  -9  -2    0.41    0.60
   1  -9   2   -0.10    0.58
  -1  -9  -2    0.76    0.82
   1   9   2    2.54    0.96
   1  -9   3  129.86    5.96
  -1  -9  -3  116.20    6.56
   1   9   3  109.11    8.18
  -1  -9  -3  126.44    6.17
   1  -9   3  142.16   11.36
   1   9   3  128.82    6.14
  -1  -9  -3  115.48   10.22
  -1   9  -3  119.92    5.13
  -1  -9  -3  124.87    5.45
   1  -9   3  123.42    9.46
   1  -9   3  116.49    5.17
   1   9   3  133.74    6.30
   1  -9   3  127.89    5.39
  -1   9  -4   28.48    1.81
   1  -9   4   29.48    2.48
  -1  -9  -4   35.94    3.03
  -1  -9  -4   28.97    2.15
   1   9   4   33.92    2.86
   1   9   4   32.76    2.91
   1  -9   4   35.35    2.61
   1  -9   4   32.81    2.19
  -1  -9  -4   29.21    4.67
  -1  -9  -4   31.73    2.71
   1   9   5   19.54    2.40
  -1  -9  -5   22.04    1.88
   1   9   5   28.68    2.76
   1  -9   5   21.94    3.00
   1   9   5   23.73    1.92
   1  -9   5   21.06    1.87
  -1  -9  -5   20.01    3.69
   1  -9   5   25.06    2.28
   1  -9   5   23.05    2.33
  -1  -9  -5   24.26    2.46
   1   9   6    1.44    1.28
  -1  -9  -6    0.43    0.59
  -1  -9  -6    0.73    0.90
   1  -9   6    0.18    0.99
   1  -9   6    0.36    0.79
   1  -9   6    0.57    0.75
   1   9   6    0.39    1.05
   1  -9   6    0.45    0.91
   1   9   6   -0.12    0.75
   1  -9   6    1.45    1.31
  -1  -9  -6    1.96    1.06
  -1   9  -6    0.30    0.55
   1  -9   7   60.63    3.49
   1  -9   7   63.52    4.13
   1  -9   7   59.84    3.85
   1  -9   7   63.61    3.87
   1   9   7   68.32    4.38
   1  -9   7   63.00    3.90
  -1  -9  -7   61.73    3.81
   1   9   7   57.18    3.22
   1   9   7   72.44    4.39
  -1   9  -7   54.32    3.01
   1   9   8    0.46    0.48
   1  -9   8    0.96    0.69
   1  -9   8    0.57    0.70
   1  -9   8    0.54    0.70
   1  -9   8    0.61    0.66
   1   9   8    0.83    0.93
   1  -9   8    0.75    0.69
   1   9   9   21.26    1.58
   1  -9   9   18.23    1.43
   1  -9   9   21.43    1.51
   1  -9   9   18.73    1.23
   1  -9  10    0.64    0.30
   1  -9  10    0.10    0.26
  -1 -11   9   16.08    0.93
  -1 -11   9   12.73    0.85
  -1 -11   8   11.02    1.08
  -1 -11   8    8.41    0.74
  -1  11   8   11.89    1.30
  -1 -11   7   31.27    2.27
   1  11  -7   31.60    1.94
  -1  11   7   31.40    2.54
   1 -11  -7   30.90    2.14
  -1 -11   7   25.54    1.82
  -1 -11   7   29.33    2.29
   1 -11  -6    3.34    0.90
  -1  11   6    3.09    1.18
  -1 -11   6    3.26    0.79
  -1 -11   6    4.41    1.14
   1  11  -6    2.95    0.77
  -1 -11   6    2.13    0.78
  -1 -11   5   14.26    1.69
  -1 -11   5   12.17    1.54
  -1  11   5   14.04    1.83
   1 -11  -5   13.55    1.78
  -1  11   5   14.49    1.56
   1 -11  -5   12.00    1.70
  -1 -11   5   11.79    1.28
   1 -11  -4    1.86    1.06
   1 -11  -4    0.91    0.94
  -1  11   4    2.53    1.03
  -1 -11   4    3.60    0.83
   1  11  -4    1.79    0.63
  -1 -11   4    2.50    0.91
   1 -11  -3   33.21    3.17
  -1 -11   3   31.53    2.16
   1  11  -3   32.37    2.16
  -1  11   3   33.89    2.67
   1 -11  -3   33.67    2.74
  -1 -11   3   31.58    2.40
  -1 -11   3   30.66    2.10
  -1  11   3   32.66    2.60
  -1 -11   2   -0.24    0.70
  -1 -11   2    0.13    0.71
  -1 -11   2    0.93    0.64
  -1  11   2    0.99    0.96
   1 -11  -2    0.20    1.09
   1 -11  -2   -0.46    0.86
  -1  11   2    1.04    0.81
  -1 -11   2    0.95    0.77
  -1 -11   2    2.91    2.60
  -1  11   1   18.10    1.74
  -1 -11   1   24.31    2.25
  -1 -11   1   20.41    1.66
   1 -11  -1   20.49    5.38
   1 -11  -1   19.18    1.51
  -1 -11   1   18.17    1.73
  -1  11   1   22.22    2.04
   1  11  -1   20.38    1.89
  -1 -11   1   18.79    1.96
   1 -11  -1   21.91    2.15
  -1 -11   1   21.87    5.78
   1  11   0    4.72    0.96
   1 -11   0    4.94    0.85
   1 -11   0    2.99    2.67
   1 -11   0    6.15    1.15
  -1 -11   0    6.02    1.27
  -1  11   0    5.29    1.09
   1  11   0    6.25    1.21
  -1 -11   0    2.10    2.61
  -1 -11   0    3.88    1.19
   1 -11   0    5.75    1.26
   1  11   1   48.67    3.12
  -1 -11  -1   50.74    3.40
  -1 -11  -1   45.12    6.86
   1 -11   1   47.90    3.06
   1 -11   1   52.66    7.38
   1  11   1   50.48    3.25
   1  11   1   49.29    3.04
  -1 -11  -1   47.20    3.81
   1 -11   1   42.79    2.49
   1 -11   1   44.63    2.83
   1  11   2   20.48    2.08
   1 -11   2   20.90    1.90
  -1  11  -2   19.57    1.68
   1 -11   2   18.97    1.59
   1 -11   2   19.67    1.55
  -1 -11  -2   21.64    2.20
  -1 -11  -2   20.28    2.54
   1  11   2   22.56    2.10
   1 -11   2   20.32    1.95
   1 -11   3    5.31    1.10
   1  11   3    3.84    1.08
  -1  11  -3    3.61    0.77
   1 -11   3    4.44    1.15
  -1 -11  -3    4.11    1.30
   1 -11   3    4.19    0.81
  -1 -11  -3    1.45    0.96
   1 -11   4   23.74    2.12
   1  11   4   25.08    2.00
  -1 -11  -4   24.67    2.34
  -1  11  -4   23.08    1.91
   1  11   4   20.44    2.20
   1 -11   4   24.23    1.72
  -1 -11  -4   20.75    2.13
   1  11   5    9.51    1.56
   1 -11   5    8.16    1.03
  -1 -11  -5   10.22    1.60
  -1  11  -5    9.54    1.21
   1 -11   5    7.78    1.35
  -1 -11  -5    7.73    1.23
   1 -11   6   18.18    1.42
   1  11   6   23.34    2.20
  -1 -11  -6   18.76    1.79
   1 -11   6   20.84    1.84
   1 -11   6   18.03    1.83
  -1  11  -6   18.74    1.54
   1 -11   7    4.12    0.81
   1  11   7    2.68    0.80
   1 -11   7    4.14    0.82
   1 -11   8    9.35    0.77
   1  11   8   10.35    0.89
   1 -11   8    9.00    0.76
  -1 -13   6    0.29    0.29
   1  13  -5   12.93    1.12
  -1 -13   5   10.98    1.14
   1  13  -4   -0.31    0.55
  -1  13   4    0.66    0.54
   1  13  -3    2.15    0.74
   1  13  -3    2.11    0.50
  -1  13   3    2.01    0.75
   1  13  -2    2.45    0.82
  -1  13   2    2.64    0.82
  -1  13   1   10.48    1.22
   1  13  -1   10.17    1.27
   1  13  -1    8.60    1.07
  -1  13   0    7.06    0.98
   1  13   0    8.82    1.12
  -1  13  -1   -0.10    0.69
   1  13   1    0.49    0.61
   1  13   2   19.52    1.67
  -1  13  -2   15.89    1.15
  -1  13  -2   20.17    1.68
   1  13   3   -0.44    0.53
  -1  13  -3   -0.34    0.59
   1 -13   4    7.61    1.00
  -1  13  -4    7.93    0.93
   1 -13   5    1.78    0.46
  -1  13  -5    1.57    0.36
  -2   0  14   68.64    2.82
   2   0 -14   58.83    2.50
  -2   0  13    0.44    0.56
  -2   0  13   -0.14    0.55
  -2   0  13    0.51    0.69
  -2   0  12   68.58    3.44
   2   0 -12   59.62    3.81
  -2   0  12   72.13    4.06
  -2   0  11   -0.56    1.03
  -2   0  11    0.44    0.72
  -2   0  11   -0.16    0.70
  -2   0  11   -0.66    1.50
   2   0 -10  617.27   22.36
  -2   0  10  592.13   22.37
  -2   0  10  609.91   21.07
  -2   0  10  654.28   22.59
  -2   0  10  604.17   22.06
  -2   0  10  582.08   20.54
  -2   0   9    0.23    0.68
  -2   0   9    0.12    0.72
  -2   0   9    1.64    1.15
   2   0  -9   -0.15    0.98
  -2   0   9   -0.92    2.46
  -2   0   9   -0.10    0.57
  -2   0   9    0.19    0.79
   2   0  -8  606.50   20.82
  -2   0   8  600.66   20.79
  -2   0   8  605.14   20.90
  -2   0   8  563.50   27.31
  -2   0   8  587.45   21.32
  -2   0   7    0.43    1.43
  -2   0   6 1933.77   63.80
  -2   0   6 1835.27   60.08
  -2   0   5   -0.21    0.84
  -2   0   5    0.48    0.40
  -2   0   4 2703.96   86.65
  -2   0   4 2793.38   87.14
  -2   0   4 2611.24   84.90
  -2   0   3    0.40    0.68
  -2   0   3   -0.09    0.46
  -2   0   2 4784.33  146.88
  -2   0   2 4339.21  147.22
   2   0  -1    0.55    0.12
  -2   0   1    0.28    0.15
   2   0   0 4368.11  140.17
   2   0   1    0.11    0.32
   2   0   1    0.42    0.87
   2   0   2 3566.30  108.14
   2   0   2 3368.35  109.85
   2   0   2 3248.18  108.85
  -2   0  -2 3299.67  107.25
   2   0   3    0.42    0.80
  -2   0  -3    0.05    0.46
   2   0   3    0.27    1.07
  -2   0  -4  800.93   26.75
   2   0   4  827.24   31.53
   2   0   4  801.00   30.51
  -2   0  -5    0.59    0.77
   2   0   5   -0.48    1.46
  -2   0  -6  604.29   21.25
   2   0   6  577.48   27.95
   2   0   7    1.27    0.71
   2   0   7    0.14    0.69
  -2   0  -7    1.03    1.11
   2   0   7    0.34    0.66
   2   0   7   -0.22    0.58
  -2   0  -8  291.87   12.20
   2   0   8  317.14   17.52
   2   0   8  316.58   11.45
   2   0   8  293.60   11.37
   2   0   8  282.20   11.79
   2   0   8  318.13   11.64
   2   0   8  311.35   12.00
   2   0   9    0.11    0.71
   2   0   9    0.14    0.79
   2   0   9   -0.17    0.93
   2   0   9    1.14    1.29
  -2   0  -9   -0.17    1.02
   2   0  10    6.61    1.06
   2   0  10    6.86    1.12
   2   0  10    7.81    1.37
   2   0  10    5.62    1.09
   2   0  11    0.08    0.58
   2   0  11    0.23    0.75
   2   0  11   -0.47    0.62
  -2   0 -12   60.16    2.43
   2   0  12   56.05    2.59
  -2   2  14   10.96    0.86
  -2   2  14    9.68    0.84
   2   2 -14   12.03    0.80
  -2   2  14   10.36    0.86
   2  -2 -13   43.92    2.36
  -2   2  13   51.30    2.83
  -2  -2  13   47.32    2.69
  -2  -2  13   52.94    2.71
  -2   2  13   43.59    2.03
  -2   2  13   51.55    2.91
  -2  -2  13   52.48    2.51
  -2   2  13   50.16    2.89
   2  -2 -12   81.64    4.73
  -2  -2  12   85.21    4.34
  -2   2  12   87.89    3.94
  -2  -2  12   86.01    4.60
  -2  -2  12   82.58    4.42
  -2  -2  12   79.58    3.60
  -2   2  12   90.52    4.71
  -2  -2  12   91.61    4.15
  -2   2  12   91.05    4.97
  -2  -2  11  122.34    5.41
  -2  -2  11  124.12    5.86
  -2   2  11  121.33    5.64
  -2   2  11  135.89    6.63
  -2  -2  11  117.53    9.15
  -2  -2  11  128.51    6.63
  -2  -2  11  128.52    6.45
  -2   2  11  134.03    5.65
  -2   2  11  128.56    5.78
   2   2 -11  121.38    5.89
   2  -2 -11  133.10    6.91
  -2   2  11  122.37   10.46
  -2  -2  11  129.97    5.80
  -2  -2  11  138.21    6.55
  -2   2  10   51.51    3.31
  -2   2  10   43.07    6.89
   2   2 -10   46.47    3.36
  -2   2  10   49.35    3.80
  -2   2  10   49.34    2.94
  -2  -2  10   51.86    3.21
  -2  -2  10   47.42    2.97
  -2  -2  10   45.10    3.93
  -2  -2  10   53.07    3.40
   2  -2 -10   51.97    3.83
  -2   2  10   51.24    3.35
  -2  -2  10   55.39    4.04
  -2  -2  10   33.06    5.35
   2   2  -9  495.69   17.71
   2  -2  -9  499.08   17.64
  -2  -2   9  471.98   17.10
  -2   2   9  487.06   18.23
  -2   2   9  470.06   17.48
  -2  -2   9  456.87   24.46
  -2  -2   9  479.57   18.55
  -2  -2   9  486.19   17.19
  -2   2   9  498.41   17.57
  -2   2   9  464.73   26.52
  -2  -2   9  474.32   17.29
  -2  -2   9  484.52   17.63
  -2  -2   9  440.89   16.69
  -2   2   9  455.05   16.64
  -2  -2   8  332.00   12.51
  -2   2   8  316.02   18.61
  -2   2   8  328.03   13.12
  -2  -2   8  355.75   12.92
   2   2  -8  345.56   12.69
  -2  -2   8  329.16   12.31
  -2  -2   8  321.85   12.68
  -2  -2   8  323.67   17.47
  -2   2   8  340.54   12.67
  -2  -2   8  342.89   12.82
   2  -2  -8  340.01   12.50
  -2   2   7  772.01   31.06
  -2  -2   7  677.54   29.14
   2   2  -7  771.83   25.49
  -2   2   7  747.49   25.65
  -2  -2   7  777.61   25.73
  -2  -2   7  736.86   28.55
  -2  -2   6  375.89   12.79
  -2  -2   6  372.20   15.57
  -2   2   6  351.37   16.30
   2   2  -6  354.60   12.57
  -2   2   6  368.25   12.84
  -2   2   6  362.46   15.90
  -2  -2   5 1605.92   55.62
  -2   2   5 1688.44   58.90
  -2  -2   5 1934.61   59.29
  -2  -2   5 1687.74   57.83
  -2   2   5 1758.50   55.86
  -2   2   5 1882.38   58.97
  -2  -2   5 1797.98   55.79
  -2  -2   4  679.55   24.98
  -2   2   4  690.35   24.09
  -2  -2   4  710.42   22.10
  -2   2   4  659.66   22.15
  -2  -2   4  694.84   23.54
  -2  -2   4  632.13   22.26
  -2  -2   3 1704.86   54.80
  -2   2   3 1777.21   56.20
   2  -2  -3 1669.86   56.10
  -2  -2   3 1743.42   55.84
  -2   2   3 1675.73   55.94
  -2   2   3 1727.04   54.85
  -2  -2   3 1679.99   54.75
  -2  -2   3 1815.23   57.83
  -2  -2   2 1862.97   59.53
  -2  -2   2 1803.35   57.73
  -2   2   2 1770.33   57.75
  -2   2   2 1797.69   57.46
  -2  -2   2 1745.32   57.72
   2  -2  -2 1757.46   58.27
  -2  -2   1 4253.22  134.79
   2  -2  -1 4152.76  134.98
  -2   2   1 4216.09  133.96
  -2  -2   1 4123.14  135.99
   2  -2   0 1491.94   49.62
   2   2   0 1512.84   49.41
  -2  -2   0 1544.89   49.76
   2  -2   1  881.01   28.25
   2   2   1  866.68   29.41
   2  -2   1  923.32   29.98
   2   2   1  846.72   28.24
   2  -2   1  921.64   29.52
   2   2   2  860.29   30.64
   2  -2   2  938.24   30.67
   2   2   2  896.93   28.62
   2  -2   2  831.89   29.85
  -2   2  -2  859.46   28.65
   2  -2   2  880.92   28.56
   2   2   3  463.53   17.11
   2   2   3  452.51   14.92
   2  -2   3  427.41   16.12
   2   2   3  445.23   17.98
  -2   2  -3  415.95   14.95
   2  -2   3  424.93   14.83
   2  -2   3  481.25   17.00
  -2  -2  -3  438.56   14.80
  -2  -2  -4  562.75   18.69
   2   2   4  530.31   20.95
   2  -2   4  542.42   20.56
   2   2   4  530.20   22.96
   2  -2   4  555.28   21.06
   2  -2   4  567.42   18.87
  -2   2  -4  535.73   18.85
   2   2   4  544.90   18.76
   2  -2   5  363.54   16.96
   2  -2   5  394.22   15.78
  -2   2  -5  386.97   14.01
   2  -2   5  366.04   15.78
   2  -2   5  379.20   14.15
   2   2   5  395.03   19.71
  -2  -2  -5  402.33   13.92
   2   2   6  211.81   11.49
   2  -2   6  230.94    8.89
  -2   2  -6  223.18    9.02
   2  -2   6  237.48    9.70
  -2  -2  -6  228.48    9.18
   2   2   6  218.71    8.48
   2  -2   6  206.26   13.00
   2  -2   6  219.10    9.10
   2   2   6  245.51   14.77
   2   2   7  336.84   12.76
   2  -2   7  263.92   16.39
   2  -2   7  319.84   11.86
   2  -2   7  325.99   12.99
   2   2   7  310.01   11.54
   2  -2   7  321.51   12.11
   2   2   7  305.03   11.92
   2  -2   7  308.71   11.60
   2   2   7  335.57   18.27
   2  -2   7  308.20   11.49
  -2  -2  -7  326.93   12.80
   2  -2   7  304.06   11.60
  -2   2  -7  306.67   12.01
   2  -2   8   17.07    1.78
   2   2   8   14.69    1.60
  -2   2  -8   12.52    1.68
   2  -2   8   14.29    1.43
   2  -2   8   13.93    3.24
   2   2   8   19.05    3.83
   2  -2   8   18.56    2.16
   2  -2   8   14.49    1.49
   2   2   8   16.09    1.61
   2   2   8   16.54    2.07
   2  -2   8   17.88    1.80
  -2  -2  -8   14.04    2.14
   2   2   9   15.32    1.58
   2   2   9   15.05    3.42
   2  -2   9   15.53    1.66
   2  -2   9   11.22    1.27
   2   2   9   14.08    1.85
   2  -2   9   15.64    1.62
   2  -2   9   13.92    1.81
   2   2   9   11.89    1.41
   2   2   9   13.38    1.46
   2  -2   9   14.95    1.80
  -2   2  -9   11.51    1.53
  -2  -2  -9   13.42    1.97
   2  -2  10   74.42    3.33
   2   2  10   77.08    3.60
   2  -2  10   84.06    4.44
   2  -2  10   79.51    4.24
   2   2  10   79.46    4.40
  -2   2 -10   75.01    3.87
   2   2  10   72.68    3.73
  -2  -2 -10   73.49    4.41
   2  -2  10   81.51    3.90
   2  -2  11   23.02    1.63
   2   2  11   21.54    1.82
   2  -2  11   21.95    1.74
   2   2  11   21.42    1.96
   2  -2  11   21.68    1.89
  -2  -2 -11   20.96    1.61
   2   2  12    6.04    0.81
   2  -2  12    5.78    0.78
   2   2  12    5.31    0.77
   2   2  12    5.67    0.76
  -2   4  13   48.89    2.37
  -2   4  13   47.79    2.51
  -2   4  13   49.61    2.54
  -2  -4  13   47.18    2.15
  -2  -4  13   43.77    2.29
   2  -4 -12    5.55    1.25
  -2   4  12   10.51    1.48
  -2  -4  12    7.53    1.24
  -2  -4  12    6.63    1.03
  -2   4  12    6.61    1.17
  -2  -4  12    7.19    0.92
  -2  -4  12    8.50    1.10
   2  -4 -12    6.13    0.88
  -2  -4  11  218.22    9.32
   2  -4 -11  200.06    8.28
  -2  -4  11  205.52    8.56
  -2  -4  11  219.22    8.73
  -2   4  11  219.73    9.78
   2  -4 -11  218.33    9.62
  -2  -4  11  219.33    9.72
  -2   4  11  218.62    9.27
  -2  -4  10   27.94    2.39
  -2  -4  10   27.93    2.63
   2  -4 -10   34.37    3.24
  -2   4  10   35.82    3.32
  -2   4  10   25.78    2.66
   2  -4 -10   26.50    2.17
  -2   4  10   30.40    2.90
  -2  -4  10   28.44    2.97
  -2  -4  10   29.54    3.11
  -2  -4  10   29.92    2.44
  -2   4  10   29.12    5.40
  -2  -4   9  355.80   13.84
  -2  -4   9  349.90   13.19
   2  -4  -9  348.09   13.25
  -2  -4   9  354.24   13.67
  -2  -4   9  378.89   14.53
  -2  -4   9  364.18   13.47
  -2   4   9  354.51   22.01
  -2   4   9  377.43   14.66
  -2   4   9  344.96   14.25
   2  -4  -9  367.98   14.10
  -2  -4   9  364.80   13.84
  -2  -4   8  151.82    6.41
  -2  -4   8  156.11    7.09
  -2  -4   8  160.18    7.46
  -2   4   8  139.52   11.49
  -2   4   8  160.06    7.03
   2   4  -8  149.86    6.27
  -2  -4   8  165.80    7.27
  -2  -4   8  131.29    9.40
  -2  -4   8  158.99    6.54
  -2   4   8  166.63    7.51
  -2  -4   8  160.24    6.82
   2  -4  -8  163.53    6.98
  -2  -4   7  797.26   27.28
  -2   4   7  811.33   29.88
  -2  -4   7  791.75   30.02
  -2  -4   7  875.92   31.50
   2   4  -7  714.23   26.06
  -2  -4   7  782.17   26.26
  -2   4   7  799.20   26.82
  -2   4   7  828.00   32.88
  -2   4   7  788.94   27.09
  -2  -4   7  844.80   26.94
  -2  -4   7  755.28   27.50
  -2  -4   7  788.87   26.48
   2   4  -6  138.23    5.78
  -2   4   6  154.88    6.28
  -2  -4   6  163.21    6.32
  -2   4   6  167.71    8.12
  -2  -4   6  154.92    8.04
  -2   4   6  156.72    9.38
  -2  -4   5 1044.45   33.51
  -2  -4   5 1046.59   33.90
  -2   4   5 1058.58   37.22
  -2  -4   5  997.34   35.53
  -2   4   5  995.14   35.88
  -2   4   5 1046.17   33.88
  -2  -4   5  991.54   38.13
  -2  -4   5  973.58   34.77
   2  -4  -4   27.24    2.75
  -2   4   4   20.26    1.37
  -2   4   4   19.34    2.12
  -2  -4   4   20.35    3.05
  -2  -4   4   19.50    1.37
  -2   4   4   20.65    2.37
  -2  -4   4   20.16    1.97
  -2  -4   3 4408.76  139.25
  -2   4   3 4559.83  140.89
   2  -4  -3 4353.85  141.86
  -2  -4   3 4314.32  143.52
  -2   4   3 4280.16  139.15
  -2  -4   3 4336.97  139.17
  -2  -4   2  790.78   25.42
  -2  -4   2  747.03   25.29
  -2  -4   2  819.81   29.52
  -2  -4   2  796.47   27.23
   2  -4  -2  775.69   27.75
  -2  -4   1 1153.58   39.00
  -2   4   1 1094.07   36.67
  -2  -4   1 1127.55   41.45
   2  -4  -1 1142.37   39.21
  -2   4   1 1138.58   37.10
  -2  -4   1 1167.01   36.87
  -2  -4   1 1204.00   37.39
  -2  -4   0  111.79    4.22
   2  -4   0  118.54    4.39
   2  -4   0  117.73    6.01
   2  -4   0  116.03    4.24
  -2   4   0  108.26    4.03
   2  -4   1 1673.30   54.32
  -2  -4  -1 1609.09   54.49
   2  -4   1 1673.84   55.24
   2   4   1 1616.32   51.86
   2   4   1 1601.75   53.70
   2  -4   1 1580.09   51.99
   2  -4   1 1613.36   51.82
  -2  -4  -1 1615.77   51.93
   2  -4   2   23.32    1.47
   2  -4   2   24.08    1.25
   2   4   2   22.59    2.40
   2  -4   2   23.60    2.85
   2  -4   3 1182.33   37.68
   2  -4   3 1206.43   40.72
  -2   4  -3 1141.01   37.88
   2   4   3 1246.64   42.64
   2  -4   3 1225.71   42.14
   2  -4   3 1178.49   38.33
   2  -4   3 1101.41   38.59
   2   4   3 1044.48   41.07
   2   4   3 1220.04   38.34
  -2  -4  -3 1178.95   38.33
   2   4   4   10.27    1.17
   2  -4   4    8.49    1.10
  -2   4  -4   10.32    0.98
   2   4   4    8.98    2.59
   2  -4   4   11.70    1.87
   2  -4   4   10.49    1.50
  -2  -4  -4   11.66    1.34
   2  -4   4    9.85    2.05
   2  -4   5  534.29   20.65
   2   4   5  492.39   20.61
   2  -4   5  513.93   21.56
   2  -4   5  522.43   18.77
   2  -4   5  531.05   18.71
   2   4   5  581.86   25.51
  -2  -4  -5  541.11   18.65
  -2   4  -5  529.09   17.83
   2  -4   5  479.12   19.95
   2  -4   6   99.97    4.88
   2  -4   6   99.93    4.77
   2   4   6   94.82    5.32
  -2  -4  -6  112.10    5.53
  -2   4  -6   98.52    4.37
   2  -4   6  104.08    4.71
   2  -4   6   99.02    5.37
   2   4   6  100.17    9.03
   2  -4   6  100.02    6.98
   2  -4   6   99.56    5.11
   2  -4   6   97.34    4.97
   2   4   6   98.86    6.60
   2   4   7  165.73   11.81
   2  -4   7  149.55    8.67
   2  -4   7  136.39    6.42
   2  -4   7  151.38    6.70
  -2  -4  -7  160.83    7.55
  -2  -4  -7  132.80    6.24
   2  -4   7  140.64    6.77
  -2   4  -7  138.02    5.82
   2  -4   7  142.76    7.49
   2  -4   7  139.19    5.99
   2   4   8    0.54    0.98
  -2  -4  -8    1.20    1.22
   2  -4   8    0.23    0.89
   2   4   8    0.65    1.47
   2  -4   8    0.65    0.83
   2  -4   8    0.30    0.91
   2  -4   8    1.26    0.65
   2  -4   8    2.08    0.99
   2  -4   9  184.09    7.50
   2   4   9  190.32    7.98
  -2  -4  -9  168.86    8.03
   2   4   9  178.80   12.18
   2   4   9  161.03    6.89
   2  -4   9  172.36    7.80
   2  -4   9  176.98    7.43
   2  -4   9  179.80    7.26
   2  -4   9  179.76    8.19
   2  -4  10    1.37    0.81
   2  -4  10    1.05    0.70
   2  -4  10    1.38    0.60
   2  -4  10    1.54    0.69
  -2  -4 -10    0.56    0.86
  -2  -4 -10    0.97    0.70
   2   4  10    1.09    0.80
   2   4  10    1.61    0.86
   2  -4  10    1.93    0.80
  -2  -4 -11   44.22    2.21
   2  -4  11   41.83    2.42
   2  -4  11   44.71    2.19
   2   4  11   49.56    2.68
   2  -4  11   43.01    2.38
   2   4  11   44.04    2.37
   2  -4  12    0.15    0.33
   2   4  12    0.19    0.30
   2   4  12    0.05    0.32
  -2   6  13    6.57    0.65
  -2  -6  13    6.24    0.59
  -2   6  13    7.17    0.64
  -2  -6  13    6.04    0.53
  -2   6  13    4.95    0.55
  -2  -6  12   86.16    3.92
  -2   6  12   85.66    4.00
  -2  -6  12   82.84    3.62
  -2   6  12   88.83    4.07
  -2  -6  12   80.95    3.68
  -2  -6  11    7.38    1.16
  -2   6  11    7.25    1.43
  -2   6  11    5.36    1.13
  -2   6  11    6.96    1.31
  -2  -6  11    6.35    1.11
  -2  -6  11    7.50    1.36
  -2  -6  11    7.33    1.17
  -2   6  10  225.15    9.84
  -2  -6  10  224.62    8.87
  -2  -6  10  215.73    8.68
  -2  -6  10  195.81    8.70
  -2  -6  10  210.44    9.64
   2  -6 -10  189.81    8.22
  -2  -6  10  215.90    9.23
  -2   6  10  219.74    9.20
  -2  -6  10  209.49    9.96
  -2  -6   9   18.65    1.90
  -2  -6   9   12.31    2.74
  -2  -6   9   18.59    2.17
  -2   6   9   17.52    4.42
  -2  -6   9   17.40    2.70
  -2  -6   9   20.01    2.39
   2  -6  -9   15.73    1.76
  -2   6   9   16.90    2.21
  -2  -6   9   15.29    1.95
  -2   6   9   20.74    2.44
  -2  -6   9   16.64    1.96
  -2  -6   8  347.77   13.94
  -2   6   8  318.11   19.43
  -2  -6   8  361.64   13.14
  -2  -6   8  357.49   13.30
  -2  -6   8  361.45   13.01
   2  -6  -8  326.83   13.14
   2  -6  -8  378.52   13.78
  -2  -6   8  369.41   14.07
  -2   6   8  362.01   14.02
  -2   6   8  355.49   14.33
  -2  -6   8  339.10   14.42
  -2   6   7   34.37    2.10
  -2  -6   7   38.38    3.42
  -2   6   7   29.58    2.62
  -2   6   7   35.66    2.84
  -2  -6   7   37.55    2.80
   2  -6  -7   34.17    2.36
  -2  -6   7   35.11    2.38
  -2  -6   7   35.18    2.41
  -2  -6   7   45.34    5.37
  -2   6   7   34.40    2.74
  -2   6   7   33.67    2.59
  -2  -6   7   37.48    2.31
  -2  -6   6  520.03   19.74
  -2  -6   6  548.93   18.42
  -2   6   6  554.19   19.20
  -2  -6   6  543.07   19.13
  -2  -6   6  515.80   18.64
  -2   6   6  521.40   18.71
  -2   6   6  543.67   19.29
   2  -6  -6  557.81   18.88
  -2   6   6  509.54   20.58
  -2  -6   6  555.52   18.74
  -2   6   6  547.09   19.17
  -2  -6   6  521.87   24.16
  -2  -6   5  335.08   11.60
  -2   6   5  308.04   14.62
  -2  -6   5  350.41   12.24
  -2   6   5  329.42   12.30
  -2  -6   5  326.82   17.08
  -2  -6   5  325.06   11.83
  -2  -6   5  329.94   14.19
  -2  -6   5  315.01   11.81
  -2   6   5  348.23   15.34
  -2   6   4 1530.09   49.63
  -2  -6   4 1494.91   49.54
  -2  -6   4 1492.13   52.64
  -2   6   4 1557.75   52.58
  -2  -6   4 1578.22   49.89
   2  -6  -4 1537.80   54.04
  -2  -6   4 1493.42   56.06
  -2   6   4 1464.43   51.88
  -2  -6   3   21.32    2.75
  -2  -6   3   19.22    3.50
  -2  -6   3   26.57    1.75
  -2   6   3   25.61    2.44
  -2   6   3   24.74    1.55
   2  -6  -3   20.03    2.93
  -2   6   3   20.63    2.36
  -2  -6   3   21.51    1.58
  -2  -6   2  873.87   28.17
  -2   6   2  809.92   30.06
  -2  -6   2  919.04   31.67
  -2  -6   2  846.20   34.83
  -2  -6   2  856.13   28.36
   2  -6  -2  808.50   31.79
  -2   6   2  849.38   29.01
   2  -6  -2  830.19   27.90
  -2   6   2  852.00   27.84
  -2  -6   1  325.08   11.24
  -2  -6   1  334.30   12.01
   2  -6  -1  333.51   11.89
  -2   6   1  321.68   10.87
  -2  -6   1  334.98   14.40
   2  -6  -1  326.94   14.63
  -2   6   1  296.39   11.10
  -2  -6   1  318.21   18.06
   2  -6   0  659.43   26.06
   2   6   0  658.09   23.44
   2   6   0  612.40   20.14
  -2  -6   0  656.60   22.34
   2  -6   0  612.11   20.61
   2  -6   0  574.57   20.75
  -2  -6   0  653.35   24.36
  -2   6   0  611.75   20.15
  -2  -6   0  563.92   27.72
  -2  -6   0  624.79   20.62
   2  -6   0  666.69   24.54
   2  -6   1  262.69   13.31
   2  -6   1  266.25    9.09
   2   6   1  265.81    8.87
   2  -6   1  229.79   12.02
   2  -6   1  276.75    9.25
  -2  -6  -1  220.30    9.98
   2   6   1  251.02   11.32
  -2  -6  -1  222.91    8.95
   2  -6   2  710.23   23.33
   2   6   2  713.30   23.51
   2  -6   2  730.40   28.80
   2  -6   2  677.36   23.72
  -2  -6  -2  704.85   23.93
   2   6   3  130.84    8.07
   2  -6   3  138.25    8.30
   2   6   3  129.89    5.47
   2  -6   3  125.78    4.95
   2  -6   3  139.93    5.69
   2  -6   3  133.20    9.06
  -2  -6  -3  128.36    5.72
   2  -6   4  511.20   21.72
  -2  -6  -4  532.31   18.37
  -2  -6  -4  520.71   18.71
   2   6   4  536.70   23.86
   2  -6   4  502.78   23.22
   2   6   4  519.00   18.74
   2  -6   4  516.94   17.94
   2  -6   4  519.62   18.15
   2   6   4  520.98   22.43
   2  -6   4  523.55   18.55
  -2  -6  -5  105.05    5.47
   2   6   5  113.60    5.65
   2   6   5  121.44    5.75
   2  -6   5  117.11    4.97
   2   6   5  108.82    4.73
   2  -6   5  118.63    5.38
   2  -6   5  122.39    5.84
   2   6   5  125.83    6.06
   2   6   5  111.67    7.34
   2   6   5  124.59   10.04
  -2  -6  -5  125.66    6.06
   2  -6   6  185.32    8.15
  -2   6  -6  164.13    6.63
   2  -6   6  174.50    7.65
  -2  -6  -6  173.56    8.00
   2   6   6  178.50   13.10
   2  -6   6  173.71   10.78
   2  -6   6  180.10    8.20
   2   6   6  159.07    7.74
  -2  -6  -6  173.69    7.78
   2  -6   6  170.11    7.83
   2  -6   6  175.75    7.48
   2   6   6  175.51    8.28
   2   6   6  191.54    8.24
   2  -6   6  164.54    7.04
   2   6   6  172.18    9.38
   2   6   7   54.46    4.12
   2  -6   7   58.55    3.73
   2  -6   7   59.15    4.39
   2  -6   7   48.95    5.03
   2   6   7   54.59    4.05
   2  -6   7   61.94    3.75
   2  -6   7   58.54    3.78
  -2  -6  -7   50.66    3.49
   2  -6   7   55.94    3.65
   2   6   7   53.88    6.83
   2   6   7   55.77    3.79
  -2  -6  -8  127.29    5.94
   2  -6   8  140.20    6.06
   2   6   8  134.14    6.81
   2   6   8  124.05   10.11
   2  -6   8  132.95    6.11
  -2  -6  -8  111.04    5.49
   2  -6   8  128.53    6.16
   2  -6   8  125.35    6.07
   2   6   8  125.07    6.09
   2  -6   8  130.25    6.96
   2   6   9   41.29    2.68
   2  -6   9   43.79    2.96
   2   6   9   39.94    3.00
  -2  -6  -9   33.08    2.41
   2  -6   9   41.82    3.10
   2   6   9   40.70    3.03
   2  -6   9   42.18    2.67
   2  -6   9   41.85    2.63
   2  -6   9   43.83    2.69
   2  -6  10   45.76    2.37
   2  -6  10   45.10    2.52
   2   6  10   44.98    2.72
   2  -6  10   45.30    2.69
   2  -6  11   25.06    1.47
   2   6  11   22.18    1.40
   2  -6  11   23.14    1.23
   2   6  11   21.75    1.37
  -2  -8  12   17.16    0.88
  -2   8  12   17.52    1.08
  -2  -8  12   17.71    0.95
  -2  -8  11   39.37    2.16
  -2   8  11   39.63    2.14
  -2  -8  11   43.49    2.16
  -2  -8  11   41.44    2.17
  -2   8  11   33.10    1.87
  -2   8  11   39.61    2.47
  -2  -8  10   72.95    4.34
  -2   8  10   59.83    3.67
  -2  -8  10   71.32    3.59
  -2  -8  10   65.52    3.66
  -2   8  10   65.79    3.54
  -2   8  10   69.34    3.76
  -2  -8  10   68.65    3.71
  -2  -8  10   71.07    3.67
   2  -8  -9   50.02    3.26
  -2   8   9   56.47    3.78
  -2  -8   9   59.31    4.11
  -2   8   9   66.22    4.35
  -2  -8   9   60.25    3.65
  -2  -8   9   58.88    3.57
  -2  -8   9   65.03    3.97
  -2   8   9   56.26    3.51
  -2  -8   9   62.24    3.70
  -2   8   9   61.30    3.98
  -2   8   8  147.10    7.20
  -2   8   8  169.35    7.77
  -2  -8   8  153.44    6.50
  -2  -8   8  172.76    7.71
  -2  -8   8  155.01    7.55
   2  -8  -8  169.03    7.57
  -2  -8   8  174.07    7.03
  -2  -8   8  159.75    7.00
  -2  -8   8  157.42   10.78
   2  -8  -8  141.19    7.11
  -2   8   8  149.11    7.70
   2  -8  -8  141.08    6.87
  -2   8   8  158.96    6.95
  -2  -8   8  175.13    8.38
  -2  -8   7   39.33    3.83
  -2   8   7   36.66    4.91
   2  -8  -7   37.68    3.00
  -2  -8   7   43.61    5.76
  -2   8   7   36.52    2.88
  -2  -8   7   39.75    2.47
  -2  -8   7   45.05    2.84
  -2   8   7   47.73    3.44
  -2  -8   7   41.86    2.87
  -2   8   7   40.56    2.71
  -2  -8   7   40.76    3.14
  -2   8   7   45.45    3.54
   2  -8  -7   41.61    2.99
  -2   8   6  344.16   13.26
   2  -8  -6  330.58   12.72
  -2  -8   6  297.65   11.96
  -2   8   6  343.36   12.38
  -2  -8   6  334.57   12.34
  -2   8   6  314.18   12.30
  -2  -8   6  323.61   11.67
   2  -8  -6  302.25   12.29
  -2  -8   6  335.76   13.48
  -2   8   6  326.16   12.32
  -2   8   6  321.96   16.11
  -2   8   6  328.34   12.89
  -2  -8   6  344.72   12.76
  -2  -8   6  320.39   18.30
  -2  -8   5  156.29    6.66
  -2   8   5  140.02    6.16
  -2   8   5  150.00    6.97
  -2  -8   5  145.35    6.27
  -2  -8   5  151.77   11.57
  -2   8   5  145.55    6.77
  -2   8   5  150.02    8.84
  -2  -8   5  139.08    5.91
  -2  -8   5  143.47    5.76
  -2   8   5  141.35    6.22
   2  -8  -4  353.09   14.46
   2  -8  -4  365.83   13.52
  -2  -8   4  349.65   12.92
  -2   8   4  356.64   15.15
  -2  -8   4  351.76   12.49
  -2  -8   4  336.73   12.90
  -2   8   4  355.45   13.50
  -2   8   4  349.34   13.65
  -2  -8   4  341.40   19.74
  -2  -8   4  359.27   13.03
  -2   8   4  367.08   12.85
  -2   8   4  369.62   12.93
  -2  -8   4  359.63   12.98
  -2   8   4  374.40   13.71
  -2  -8   4  348.54   16.95
  -2  -8   4  367.24   13.40
  -2   8   4  349.19   15.72
  -2   8   3   99.57    6.40
  -2   8   3   91.30    4.62
  -2  -8   3   97.01    4.63
  -2  -8   3   97.45    7.36
   2  -8  -3   84.14    7.51
   2  -8  -3   98.41    4.85
   2  -8  -3  107.08    6.23
  -2  -8   3   91.61    4.51
  -2  -8   3   99.37    9.54
  -2   8   3   97.18    4.17
  -2  -8   2  291.78   10.72
  -2  -8   2  287.60   10.58
   2  -8  -2  269.98   10.89
   2  -8  -2  278.92   18.46
  -2   8   2  271.49   13.07
  -2  -8   2  282.15   10.42
  -2  -8   2  289.06   10.92
  -2   8   2  278.24   10.73
  -2   8   2  296.92   10.92
  -2  -8   2  265.87   18.03
   2  -8  -2  299.56   11.98
   2  -8  -2  300.68   15.33
   2  -8  -1  113.43    8.57
  -2   8   1  125.09    5.38
   2  -8  -1  136.83    5.97
  -2  -8   1  116.71    4.97
  -2  -8   1  135.43    8.94
  -2  -8   1   95.02   10.84
   2  -8  -1  113.67    5.49
  -2  -8   1  119.94    5.21
   2  -8  -1  116.71    5.11
  -2  -8   1  122.25    5.26
  -2  -8   1  128.62    5.99
  -2  -8   1  116.25    5.47
   2  -8  -1  135.20   11.26
  -2  -8   0  400.41   15.44
   2  -8   0  389.66   20.94
   2  -8   0  361.98   14.03
   2   8   0  395.01   13.97
   2  -8   0  383.95   13.60
  -2  -8   0  395.49   13.79
   2  -8   0  384.43   18.46
  -2  -8   0  347.27   21.67
   2  -8   1   68.94    3.69
  -2  -8  -1   67.29    3.48
   2   8   1   66.65    4.70
  -2  -8  -1   66.08    7.65
  -2  -8  -1   69.57    4.68
   2  -8   1   72.72    3.50
   2  -8   1   83.23    7.88
   2   8   1   73.97    5.72
   2  -8   1   65.68    3.41
   2  -8   1   66.58    3.29
   2  -8   2  216.09    8.29
   2  -8   2  208.31    8.63
  -2  -8  -2  224.47    9.69
   2  -8   2  209.78   12.54
   2  -8   2  221.94   14.03
  -2  -8  -2  217.46    8.54
   2   8   2  228.40    9.19
   2  -8   2  229.01    8.82
   2   8   2  223.97   11.17
  -2   8  -2  214.92    8.17
   2  -8   2  220.81    8.29
   2   8   2  227.14   11.68
   2  -8   3   35.14    2.57
  -2  -8  -3   35.58    2.36
   2   8   3   32.90    2.70
   2   8   3   31.11    3.99
  -2   8  -3   29.56    1.86
  -2  -8  -3   34.95    5.07
   2  -8   3   29.67    1.88
  -2  -8  -3   34.91    2.95
   2  -8   3   28.66    4.16
   2  -8   3   30.86    2.09
   2  -8   3   33.92    2.39
   2  -8   3   43.22    5.62
   2   8   3   32.64    4.02
   2  -8   4  298.99   11.04
  -2  -8  -4  249.14   14.88
   2  -8   4  301.29   11.35
  -2  -8  -4  289.07   11.46
   2  -8   4  258.89   16.03
   2  -8   4  253.46   14.91
   2  -8   4  274.81   10.46
   2   8   4  253.61   14.23
   2   8   4  291.24   11.60
   2   8   4  278.21   10.62
  -2  -8  -4  273.64   10.77
   2   8   4  266.52   14.98
  -2  -8  -5   49.07    3.49
   2  -8   5   57.56    6.31
  -2  -8  -5   48.56    3.00
   2   8   5   54.42    2.92
   2  -8   5   49.77    3.06
  -2  -8  -5   49.54    5.41
  -2  -8  -5   52.41    3.31
   2   8   5   62.93    6.74
   2   8   5   54.68    3.35
   2   8   5   58.72    4.09
   2  -8   5   54.80    3.72
   2  -8   5   55.14    3.51
  -2  -8  -6  118.99    5.62
   2   8   6  141.43    7.05
   2  -8   6  131.97    9.51
   2  -8   6  137.42    6.65
   2  -8   6  137.27    6.39
  -2   8  -6  126.39    5.48
   2   8   6  128.16    6.94
   2  -8   6  134.34    5.93
  -2  -8  -6  118.72    5.95
   2  -8   6  134.13    6.76
   2   8   6  114.36    6.01
   2   8   6  136.65   10.89
   2  -8   6  132.97    6.76
   2  -8   6  125.74    6.22
   2   8   7    2.88    1.29
  -2  -8  -7    1.86    0.94
   2  -8   7    2.56    1.07
  -2  -8  -7    2.16    0.93
   2   8   7    2.53    0.93
   2  -8   7    2.05    1.03
  -2  -8  -7    1.85    0.87
   2  -8   7    2.31    1.07
  -2   8  -7    2.67    0.67
   2  -8   7    1.30    0.90
   2   8   7    1.01    1.02
  -2  -8  -7    2.21    0.76
   2  -8   7    2.58    1.17
   2  -8   8  109.87    5.03
   2  -8   8  108.10    5.58
   2   8   8  102.67    4.83
   2   8   8  111.98    5.38
   2   8   8  117.72    5.64
   2  -8   8  112.89    5.05
   2   8   8  103.96    4.85
   2  -8   9    1.94    0.67
   2  -8   9    2.85    0.75
   2   8   9    1.85    0.53
   2  -8   9    1.35    0.56
   2   8   9    1.71    0.54
   2   8   9    1.28    0.71
   2  -8  10   46.35    1.92
   2  -8  10   46.36    1.99
   2   8  10   47.61    2.17
  -2  10  10    1.87    0.50
  -2 -10  10    1.76    0.45
  -2 -10  10    2.74    0.58
  -2 -10  10    2.29    0.37
  -2  10  10    1.90    0.41
  -2 -10   9   69.03    3.41
  -2 -10   9   62.36    3.13
  -2 -10   9   58.52    3.24
  -2  10   9   65.73    3.54
  -2 -10   9   53.70    2.96
  -2  10   9   60.55    3.20
  -2 -10   8    2.28    1.12
   2  10  -8    0.75    0.55
   2 -10  -8    2.87    0.83
  -2  10   8    1.31    0.78
  -2 -10   8    1.25    0.92
  -2 -10   8    0.92    0.76
  -2  10   8    2.99    1.29
  -2 -10   8    0.89    0.82
   2 -10  -8   -0.11    0.76
  -2 -10   7  124.13    5.95
  -2  10   7  111.62    5.50
  -2 -10   7  127.46    6.19
  -2 -10   7  126.84    6.53
   2 -10  -7  123.63    6.01
  -2 -10   7  119.88    5.36
  -2  10   7  132.37    6.43
   2  10  -7  107.85    5.06
  -2 -10   7  129.85    5.77
   2 -10  -7  120.94    5.83
  -2 -10   6   21.83    2.09
   2 -10  -6   16.33    2.10
  -2  10   6   19.35    1.84
  -2 -10   6   20.27    1.77
  -2  10   6   18.85    2.21
  -2 -10   6   20.89    1.97
  -2 -10   5  160.98    6.98
  -2  10   5  145.26    6.27
  -2 -10   5  138.66   11.66
  -2  10   5  158.14    7.29
  -2  10   5  149.92    6.99
  -2 -10   5  163.20    6.74
  -2 -10   5  141.42    6.00
   2  10  -5  150.47    5.94
   2 -10  -5  129.12   11.18
  -2 -10   5  153.86    6.40
   2 -10  -5  149.82    7.47
  -2 -10   5  151.94    6.89
   2 -10  -5  146.02    7.01
  -2 -10   4   -0.83    1.45
  -2 -10   4    0.11    0.66
  -2 -10   4    0.11    0.53
   2  10  -4    0.09    0.53
   2 -10  -4    0.22    1.26
  -2  10   4    0.32    0.80
  -2 -10   4   -0.14    0.66
  -2  10   4    0.49    0.88
   2 -10  -4    0.16    0.91
   2  10  -3  168.28    7.07
   2 -10  -3  165.29   14.37
  -2 -10   3  178.72    7.59
  -2 -10   3  170.50   14.47
  -2 -10   3  177.78    7.51
   2 -10  -3  179.01    7.88
  -2  10   3  172.20    7.70
  -2  10   3  177.54    7.65
  -2 -10   3  174.11    7.24
  -2  10   3  179.08    7.74
  -2 -10   3  175.55    7.20
   2 -10  -3  183.72    8.83
  -2 -10   3  170.99    7.36
  -2  10   2    1.51    0.91
  -2  10   2    0.81    0.80
   2 -10  -2    2.96    1.10
   2 -10  -2   -1.08    2.67
  -2 -10   2    1.09    2.71
  -2 -10   2    0.64    0.61
  -2  10   2    2.52    1.36
   2 -10  -2    0.38    1.05
  -2 -10   2    0.98    0.83
   2 -10  -1  194.66   15.98
  -2  10   1  196.01   11.28
  -2 -10   1  198.74    8.03
   2  10  -1  194.30   11.78
  -2  10   1  215.81    8.43
  -2 -10   1  203.06    8.72
  -2 -10   1  188.53   17.18
   2 -10  -1  207.86    8.82
  -2 -10   1  207.26    9.06
  -2  10   1  217.19    8.55
  -2 -10   1  204.59    8.16
  -2 -10   0    0.64    0.72
  -2 -10   0   -0.66    1.22
  -2 -10   0   -0.31    0.93
   2 -10   0    0.88    2.19
   2  10   0    2.56    1.37
   2 -10   0    1.06    0.71
   2 -10   0   -0.25    0.63
   2 -10   0    0.12    0.64
  -2  10   0    0.58    0.75
   2  10   0    0.13    0.66
   2 -10   0    0.44    0.83
  -2 -10   0   -0.97    2.40
   2 -10   0    0.44    0.55
  -2  10   0   -0.43    1.24
   2 -10   1  212.13    7.91
   2  10   1  224.20    8.76
   2 -10   1  206.94    8.16
  -2 -10  -1  165.54   14.14
   2 -10   1  195.48    8.29
  -2 -10  -1  201.28    8.08
   2 -10   1  221.41   15.48
   2 -10   1  221.63   13.57
  -2 -10  -1  215.13    8.93
  -2  10  -1  192.31    8.04
   2  10   1  181.55   11.22
   2 -10   1  202.07    8.40
   2  10   1  209.07    8.71
  -2 -10  -1  209.90    9.93
   2 -10   2   10.67    3.57
   2 -10   2   17.32    1.50
  -2 -10  -2   17.39    2.11
   2 -10   2   19.51    1.87
   2 -10   2   19.10    1.87
   2  10   2   17.54    1.99
  -2 -10  -2   15.89    1.54
   2 -10   2   10.80    3.08
  -2  10  -2   14.74    1.44
   2  10   2   22.40    3.45
   2  10   2   19.25    2.04
  -2 -10  -2   17.90    2.37
  -2 -10  -2    8.53    2.92
   2 -10   2   18.48    1.52
  -2 -10  -3  221.12    8.64
   2  10   3  238.95    9.76
  -2  10  -3  212.56    8.26
   2  10   3  229.71    9.25
   2 -10   3  206.30   14.42
  -2 -10  -3  226.28    9.67
  -2 -10  -3  218.55    9.64
  -2 -10  -3  208.84   13.81
   2 -10   3  233.45    9.79
   2 -10   3  222.11    8.48
   2 -10   4    2.24    1.08
   2  10   4    0.18    1.05
   2 -10   4    0.47    0.79
   2 -10   4    0.64    1.33
   2  10   4    1.50    0.73
  -2  10  -4    0.45    0.67
  -2 -10  -4    1.58    1.04
  -2 -10  -4    0.60    0.67
   2 -10   4    1.50    0.71
  -2 -10  -4    1.43    1.02
   2 -10   5   80.94    5.01
   2  10   5   86.11    5.02
   2  10   5   72.88    4.05
   2 -10   5   80.87    3.94
  -2 -10  -5   82.00    4.38
   2 -10   5   82.95    4.66
   2 -10   5   86.41    4.68
   2 -10   6   23.82    2.25
   2 -10   6   23.95    2.18
   2 -10   6   21.79    1.77
  -2 -10  -6   21.56    2.11
   2 -10   6   19.70    2.05
   2 -10   6   23.25    2.22
  -2  10  -6   19.06    1.65
   2  10   6   20.88    1.95
   2  10   6   22.27    2.45
   2 -10   7   66.36    3.37
  -2  10  -7   53.36    2.56
   2 -10   7   63.72    2.86
   2  10   7   65.61    3.25
   2  10   7   72.60    3.81
   2 -10   7   66.75    3.39
  -2 -10  -7   60.18    2.96
   2 -10   8   10.43    0.97
   2  10   8   10.80    1.11
   2  10   8    8.36    0.80
   2 -10   8   10.55    1.00
  -2 -12   8   16.63    1.04
  -2  12   7   23.20    1.87
  -2 -12   7   25.04    1.71
  -2 -12   6   39.60    2.63
  -2 -12   6   42.66    2.19
   2  12  -6   52.49    2.65
  -2  12   6   49.74    2.95
  -2 -12   6   51.32    3.02
   2 -12  -5   37.34    2.67
  -2 -12   5   34.93    1.99
  -2 -12   5   36.04    2.52
  -2  12   5   41.89    2.50
   2  12  -5   39.58    2.42
   2 -12  -4   26.84    2.28
  -2 -12   4   21.22    1.54
  -2  12   4   23.55    2.00
   2 -12  -4   25.02    2.34
   2  12  -4   26.59    2.00
  -2  12   4   23.72    2.09
  -2 -12   4   20.90    1.90
   2  12  -4   23.08    1.57
  -2  12   3   35.48    2.40
  -2 -12   3   30.73    2.33
   2  12  -3   36.67    2.25
  -2 -12   3   33.02    2.02
  -2  12   3   38.99    2.70
   2 -12  -3   42.35    2.83
   2 -12  -2   47.13    3.06
  -2 -12   2   43.27    2.70
   2 -12  -2   44.03    3.03
  -2 -12   2   40.37    2.30
  -2  12   2   42.81    2.86
   2  12  -2   44.15    2.66
   2 -12  -1   37.99    2.53
  -2  12   1   39.10    2.61
   2  12  -1   41.97    2.66
  -2 -12   1   35.11    2.66
  -2 -12   1   40.71    2.78
   2  12  -1   37.36    2.68
  -2 -12   1   35.15    2.11
  -2  12   0   42.61    2.68
   2  12   0   47.47    2.95
  -2 -12   0   47.74    3.10
  -2  12   0   50.40    3.16
   2 -12   0   42.69    2.53
  -2 -12   0   38.37    2.28
  -2 -12  -1  109.60    5.37
  -2 -12  -1  100.20    4.38
  -2  12  -1  107.93    4.72
  -2 -12  -1  104.74    5.80
   2  12   1  109.34    5.27
   2  12   1  107.61    4.78
  -2  12  -1  112.88    5.22
   2  12   2   56.79    3.31
  -2 -12  -2   63.28    3.74
  -2  12  -2   63.47    3.49
  -2  12  -2   57.69    2.91
  -2 -12  -2   61.29    3.84
   2  12   2   63.33    3.62
  -2 -12  -3   59.13    3.50
  -2  12  -3   52.34    3.03
   2  12   3   50.68    2.90
   2  12   3   48.37    3.07
  -2  12  -4   15.43    1.48
  -2 -12  -4   16.21    1.75
   2  12   5   44.07    2.76
   2 -12   5   45.98    2.59
   2 -12   6   10.66    0.94
   2  12   6   11.41    1.05
  -2  14   3    0.26    0.34
   2  14  -3   -0.10    0.35
   2  14  -2   16.91    1.00
  -2  14   2   19.51    1.27
   2  14  -1    2.00    0.47
  -2  14   1    2.28    0.48
  -2  14   0   33.86    1.63
   2  14   0   36.51    1.89
   2  14   1    0.59    0.37
  -2  14  -1    0.55    0.36
   2  14   2   38.92    1.71
  -2  14  -2   36.72    1.73
   2 -14   2   37.05    1.85
  -3  -1  14   39.40    2.08
   3  -1 -14   41.09    1.80
  -3   1  14   41.15    2.15
  -3   1  13    4.06    0.83
  -3  -1  13    4.02    0.94
  -3   1  13    5.03    1.09
  -3  -1  13    2.73    0.90
   3  -1 -13    3.38    1.00
  -3  -1  13    2.82    0.76
  -3   1  13    2.88    1.02
  -3   1  12  191.34    7.30
  -3   1  12  176.70    7.55
   3   1 -12  174.52    7.76
   3  -1 -12  167.94    8.14
  -3  -1  12  197.86    8.28
  -3   1  12  192.08    8.27
  -3  -1  12  175.40    7.26
  -3  -1  12  185.63    7.86
  -3   1  12  195.69    8.78
  -3  -1  12  186.12    7.93
  -3  -1  12  164.92    6.72
  -3   1  11   54.97    7.47
  -3   1  11   70.06    3.54
   3   1 -11   62.85    4.20
  -3  -1  11   55.63    7.20
   3  -1 -11   64.02    4.52
  -3  -1  11   61.53    3.65
  -3  -1  11   63.15    3.58
  -3   1  11   62.15    4.38
  -3  -1  11   59.70    3.27
  -3  -1  11   58.12    4.25
  -3  -1  11   64.82    4.26
  -3   1  11   66.41    4.04
  -3  -1  11   71.68    4.70
  -3   1  11   61.49    3.93
  -3  -1  10  302.11   11.40
  -3   1  10  272.97   20.26
  -3  -1  10  256.16   18.74
  -3  -1  10  292.00   12.44
   3  -1 -10  304.80   11.85
  -3   1  10  280.74   12.40
  -3  -1  10  286.53   11.21
  -3   1  10  280.64   10.89
  -3  -1  10  293.87   11.01
  -3  -1  10  294.36   12.16
  -3   1  10  271.64   11.83
   3   1 -10  291.19   11.90
  -3   1  10  323.14   12.20
  -3  -1   9   25.60    2.56
  -3   1   9   28.18    2.41
  -3   1   9   26.04    2.54
   3  -1  -9   24.95    2.19
  -3   1   9   27.86    2.01
  -3  -1   9   27.83    2.37
  -3   1   9   28.53    2.47
  -3  -1   9   26.43    2.27
  -3  -1   9   27.06    2.14
  -3   1   9   31.60    5.47
  -3  -1   9   24.87    2.08
  -3  -1   9   25.17    2.26
  -3   1   8  695.86   24.02
  -3   1   8  746.22   30.24
  -3   1   8  679.81   23.95
  -3  -1   8  756.14   29.82
  -3   1   7  297.17   14.05
  -3   1   7  278.29   10.21
  -3  -1   7  294.67   13.79
  -3  -1   7  271.80   10.06
  -3   1   6 1160.24   39.80
  -3  -1   6 1155.14   39.52
  -3  -1   6 1077.46   36.39
  -3  -1   6 1120.97   39.48
  -3   1   6 1145.45   36.59
  -3  -1   5  192.52    8.88
  -3   1   5  175.50    6.50
  -3   1   5  192.35    8.50
  -3  -1   5  179.14    6.37
  -3  -1   5  185.30    8.23
  -3   1   4  979.70   31.76
  -3  -1   4  880.17   29.96
  -3  -1   4 1042.02   33.02
  -3  -1   4  987.98   31.62
  -3   1   4  913.60   30.77
  -3   1   4  957.55   30.12
  -3   1   3  356.80   12.02
  -3  -1   3  361.10   14.06
  -3  -1   3  354.54   12.73
  -3   1   3  357.90   12.77
   3  -1  -3  366.88   12.47
  -3   1   2 2168.38   68.18
  -3  -1   2 2200.77   68.37
   3  -1  -2 2100.07   68.30
   3  -1  -1  641.40   21.21
  -3  -1   1  617.16   21.28
   3   1  -1  640.99   21.03
   3  -1   0 1383.96   43.66
   3   1   0 1296.09   43.85
   3  -1   0 1333.23   43.85
   3   1   1  112.88    5.92
  -3  -1  -1  121.77    4.47
   3  -1   1  129.17    5.27
   3  -1   1  121.70    5.66
   3  -1   1  113.32    5.03
   3   1   2 1120.85   36.78
   3  -1   2 1077.62   36.12
  -3  -1  -2 1030.91   34.60
  -3   1  -2 1079.33   34.85
   3  -1   2 1061.75   35.67
   3  -1   3  147.71    7.79
   3   1   3  165.50    7.96
  -3   1  -3  158.13    6.14
  -3  -1  -3  149.51    5.94
   3   1   3  150.31    8.81
  -3  -1  -4 1749.37   56.33
   3   1   4 1801.57   59.44
   3   1   4 1644.73   61.85
  -3   1  -4 1694.42   56.54
   3  -1   4 1722.95   57.46
   3   1   5  435.01   21.37
   3   1   5  453.04   19.38
  -3   1  -5  453.44   16.38
  -3  -1  -5  455.70   16.30
   3  -1   6  663.88   22.88
   3  -1   6  635.17   28.68
   3   1   6  652.75   28.51
   3   1   6  613.51   22.06
  -3  -1  -6  685.14   23.26
   3  -1   6  640.24   22.32
   3  -1   6  660.73   22.21
   3   1   6  642.08   21.94
   3  -1   6  603.23   24.64
  -3   1  -6  640.74   22.73
   3  -1   7  104.04    5.43
   3  -1   7   91.48    8.30
   3   1   7  113.87    9.14
   3  -1   7   96.60    4.52
   3  -1   7  107.90    5.04
   3   1   7  103.18    4.79
   3  -1   7  111.20    5.02
   3  -1   7  106.70    4.85
   3   1   7  101.48    5.14
  -3  -1  -7  108.89    5.74
   3  -1   8  164.42    7.02
   3   1   8  177.45    7.16
   3   1   8  173.98    7.38
   3  -1   8  167.17    7.15
   3  -1   8  182.84    7.44
   3  -1   8  179.33    7.73
  -3  -1  -8  169.38    7.95
   3  -1   8  170.30   11.33
   3  -1   8  167.36    7.69
   3   1   8  171.42    7.86
   3  -1   8  161.90    6.62
  -3  -1  -9    6.97    1.43
   3   1   9    6.78    1.13
   3   1   9    7.18    1.40
  -3   1  -9    8.06    1.34
   3  -1   9   12.01    2.74
   3  -1   9    9.12    1.24
   3   1   9    8.06    1.19
   3   1   9    9.84    1.28
   3   1   9    5.42    2.14
  -3  -1 -10  104.67    5.11
   3  -1  10  115.14    5.28
   3  -1  10   95.05    4.73
  -3   1 -10  102.16    4.80
   3   1  10  104.80    4.51
   3  -1  10  103.04    4.60
   3   1  10  105.39    5.12
   3   1  10   96.37    4.58
   3   1  11   26.19    1.94
   3  -1  11   31.17    2.07
  -3  -1 -11   29.79    1.83
   3  -1  11   28.92    1.78
   3   1  11   30.00    2.07
   3   1  11   22.94    1.32
   3  -1  11   29.47    1.80
   3  -1  12   35.99    1.75
  -3   1 -12   33.14    1.60
   3   1  12   31.41    1.68
  -3  -1 -12   33.15    1.58
   3   1  12   33.30    1.69
  -3   3  14   12.33    1.07
  -3  -3  14   11.87    0.91
  -3   3  14   14.12    1.11
  -3  -3  14   12.27    1.01
  -3   3  14   13.38    1.12
  -3  -3  13   96.81    4.37
  -3   3  13  100.28    4.72
  -3   3  13   99.91    4.74
  -3  -3  13   92.91    4.01
  -3  -3  13   87.35    3.60
  -3   3  13   90.98    4.42
   3  -3 -13   86.56    3.81
  -3   3  12   13.65    1.27
  -3   3  12   19.48    2.33
  -3   3  12   13.40    1.84
  -3  -3  12   15.66    1.90
   3  -3 -12   13.02    1.38
  -3  -3  12   16.81    1.61
  -3  -3  12   17.22    1.50
  -3  -3  12   13.75    1.76
  -3  -3  12   14.06    1.54
   3  -3 -12   13.40    1.93
  -3   3  11  155.67    7.49
  -3  -3  11  144.34    6.49
  -3   3  11  144.49    6.27
  -3  -3  11  155.73    6.78
  -3  -3  11  136.89    6.30
  -3   3  11  153.39    7.92
  -3  -3  11  155.34    8.03
  -3  -3  11  136.31    7.32
   3  -3 -11  139.51    7.45
  -3   3  11  140.10   12.09
   3   3 -10  125.02    5.85
  -3  -3  10  121.83    7.27
  -3   3  10  146.54   13.47
  -3   3  10  134.05    5.64
  -3  -3  10  124.63    6.08
  -3   3  10  131.26    6.92
  -3   3  10  124.39    5.95
  -3  -3  10  128.11    5.93
  -3  -3  10  111.77    5.54
   3  -3 -10  119.36    6.36
  -3   3  10  138.03    6.04
  -3  -3  10  119.99   10.07
  -3  -3  10  124.47    6.36
  -3   3   9  343.59   13.75
   3   3  -9  371.18   13.61
  -3   3   9  365.69   13.12
  -3   3   9  360.28   21.08
  -3  -3   9  373.02   13.38
  -3   3   9  352.77   13.54
  -3  -3   9  372.16   13.59
  -3  -3   9  337.35   18.74
  -3  -3   9  345.71   13.64
   3  -3  -9  366.62   13.75
  -3  -3   9  400.17   14.12
  -3   3   9  360.26   14.36
  -3  -3   9  348.36   12.75
  -3  -3   9  357.46   12.96
   3   3  -8   48.62    2.91
  -3  -3   8   38.36    4.28
  -3  -3   8   44.24    2.81
  -3   3   8   42.94    2.80
  -3  -3   8   42.33    2.53
  -3  -3   8   44.58    2.77
  -3  -3   8   41.63    2.87
  -3  -3   8   44.19    3.20
  -3   3   8   45.18    5.63
  -3  -3   8   45.92    2.61
  -3   3   8   44.07    3.08
  -3  -3   8   49.97    5.19
  -3   3   8   42.62    2.55
  -3  -3   7  631.46   25.69
  -3  -3   7  669.77   22.16
  -3   3   7  641.46   22.21
   3   3  -7  639.84   21.92
  -3   3   7  675.61   25.27
  -3  -3   7  632.01   25.32
  -3   3   7  650.03   26.72
  -3  -3   6   14.44    2.41
  -3   3   6   16.36    1.30
  -3  -3   6   12.84    1.17
  -3   3   6   16.19    2.59
   3   3  -6   12.57    1.07
  -3   3   6   15.15    2.28
  -3  -3   6   14.96    2.12
   3   3  -5 1026.09   32.98
  -3  -3   5 1096.61   37.49
  -3  -3   5  998.97   33.29
  -3  -3   5  991.20   33.49
  -3   3   5 1074.28   35.49
  -3   3   5 1051.52   35.98
  -3   3   5 1016.89   33.36
  -3  -3   4  124.24    7.18
  -3   3   4  114.16    4.26
  -3  -3   4  110.43    4.15
  -3  -3   4  111.43    4.80
   3  -3  -4  105.92    5.65
  -3   3   4  113.16    5.40
  -3  -3   4  105.92    4.19
  -3   3   4  105.08    5.54
  -3  -3   3 2499.60   78.95
  -3   3   3 2365.39   78.88
   3  -3  -3 2590.87   80.95
  -3  -3   3 2489.76   78.92
  -3   3   3 2470.56   80.07
  -3  -3   3 2602.70   82.99
   3  -3  -2  953.82   32.30
  -3  -3   2 1055.95   34.52
  -3  -3   2  867.28   30.44
  -3  -3   2 1005.25   30.68
  -3  -3   2 1000.13   31.90
  -3   3   2  944.85   30.42
  -3  -3   1  879.14   28.75
   3  -3  -1  785.91   26.94
  -3  -3   1  880.38   27.76
  -3   3   1  829.00   26.88
  -3  -3   1  840.96   30.96
   3  -3  -1  913.21   29.00
  -3  -3   1  873.35   27.11
   3  -3   0  180.29    6.32
   3   3   0  194.91    7.65
   3  -3   0  181.74    7.87
   3   3   1  724.46   23.29
  -3  -3  -1  691.94   21.65
   3  -3   1  686.09   21.54
   3  -3   1  760.93   24.13
   3  -3   1  733.75   23.57
  -3  -3  -2  261.31    9.17
   3  -3   2  226.76   10.55
   3  -3   2  258.83   11.28
   3   3   2  257.84   11.22
   3   3   2  269.67    9.12
  -3   3  -2  248.86    8.95
   3  -3   2  257.81    9.49
   3  -3   2  261.75    9.09
   3  -3   3 1976.85   63.56
   3   3   3 1939.70   63.54
  -3  -3  -3 1995.95   63.62
   3   3   3 2089.95   66.92
  -3   3  -3 1949.07   63.33
   3   3   3 1976.86   68.41
   3  -3   3 2000.56   65.89
   3  -3   3 1853.84   64.57
   3  -3   4    0.32    0.64
   3   3   4    2.77    1.62
  -3   3  -4    0.08    0.51
   3  -3   4    0.53    1.03
   3   3   4    0.26    0.88
   3  -3   4    1.86    1.11
  -3  -3  -4    0.31    0.76
   3  -3   4    1.19    0.93
   3  -3   5  816.66   32.28
   3  -3   5  905.24   30.28
  -3  -3  -5  870.33   30.08
  -3   3  -5  874.74   29.36
   3   3   5  953.34   36.19
   3  -3   5  818.99   32.91
   3  -3   5  912.20   32.32
   3  -3   6    2.77    1.06
   3  -3   6    1.34    1.28
   3  -3   6    2.01    0.83
  -3  -3  -6    0.71    1.15
   3   3   6    1.40    1.32
   3  -3   6    0.61    0.97
   3  -3   6    0.68    0.68
  -3   3  -6    1.71    0.73
   3  -3   6    0.90    0.78
   3  -3   6    1.31    0.62
   3   3   6    0.60    0.61
   3   3   6    1.15    1.42
  -3  -3  -6    2.02    1.11
   3  -3   7  205.40    9.34
   3  -3   7  187.69    8.02
   3   3   7  220.81   13.65
  -3   3  -7  200.92    8.15
   3  -3   7  198.25    8.42
   3  -3   7  180.96   11.11
   3   3   7  218.60    9.16
   3   3   7  204.25    8.12
  -3  -3  -7  210.23    9.30
   3  -3   7  202.89    8.20
   3  -3   7  215.15    8.66
   3  -3   8   62.67    3.50
  -3  -3  -8   56.98    4.16
   3  -3   8   64.49    3.47
  -3   3  -8   71.07    3.66
   3   3   8   66.91    4.22
   3  -3   8   68.53    3.83
   3  -3   8   73.99    4.44
   3   3   8   66.61    7.08
   3  -3   8   65.14    3.72
   3  -3   9  203.03    8.23
   3  -3   9  212.99    8.79
   3  -3   9  215.48    8.46
  -3  -3  -9  213.14    8.36
   3  -3   9  205.60    8.85
   3  -3   9  211.60    7.98
  -3  -3  -9  197.96    8.96
   3   3   9  223.19    8.93
   3   3   9  190.25    8.02
   3  -3  10    2.47    0.86
   3  -3  10    1.37    0.46
   3  -3  10    1.79    0.84
   3  -3  10    1.09    0.62
  -3  -3 -10    1.66    0.80
   3   3  10    0.69    0.71
  -3  -3 -10    1.95    0.72
   3  -3  11   58.40    2.93
   3  -3  11   58.18    2.85
   3   3  11   56.64    3.00
   3   3  11   57.85    2.85
   3  -3  11   57.24    2.68
   3   3  12    0.07    0.23
   3   3  12    0.53    0.28
  -3   3 -12    0.27    0.23
  -3   5  14    3.75    0.43
  -3  -5  14    3.62    0.40
  -3  -5  14    4.22    0.38
  -3  -5  13   42.02    2.18
  -3   5  13   45.04    2.54
  -3  -5  13   46.53    2.45
  -3   5  13   44.88    2.51
  -3   5  13   45.61    2.57
  -3  -5  13   42.13    2.03
   3  -5 -12    8.71    0.96
  -3   5  12   11.38    1.63
  -3  -5  12   12.28    1.31
  -3  -5  12   13.38    1.36
  -3   5  12   13.93    1.76
  -3  -5  12   12.22    1.54
  -3   5  12   11.44    1.45
   3  -5 -12   10.05    1.55
   3  -5 -11  140.30    6.17
  -3  -5  11  153.63    6.87
  -3   5  11  149.56    7.64
   3  -5 -11  137.15    7.24
  -3  -5  11  146.38    7.37
  -3  -5  11  156.82    6.60
  -3   5  11  159.95    7.28
  -3  -5  11  142.36    6.44
  -3  -5  10   44.43    3.72
  -3   5  10   47.25    7.30
  -3  -5  10   48.98    3.23
  -3  -5  10   52.08    3.47
  -3  -5  10   47.68    3.21
  -3   5  10   49.74    3.83
  -3  -5  10   46.94    4.26
  -3   5  10   46.18    3.44
  -3  -5  10   47.51    3.07
  -3   5  10   53.69    3.99
   3  -5 -10   44.06    3.59
   3  -5 -10   46.09    2.99
  -3   5  10   42.14    3.67
  -3  -5  10   50.82    3.54
  -3  -5   9  265.04   10.55
   3  -5  -9  252.61   10.34
  -3   5   9  257.65   11.16
  -3  -5   9  238.60   13.92
  -3   5   9  273.00   17.39
  -3  -5   9  274.76   11.11
  -3   5   9  265.60   11.28
  -3  -5   9  256.95   11.10
  -3  -5   9  255.45   10.62
  -3   5   9  270.43   11.26
   3  -5  -9  265.05   10.87
  -3  -5   9  275.19   10.24
  -3  -5   8   48.80    2.90
  -3   5   8   51.15    3.52
   3  -5  -8   52.66    3.12
  -3  -5   8   49.47    3.51
  -3  -5   8   54.51    5.71
  -3  -5   8   61.36    3.62
   3  -5  -8   53.68    3.27
  -3  -5   8   52.51    2.97
  -3   5   8   56.43    6.47
  -3  -5   8   55.71    3.21
  -3  -5   8   53.90    4.00
  -3   5   8   55.38    3.64
  -3   5   8   56.64    3.42
  -3  -5   7  206.69    8.19
  -3   5   7  194.94    8.26
  -3  -5   7  186.60    8.62
  -3  -5   7  196.77    7.68
  -3   5   7  189.75   11.74
  -3   5   7  202.19    8.09
  -3  -5   7  196.66    7.75
  -3   5   7  199.40    8.33
  -3  -5   7  208.26   12.11
  -3   5   7  201.34    9.89
  -3  -5   7  206.11    7.88
  -3   5   6  152.94    9.10
  -3  -5   6  137.82    9.62
  -3  -5   6  154.77    5.85
  -3   5   6  149.82    7.59
  -3  -5   6  152.35    6.30
  -3   5   6  156.09    6.27
  -3   5   5  961.28   36.15
  -3  -5   5 1074.40   33.99
  -3  -5   5  960.73   33.54
   3  -5  -5 1078.52   37.55
  -3  -5   5  984.78   35.43
  -3  -5   5 1082.34   39.67
  -3   5   5 1085.34   33.87
  -3  -5   4 2441.87   77.27
  -3   5   4 2378.37   78.81
  -3  -5   4 2392.97   79.50
  -3  -5   4 2342.38   77.36
   3  -5  -4 2450.55   80.87
  -3  -5   4 2468.54   83.47
  -3  -5   3  290.21    9.56
  -3  -5   3  291.78   14.44
  -3  -5   3  258.92    9.51
  -3   5   3  257.28    9.32
  -3   5   3  262.45   10.54
  -3   5   3  261.73   10.67
   3  -5  -3  274.54   12.38
  -3  -5   2  980.41   31.35
  -3  -5   2  936.76   33.91
  -3  -5   2  955.45   31.69
  -3   5   2  970.21   31.85
  -3   5   2  939.60   31.12
   3  -5  -2  953.46   31.11
  -3  -5   2  987.54   37.80
   3  -5  -2  961.90   34.49
   3  -5  -1  519.28   19.66
  -3  -5   1  477.97   23.02
  -3   5   1  479.95   16.41
  -3  -5   1  509.81   16.68
  -3  -5   1  530.73   17.75
  -3  -5   1  476.07   19.18
  -3  -5   0  794.15   27.39
   3   5   0  853.27   29.71
  -3   5   0  850.78   27.21
  -3  -5   0  885.99   30.61
   3  -5   0  841.33   27.46
  -3  -5   0  795.69   28.47
   3  -5   0  850.28   30.54
   3  -5   0  897.47   31.69
   3   5   0  843.51   27.19
   3  -5   1 1001.92   33.04
   3   5   1 1011.48   32.85
  -3  -5  -1 1044.01   33.33
   3  -5   1  994.66   36.87
   3  -5   1  987.38   32.72
   3  -5   1 1014.30   36.05
   3   5   1 1000.92   35.22
   3   5   2 1197.94   38.87
   3  -5   2 1199.42   38.38
   3  -5   2 1166.72   43.18
   3   5   2 1195.21   41.71
   3  -5   2 1146.58   38.95
  -3  -5  -2 1193.11   39.20
  -3  -5  -3  333.89   12.14
   3   5   3  366.86   16.75
   3  -5   3  337.72   14.81
   3  -5   3  343.46   15.72
   3  -5   3  338.37   11.97
   3  -5   3  315.49   10.96
   3  -5   4  550.30   22.52
   3  -5   4  551.47   19.39
   3   5   4  568.07   25.23
   3   5   4  569.58   22.71
   3  -5   4  538.94   18.97
   3  -5   5  146.53    6.65
   3  -5   5  137.14    6.04
  -3  -5  -5  147.07    6.86
   3  -5   5  139.65    9.05
  -3  -5  -5  134.25    6.33
   3  -5   5  140.33    6.60
   3  -5   5  130.47    6.26
   3  -5   5  141.73    5.81
   3   5   5  147.44   10.72
   3   5   5  125.61    6.34
   3   5   5  133.71    8.08
  -3  -5  -6   41.92    3.35
   3   5   6   40.61    5.59
  -3  -5  -6   39.11    2.85
   3  -5   6   38.60    2.85
   3  -5   6   42.46    2.91
   3  -5   6   40.26    2.76
   3  -5   6   42.85    3.13
   3  -5   6   33.92    3.99
   3   5   6   38.81    3.14
   3  -5   6   38.90    2.85
   3  -5   6   39.14    3.33
   3   5   6   44.50    4.28
   3  -5   7  218.25    9.60
  -3  -5  -7  218.37    9.80
  -3  -5  -7  220.02    9.23
   3   5   7  215.75   14.16
   3  -5   7  228.28    9.27
   3   5   7  231.83    9.73
   3  -5   7  240.04    9.51
   3  -5   7  228.61   10.54
   3  -5   7  222.70   11.44
  -3  -5  -8  111.15    5.52
   3   5   8  130.72    6.44
   3  -5   8  126.41    5.76
  -3  -5  -8  109.19    5.97
   3  -5   8  124.30    5.75
   3  -5   8  124.39    6.50
   3   5   8  121.56    5.92
   3   5   8  129.12    9.94
   3  -5   9   54.00    3.34
   3  -5   9   55.29    2.95
   3   5   9   58.66    3.49
   3   5   9   48.05    3.06
   3  -5   9   53.60    3.09
   3  -5   9   52.75    3.44
  -3  -5  -9   50.79    3.00
  -3  -5  -9   42.88    3.13
   3  -5   9   54.89    2.98
   3   5   9   56.68    3.56
   3   5  10   42.94    2.40
   3  -5  10   43.87    2.15
  -3  -5 -10   39.84    2.29
   3  -5  10   44.96    2.44
   3   5  10   42.92    2.65
   3  -5  10   39.99    2.22
   3  -5  10   43.15    2.52
   3  -5  10   44.42    2.64
   3  -5  11   17.33    1.20
   3   5  11   16.90    1.22
   3  -5  11   16.50    1.02
   3   5  11   14.44    1.14
  -3   7  13    2.32    0.41
  -3  -7  13    2.27    0.32
  -3   7  12   60.90    3.07
  -3  -7  12   57.99    2.85
  -3   7  12   67.86    3.38
  -3   7  12   60.04    2.97
  -3  -7  12   62.85    2.87
  -3  -7  12   60.93    2.87
  -3   7  11    4.91    1.20
  -3  -7  11    4.11    0.90
  -3  -7  11    3.63    0.97
  -3   7  11    2.36    0.94
  -3  -7  11    2.80    0.89
  -3  -7  11    4.03    1.14
  -3  -7  11    0.87    0.73
  -3   7  10  117.33    6.10
  -3  -7  10  138.87    6.20
  -3  -7  10  129.37    5.90
   3  -7 -10  115.53    6.04
  -3  -7  10  127.59    6.73
  -3  -7  10  125.48    6.05
  -3  -7  10  116.71    5.74
   3  -7  -9   10.54    1.96
  -3  -7   9   12.17    1.81
  -3  -7   9   11.66    1.44
  -3  -7   9    8.72    1.48
  -3  -7   9    9.74    1.95
  -3  -7   9   12.07    2.98
  -3   7   9    9.88    1.64
  -3   7   9   12.48    2.00
  -3   7   9   13.18    3.38
  -3  -7   9    8.88    1.36
  -3  -7   9   14.80    2.24
  -3  -7   9   10.14    1.77
  -3  -7   8  168.89    7.11
  -3   7   8  168.63    8.31
   3  -7  -8  173.70    7.93
  -3   7   8  176.42    8.08
   3  -7  -8  187.08    8.00
  -3  -7   8  168.31    8.99
  -3   7   8  180.45    8.17
  -3   7   8  169.06   12.12
  -3  -7   8  172.40   11.74
  -3  -7   8  177.80    7.52
  -3  -7   8  190.56    8.19
  -3  -7   8  182.18    8.36
  -3  -7   8  179.83    7.45
  -3   7   7   52.19    3.34
  -3   7   7   53.05    3.74
  -3   7   7   50.70    3.45
  -3  -7   7   49.72    6.07
  -3  -7   7   56.77    3.55
  -3  -7   7   58.35    3.26
  -3   7   7   54.59    3.62
  -3  -7   7   59.19    4.15
  -3  -7   7   61.27    3.07
  -3  -7   7   56.13    3.25
  -3   7   7   54.77    3.10
  -3   7   7   49.39    5.55
   3  -7  -7   52.16    3.38
   3  -7  -7   55.34    3.41
  -3  -7   6  752.75   26.27
  -3   7   6  762.76   26.47
  -3  -7   6  774.14   25.90
  -3   7   6  741.11   26.30
  -3  -7   6  777.30   25.53
  -3  -7   6  766.16   25.87
  -3   7   6  748.00   26.16
   3  -7  -6  734.24   25.84
  -3  -7   6  719.39   32.57
  -3  -7   6  762.97   25.51
  -3   7   6  797.96   30.35
  -3   7   6  742.63   26.66
  -3  -7   6  748.79   26.72
  -3   7   6  796.96   26.12
  -3   7   5   99.49    6.78
  -3  -7   5  116.94    4.97
   3  -7  -5  109.60    4.83
  -3  -7   5  115.56    5.03
  -3  -7   5  113.03    5.05
  -3   7   5  113.52    5.15
  -3   7   5  111.18    5.50
  -3  -7   5  118.82    5.29
  -3  -7   5  110.02    9.35
  -3   7   5  116.54    7.20
  -3   7   5  114.96    5.46
  -3  -7   5  111.82    4.74
  -3   7   5  120.72    5.09
  -3   7   4  424.31   18.01
   3  -7  -4  441.22   20.47
   3  -7  -4  463.73   15.82
  -3   7   4  475.93   16.10
  -3  -7   4  446.07   19.50
  -3  -7   4  477.95   23.31
  -3  -7   4  487.11   16.46
  -3  -7   4  465.04   16.17
  -3   7   4  446.08   18.11
  -3   7   4  483.09   16.75
  -3   7   4  451.04   16.60
  -3   7   4  458.66   16.47
  -3   7   3    1.87    0.92
  -3  -7   3    2.43    1.27
  -3   7   3    2.61    0.71
  -3  -7   3   -0.70    1.73
  -3  -7   3    2.66    0.77
   3  -7  -3    1.25    1.52
  -3  -7   3    2.53    0.72
  -3   7   3    3.07    0.62
  -3   7   3    3.44    0.91
  -3  -7   2 1095.38   36.05
  -3  -7   2 1021.54   39.44
   3  -7  -2 1084.22   36.50
  -3   7   2 1072.90   35.09
   3  -7  -2 1106.24   40.45
  -3  -7   2  999.21   45.09
   3  -7  -2 1065.00   35.29
  -3  -7   2 1084.82   35.57
   3  -7  -1   33.59    2.02
   3  -7  -1   21.07    4.15
  -3  -7   1   36.92    2.14
   3  -7  -1   40.86    4.40
   3  -7  -1   29.58    2.24
  -3  -7   1   33.93    2.77
  -3  -7   1   19.59    4.68
  -3   7   1   37.22    1.79
   3  -7   0  956.74   36.26
   3   7   0  963.02   34.73
  -3  -7   0  889.76   32.96
   3  -7   0  962.25   37.71
   3  -7   0  977.06   31.53
  -3  -7   0  880.37   38.59
   3  -7   1   16.76    1.51
  -3  -7  -1   20.68    2.22
   3  -7   1   17.57    3.49
   3   7   1   14.39    2.38
   3   7   1   18.03    1.73
   3  -7   1   22.27    1.52
   3  -7   1   17.16    3.09
   3  -7   2  615.96   20.60
  -3  -7  -2  572.20   20.89
   3  -7   2  626.91   25.94
   3  -7   2  632.92   27.05
   3   7   2  605.53   24.54
   3  -7   2  644.14   21.38
   3  -7   2  616.17   21.11
   3   7   2  644.80   25.29
   3   7   2  624.39   21.67
  -3  -7  -2  625.51   22.01
  -3  -7  -2  618.06   21.16
   3  -7   3   26.91    4.22
  -3  -7  -3   24.18    2.31
   3   7   3   21.94    2.14
   3  -7   3   22.08    1.89
   3  -7   3   25.21    2.07
  -3  -7  -3   21.12    1.88
   3   7   3   23.86    3.64
   3  -7   3   21.56    3.48
   3   7   3   22.79    3.70
   3  -7   3   22.94    1.39
   3  -7   3   21.05    1.65
  -3  -7  -4  171.77    7.77
   3   7   4  180.52    7.84
   3  -7   4  200.55    8.02
   3   7   4  191.88    8.57
   3   7   4  191.28    7.43
   3  -7   4  195.12   11.79
   3   7   4  185.71   11.10
   3  -7   4  198.93    7.60
   3   7   4  190.60   12.69
  -3  -7  -4  189.71    8.20
   3  -7   4  196.97    8.29
  -3  -7  -5    3.25    1.02
   3   7   5    1.76    0.97
   3  -7   5    7.15    2.19
   3   7   5    4.08    1.54
   3   7   5    3.96    1.28
   3  -7   5    3.47    1.26
   3   7   5    3.76    1.16
  -3   7  -5    2.83    0.76
   3  -7   5    2.10    0.84
   3  -7   5    3.13    0.85
   3  -7   5    2.58    1.01
  -3  -7  -6  279.60   11.27
   3  -7   6  303.80   12.38
  -3  -7  -6  275.55   11.14
   3  -7   6  266.89   14.62
   3  -7   6  311.27   11.98
   3  -7   6  297.54   11.65
   3  -7   6  278.65   11.28
   3   7   6  267.38   11.25
   3  -7   6  302.40   11.69
  -3   7  -6  281.54   10.54
   3  -7   6  288.12   11.26
   3   7   6  281.11   11.75
   3   7   6  315.93   12.56
   3  -7   7    1.92    1.01
   3  -7   7    0.82    1.02
  -3  -7  -7    1.97    0.82
  -3  -7  -7    2.01    0.94
   3  -7   7    1.17    0.91
   3   7   7    2.74    1.22
   3  -7   7    1.10    1.12
   3   7   7    1.04    0.99
   3  -7   8   82.60    4.40
   3   7   8   77.10    4.31
   3   7   8   76.53    4.25
   3  -7   8   76.49    4.60
  -3  -7  -8   72.60    3.96
   3  -7   8   88.20    4.20
   3  -7   8   82.58    4.14
   3   7   8   87.99    4.74
   3   7   9    3.82    0.88
   3   7   9    3.62    0.83
  -3  -7  -9    4.22    0.72
   3  -7   9    6.68    1.06
   3  -7   9    5.00    0.86
   3   7   9    4.58    0.85
   3  -7   9    7.62    0.98
   3   7  10   37.34    1.83
   3  -7  10   40.96    1.99
   3  -7  10   42.42    1.79
   3   7  10   36.11    1.83
   3  -7  10   43.21    1.86
   3  -7  10   44.24    2.11
  -3  -9  11   28.20    1.56
  -3  -9  11   27.02    1.65
  -3   9  11   27.63    1.78
  -3  -9  11   27.19    1.60
  -3  -9  10   43.49    2.72
  -3   9  10   41.95    2.77
  -3  -9  10   40.35    2.61
  -3  -9  10   42.49    2.51
  -3  -9  10   42.27    2.65
  -3   9  10   40.64    2.36
  -3   9  10   42.29    2.89
  -3  -9   9   49.82    3.45
   3  -9  -9   45.25    3.02
  -3   9   9   49.04    3.59
  -3  -9   9   50.20    3.19
  -3  -9   9   47.70    3.10
   3   9  -9   43.62    2.39
  -3  -9   9   49.96    3.06
  -3  -9   9   55.78    3.72
  -3   9   9   49.29    3.11
  -3  -9   8  165.72    8.25
  -3  -9   8  146.21    6.19
  -3  -9   8  149.75    6.80
   3  -9  -8  163.53    7.31
  -3  -9   8  166.09    7.49
  -3   9   8  145.92    6.78
   3  -9  -8  140.48    6.99
  -3   9   8  161.20    7.76
  -3  -9   8  165.15    6.76
  -3  -9   8  160.96    7.37
  -3  -9   7  121.06    6.01
  -3   9   7  119.18    6.28
  -3   9   7  123.19    5.43
  -3  -9   7  121.12    5.63
   3  -9  -7  110.26    6.06
  -3  -9   7  101.91    9.29
  -3  -9   7  121.24    5.04
  -3   9   7  111.01    5.50
  -3  -9   7  120.84    6.47
   3  -9  -7  116.03    5.94
  -3  -9   7  123.12    5.51
  -3  -9   6   42.39    2.99
  -3   9   6   40.98    2.69
  -3   9   6   41.37    3.27
  -3  -9   6   40.13    2.76
   3   9  -6   34.90    2.06
  -3  -9   6   37.60    2.22
  -3  -9   6   35.16    2.26
   3  -9  -6   44.57    3.50
  -3  -9   6   38.98    5.77
  -3  -9   5  108.73    5.00
  -3   9   5  111.62    5.66
  -3  -9   5  101.55    5.25
  -3  -9   5  105.82   10.13
   3  -9  -5  105.92    6.05
  -3  -9   5   99.13    4.38
  -3  -9   5  114.46    5.37
   3  -9  -5   97.80    5.25
  -3   9   5  106.66    5.00
  -3   9   5   93.00    4.62
  -3   9   5  102.25    5.42
  -3  -9   5  105.94    4.82
   3  -9  -4   69.86    4.17
  -3  -9   4   73.24    3.86
  -3   9   4   76.95    4.24
  -3  -9   4   70.38    3.33
   3  -9  -4   73.22    5.15
   3  -9  -4   64.60    8.81
  -3  -9   4   76.10    4.14
  -3  -9   4   73.96    8.99
  -3  -9   4   71.38    3.84
  -3  -9   4   69.73    3.76
  -3   9   4   78.09    4.37
  -3   9   4   73.35    3.96
  -3  -9   4   68.84    3.77
  -3  -9   3  220.65    8.75
  -3  -9   3  216.32    9.02
   3  -9  -3  242.41   18.01
   3  -9  -3  219.61   13.63
   3  -9  -3  226.24    9.40
   3  -9  -3  258.70   10.65
  -3   9   3  229.80    9.31
  -3   9   3  210.86   11.06
  -3  -9   3  232.33   17.46
  -3  -9   3  221.98    8.59
  -3   9   3  225.67    9.17
  -3  -9   3  234.78    9.13
   3   9  -2  142.17    9.60
  -3   9   2  143.49    6.34
   3  -9  -2  146.54    6.66
  -3  -9   2  138.11    5.97
  -3  -9   2  110.31   12.71
   3  -9  -2  159.21   13.62
   3  -9  -2  157.26    7.08
   3  -9  -2  140.03   10.38
  -3  -9   2  148.32    6.33
  -3  -9   2  140.59    6.46
  -3   9   2  135.29    8.47
  -3  -9   2  150.08    6.80
  -3  -9   2  146.53    6.24
  -3   9   2  146.70    6.45
  -3  -9   1  199.78    7.76
  -3   9   1  192.57   10.78
   3  -9  -1  185.52   12.23
  -3  -9   1  178.91    7.33
   3  -9  -1  179.67    7.57
   3  -9  -1  193.18    7.62
  -3  -9   1  200.09    8.98
  -3   9   1  197.62    7.75
  -3  -9   1  186.42    8.09
   3   9  -1  188.54    7.67
   3  -9  -1  183.98   14.13
   3  -9  -1  192.22    8.11
  -3   9   1  199.04    7.79
  -3  -9   1  167.32   14.79
   3  -9   0   74.07    3.63
   3  -9   0   85.32    8.73
   3  -9   0   75.18    3.95
   3   9   0   80.14    6.50
  -3  -9   0   81.70    4.06
   3  -9   0   77.13    3.97
   3   9   0   89.68    4.36
  -3  -9   0   82.57    4.51
   3  -9   0   79.77    4.06
   3  -9   0   87.39    7.72
   3  -9   0   84.00    4.38
  -3  -9   0   76.80    5.37
   3  -9   1  152.57    6.12
   3  -9   1  156.17    6.66
   3   9   1  144.06    9.40
  -3   9  -1  151.02    6.26
  -3  -9  -1  151.80    7.73
   3   9   1  161.81    6.99
  -3  -9  -1  149.44   11.83
   3  -9   1  156.41    6.58
  -3  -9  -1  144.98    6.44
   3  -9   1  155.16   11.93
   3  -9   1  165.75   11.22
   3  -9   1  146.14    6.22
   3   9   2   18.71    3.17
   3  -9   2   17.96    3.99
   3  -9   2   17.16    1.51
   3   9   2   23.12    2.15
  -3  -9  -2   19.71    2.32
  -3  -9  -2   13.27    3.37
   3   9   2   19.08    2.16
   3  -9   2   16.93    1.40
  -3  -9  -2   19.09    1.80
   3  -9   2   15.76    3.44
  -3   9  -2   16.72    1.44
  -3  -9  -3  170.57    7.68
   3  -9   3  175.08    7.31
   3  -9   3  165.87   11.60
   3   9   3  138.64   10.22
  -3  -9  -3  135.78   10.48
   3  -9   3  161.90    7.31
   3   9   3  146.53    9.70
  -3   9  -3  157.90    6.23
   3   9   3  167.52    7.76
  -3  -9  -3  158.81    6.93
   3   9   3  168.23    7.79
   3  -9   3  158.42   11.95
   3  -9   3  161.58    6.55
   3   9   4   27.21    2.72
   3  -9   4   24.57    2.36
  -3  -9  -4   24.22    2.35
   3  -9   4   27.42    2.47
   3   9   4   29.87    2.86
  -3  -9  -4   24.91    2.19
   3  -9   4   23.45    1.91
   3   9   4   24.33    1.93
   3  -9   4   20.74    4.03
   3   9   4   23.59    3.75
   3  -9   5   66.83    4.32
   3  -9   5   76.69    4.64
   3   9   5   77.57    4.86
  -3   9  -5   72.30    3.72
  -3  -9  -5   63.61    3.83
   3  -9   5   71.68    3.75
   3  -9   5   64.90    4.10
  -3  -9  -5   67.82    4.00
   3   9   5   74.43    4.70
   3  -9   5   74.61    4.39
   3  -9   6   14.16    1.90
   3  -9   6   12.15    1.66
   3  -9   6   11.70    1.49
  -3   9  -6    9.79    1.21
  -3  -9  -6   12.86    1.75
   3  -9   6   10.08    1.60
   3   9   6   17.08    2.25
   3  -9   6   11.80    1.70
   3   9   6   13.38    2.03
  -3  -9  -6   11.19    1.44
  -3  -9  -6   10.40    1.39
   3  -9   7   94.44    4.49
  -3  -9  -7   90.46    4.15
   3  -9   7   91.25    4.07
   3   9   7   99.97    5.01
   3  -9   7  100.09    4.52
   3   9   7   96.12    4.86
   3  -9   7   93.89    4.84
   3   9   8   14.21    1.34
   3  -9   8   14.63    1.25
   3  -9   8   13.27    1.22
   3  -9   8   11.49    0.88
   3  -9   9   20.74    1.20
   3  -9   9   22.89    1.23
  -3  11   9   76.53    3.52
  -3 -11   9   74.64    3.12
  -3 -11   8    2.27    0.81
  -3 -11   8    2.93    0.88
  -3  11   8    4.64    1.17
   3  11  -8    2.92    0.64
  -3 -11   8    2.36    0.74
   3  11  -7  124.14    5.20
  -3 -11   7  118.67    5.16
  -3 -11   7  132.36    5.71
   3 -11  -7  110.74    5.52
  -3 -11   7  130.17    5.95
  -3 -11   7  126.24    5.77
   3 -11  -7  123.46    5.78
  -3  11   7  122.92    5.98
  -3  11   6    0.56    0.72
  -3 -11   6    1.06    0.86
  -3  11   6    1.07    0.98
  -3 -11   6   -0.13    0.69
  -3 -11   6    1.06    0.67
   3 -11  -6    2.12    1.02
  -3 -11   5   84.23    4.29
  -3 -11   5   73.87    3.75
   3 -11  -5   81.25    4.44
  -3  11   5   87.82    4.60
  -3 -11   5   72.90    3.53
   3  11  -5   73.27    3.50
   3 -11  -5   76.90    4.73
  -3  11   5   82.42    4.48
   3  11  -4    9.67    1.15
   3 -11  -4    9.40    1.76
  -3 -11   4   10.71    1.27
   3 -11  -4   10.74    1.57
  -3 -11   4    8.28    1.13
  -3  11   4   10.71    1.58
  -3 -11   4    8.46    1.30
  -3 -11   4    9.69    1.35
  -3  11   3   92.93    4.93
  -3  11   3  106.88    5.21
  -3 -11   3  100.92    4.79
  -3 -11   3  107.20    5.02
  -3 -11   3  102.14    4.68
   3 -11  -3   88.93    5.39
   3 -11  -3  103.36    5.30
   3  11  -2   32.73    2.38
   3 -11  -2   38.51    2.84
  -3 -11   2   29.86    2.23
  -3  11   2   35.75    2.48
   3 -11  -2   31.41    2.61
  -3  11   2   31.29    2.48
  -3 -11   2   31.54    2.52
  -3 -11   2   29.95    2.18
   3 -11  -2   34.52    6.55
  -3 -11   1  196.79    8.47
   3 -11  -1  189.34    8.05
  -3 -11   1  204.77    9.05
  -3  11   1  201.05    8.45
   3  11  -1  197.06    8.22
   3 -11  -1  177.53   14.74
   3 -11  -1  195.47    8.46
  -3  11   1  203.60    8.20
   3 -11   0    9.27    1.38
   3 -11   0   11.58    3.76
   3 -11   0   11.14    1.30
   3  11   0    9.03    1.32
  -3 -11   0    8.90    1.14
  -3 -11   0   11.77    1.64
   3  11   0   12.71    1.64
  -3  11   0   11.58    1.60
  -3 -11   0    8.30    1.88
   3 -11   1   93.98    4.79
   3  11   1   96.70    4.95
  -3  11  -1  103.69    5.04
   3 -11   1   88.26    4.92
  -3 -11  -1  108.65    5.46
  -3  11  -1   99.79    4.59
  -3 -11  -1  110.09    6.00
  -3 -11  -1   99.14    4.52
   3  11   1  107.39    5.28
   3  11   2   34.92    2.76
  -3 -11  -2   36.20    2.89
  -3  11  -2   33.23    2.11
   3  11   2   37.37    2.75
   3 -11   2   31.87    2.61
  -3  11  -2   39.02    2.66
  -3 -11  -2   34.57    2.91
  -3 -11  -2   32.07    2.15
   3 -11   2   36.95    2.59
   3 -11   3   33.54    2.02
  -3  11  -3   40.20    2.63
   3  11   3   36.58    2.46
   3  11   3   35.63    2.85
   3 -11   3   33.95    2.58
  -3 -11  -3   35.06    2.74
  -3 -11  -4   15.14    1.91
   3 -11   4   13.58    1.59
   3 -11   4   17.77    1.81
   3  11   4   15.49    1.92
  -3 -11  -4   15.12    1.58
   3 -11   4   10.32    1.08
  -3  11  -4   18.41    1.69
   3 -11   5   71.70    3.89
   3  11   5   73.03    4.25
   3 -11   5   79.97    4.04
  -3  11  -5   66.01    3.49
   3  11   6   19.84    1.72
  -3 -11  -6   14.73    1.25
   3 -11   6   21.40    1.58
   3 -11   6   22.13    1.60
  -3  11  -6   16.30    1.09
   3 -11   7   21.85    1.28
   3  11   7   23.25    1.45
   3 -11   7   22.07    1.29
   3  13  -6   29.74    1.75
  -3 -13   6   33.75    1.89
   3  13  -5   22.84    1.61
  -3  13   5   23.15    1.59
   3  13  -4   23.35    1.71
   3  13  -4   19.41    1.22
  -3  13   4   24.25    1.80
   3  13  -3   10.49    1.25
  -3  13   3   13.80    1.40
   3  13  -3   12.45    1.13
   3  13  -2   42.90    2.46
   3  13  -2   47.38    2.73
  -3  13   2   45.55    2.65
   3  13  -1    6.94    1.01
  -3  13   1    6.47    0.95
   3  13   0   77.58    3.80
  -3  13   0   75.50    3.90
  -3  13  -1    5.99    0.72
  -3 -13  -1    7.99    1.20
   3  13   1    7.92    1.11
  -3  13  -1    8.26    1.19
   3  13   2   17.48    1.40
  -3 -13  -2   18.47    1.73
  -3  13  -2   20.57    1.65
   3 -13   3    5.10    0.85
  -3  13  -3    4.95    0.79
   3 -13   4   36.63    1.86
  -3  13  -4   37.87    1.75
  -4   0  15   -0.19    0.29
  -4   0  14   20.36    1.67
  -4   0  14   18.35    1.40
  -4   0  13    0.73    0.81
   4   0 -13   -0.13    0.80
  -4   0  12  177.03    7.53
  -4   0  12  164.23    6.66
  -4   0  12  149.68    6.07
  -4   0  12  138.34   11.66
  -4   0  12  165.08    7.36
  -4   0  12  161.59    7.78
  -4   0  11    1.79    0.96
  -4   0  11   -0.45    1.19
  -4   0  11    0.78    1.10
  -4   0  11   -0.56    0.68
  -4   0  11   -0.57    0.77
   4   0 -11    0.19    1.19
  -4   0  10  205.01    8.41
  -4   0  10  188.53    8.94
  -4   0  10  181.28    7.93
  -4   0  10  187.97   14.77
  -4   0  10  188.99    8.70
   4   0 -10  196.74    8.24
  -4   0  10  202.18    7.97
  -4   0  10  189.33    7.72
  -4   0   9    0.57    0.57
  -4   0   9    1.07    0.71
  -4   0   9    1.39    0.61
  -4   0   9    0.15    0.78
  -4   0   9    0.58    0.61
  -4   0   9    0.62    1.40
  -4   0   9    1.47    0.90
  -4   0   8  137.96    5.55
  -4   0   8  146.01    9.40
  -4   0   8  128.48    5.64
  -4   0   7    0.94    1.06
  -4   0   7    0.31    0.36
  -4   0   7    0.44    0.51
  -4   0   6  178.57    6.38
  -4   0   6  178.64    8.81
  -4   0   6  180.64    6.57
  -4   0   5    0.83    0.32
  -4   0   5    1.66    1.07
  -4   0   5   -0.16    0.62
  -4   0   4   17.45    0.95
  -4   0   4   17.56    1.69
  -4   0   3   -0.33    0.60
  -4   0   3    0.56    0.52
   4   0  -3    0.99    0.26
  -4   0   2  785.79   25.14
   4   0  -2  761.85   24.67
  -4   0   2  738.10   25.06
   4   0  -1    1.06    0.55
   4   0   0  501.24   16.86
   4   0   0  453.56   14.91
  -4   0  -1    1.28    0.61
   4   0   1    0.36    0.85
   4   0   2  319.89   13.28
  -4   0  -2  318.01   11.04
   4   0   3   -0.89    1.09
  -4   0  -3    0.37    0.82
   4   0   3    0.37    1.31
   4   0   4  351.82   16.98
   4   0   4  360.95   16.09
  -4   0  -4  331.29   12.76
  -4   0  -5   -0.14    0.97
   4   0   5    1.01    1.44
   4   0   6    3.86    0.87
  -4   0  -6    3.47    1.16
   4   0   6    4.65    0.94
   4   0   6    4.54    0.99
   4   0   7    0.14    0.63
   4   0   7    0.12    0.65
   4   0   7   -0.54    1.34
  -4   0  -7    0.83    1.08
   4   0   7   -0.48    0.76
   4   0   7    0.55    0.73
  -4   0  -8   17.81    2.06
   4   0   8   16.89    1.81
   4   0   8   21.17    3.67
   4   0   8   16.17    1.68
   4   0   8   15.22    1.68
   4   0   9    0.89    0.90
   4   0   9    0.80    0.72
   4   0   9   -0.12    0.68
   4   0   9    0.31    0.64
   4   0  10    1.11    0.60
   4   0  10    2.33    0.88
  -4   0 -10    0.52    0.63
   4   0  10    0.50    0.64
   4   0  11    0.09    0.26
   4   0  11   -0.22    0.60
   4   0  11   -0.15    0.50
  -4   0 -11    0.06    0.44
  -4   2  14    7.93    0.66
  -4  -2  14   10.11    1.07
  -4   2  14   10.23    1.18
  -4   2  14   11.88    1.26
  -4   2  14    9.45    1.15
  -4  -2  14    9.93    0.96
   4  -2 -14    9.08    0.82
  -4   2  13   26.47    2.29
  -4  -2  13   26.67    2.18
  -4  -2  13   21.34    2.06
  -4   2  13   25.01    2.41
  -4  -2  13   24.77    1.83
  -4  -2  13   24.44    1.53
   4  -2 -13   21.75    1.65
  -4   2  13   21.96    1.67
   4  -2 -13   23.04    2.28
   4  -2 -12   22.10    2.73
  -4  -2  12   21.49    2.36
  -4   2  12   23.46    2.47
  -4  -2  12   20.90    2.40
  -4  -2  12   25.83    1.89
  -4  -2  12   25.12    2.05
  -4  -2  12   21.49    1.95
  -4   2  12   26.81    3.00
  -4   2  12   23.75    2.04
  -4  -2  12   21.28    2.40
   4   2 -12   19.46    1.94
  -4  -2  11  174.91    8.28
  -4   2  11  172.28    8.61
  -4   2  11  164.75    7.68
  -4  -2  11  179.85    7.64
  -4  -2  11  188.88    8.68
  -4  -2  11  165.11    7.36
   4  -2 -11  173.59    8.19
  -4  -2  11  148.27   12.48
   4   2 -11  165.85    7.79
  -4  -2  11  180.33    8.74
  -4   2  11  186.98   15.45
  -4  -2  11  176.78    7.33
  -4  -2  10   50.20    3.92
  -4   2  10   45.35    3.27
  -4   2  10   40.76    3.53
  -4   2  10   51.13    3.15
  -4  -2  10   47.75    3.18
  -4   2  10   41.81    2.67
  -4  -2  10   46.07    3.34
  -4  -2  10   46.74    3.16
   4   2 -10   48.60    3.36
  -4  -2  10   46.18    3.00
  -4  -2  10   55.83    3.51
  -4  -2  10   38.09    6.12
   4  -2 -10   45.63    3.20
  -4   2  10   48.91    7.42
  -4  -2   9  107.49    4.94
  -4   2   9  124.70    5.61
  -4  -2   9  114.82    5.91
  -4   2   9  112.08    5.79
  -4   2   9  111.65    4.93
  -4   2   9  117.25    5.25
  -4  -2   9  109.11    5.27
  -4   2   9  128.79   10.15
   4   2  -9  123.53    5.35
  -4  -2   9  121.64    9.40
  -4  -2   9  110.24    5.45
  -4  -2   9  117.05    5.22
  -4   2   9  106.18    5.31
  -4  -2   8   34.66    2.24
  -4  -2   8   36.18    3.88
  -4   2   8   41.42    4.88
  -4   2   8   36.01    2.35
   4   2  -8   33.21    2.11
  -4  -2   7  165.42    9.12
  -4   2   7  164.38    9.30
  -4  -2   7  137.10    8.26
  -4   2   7  164.43    6.34
  -4  -2   7  161.18    6.20
  -4  -2   6    4.35    0.62
  -4   2   6    3.50    1.27
  -4  -2   6    5.21    1.66
  -4  -2   6    3.87    1.26
  -4   2   6    2.83    0.60
  -4   2   5  521.90   18.41
  -4   2   5  526.93   17.65
  -4  -2   5  545.46   19.42
  -4  -2   5  520.87   17.50
  -4  -2   5  585.37   21.20
  -4   2   5  548.36   19.71
  -4  -2   4  137.19    5.00
  -4   2   4  142.70    5.83
  -4   2   4  138.37    5.09
  -4   2   4  150.22    6.37
   4  -2  -4  148.21    6.25
  -4  -2   4  148.12    7.79
  -4  -2   4  141.88    5.07
  -4  -2   4  146.79    6.28
  -4   2   3 2255.28   75.49
  -4  -2   3 2482.15   78.96
   4  -2  -3 2389.47   76.86
  -4  -2   3 2357.29   75.53
  -4  -2   3 2374.74   75.43
  -4   2   3 2498.87   76.44
  -4  -2   3 2452.38   76.63
  -4  -2   2  222.68    7.35
  -4  -2   2  226.53    9.42
  -4   2   2  201.00    7.45
   4  -2  -2  202.06    8.30
  -4  -2   1  237.48    7.92
   4   2  -1  223.39    8.91
   4  -2  -1  239.72    9.27
  -4  -2   1  244.04    9.59
   4  -2   0  341.18   11.14
  -4  -2   0  335.65   11.52
   4  -2   0  315.39   11.15
   4   2   0  356.84   12.49
   4  -2   0  322.52   12.62
   4  -2   1    1.34    0.85
   4  -2   1    1.83    0.76
  -4  -2  -1    2.62    0.66
   4  -2   1    1.80    0.53
   4   2   1    2.14    0.90
  -4  -2  -2   70.33    3.20
   4  -2   2   61.66    4.40
   4   2   2   64.17    4.63
   4  -2   2   64.91    3.86
   4   2   3   53.96    4.78
   4  -2   3   53.74    4.42
   4   2   3   50.67    4.02
   4  -2   3   50.84    4.03
  -4  -2  -3   49.22    2.86
   4  -2   3   55.98    3.77
  -4  -2  -4  100.09    4.94
   4  -2   4  106.84    5.85
   4  -2   4  100.86    7.14
   4  -2   4  103.44    7.14
   4   2   4  111.84    7.89
   4  -2   4  108.42    5.18
   4   2   4  108.57    6.62
   4   2   5   -0.33    1.07
   4  -2   5    0.38    0.75
  -4  -2  -5    0.63    0.95
  -4   2  -5    0.58    0.76
   4  -2   5    0.39    0.88
   4  -2   5   -0.11    0.70
   4   2   5    1.43    1.45
   4  -2   5    1.51    1.44
   4  -2   5    0.16    0.80
   4   2   5   -0.09    0.48
   4  -2   6   87.19    4.45
   4  -2   6   85.58    4.36
  -4  -2  -6   84.82    4.96
   4  -2   6   89.16    4.27
   4   2   6   88.38    4.14
   4   2   6   75.85    7.22
  -4  -2  -6   89.61    5.05
   4  -2   6   73.66    6.94
  -4   2  -6   82.19    4.42
   4  -2   6   89.14    4.20
   4   2   6   88.19    4.37
   4  -2   6   88.28    4.92
   4   2   7    0.47    0.68
   4  -2   7    0.73    0.81
   4  -2   7    0.34    0.60
  -4  -2  -7   -0.19    1.12
   4  -2   7   -0.30    0.59
   4  -2   7    0.85    0.77
   4  -2   7    0.75    0.72
   4  -2   7    0.47    1.17
   4   2   7   -0.56    1.28
   4   2   7    0.11    0.68
   4   2   7    0.50    0.79
  -4   2  -7    0.94    0.82
   4  -2   8    0.80    0.79
   4   2   8    0.65    0.87
   4   2   8    0.21    0.62
   4   2   8   -0.56    1.50
   4  -2   8   -0.16    0.77
   4  -2   8    0.53    0.58
  -4   2  -8    0.39    0.82
   4  -2   8    0.50    0.71
  -4  -2  -8    0.18    0.97
   4   2   8    0.68    0.69
   4   2   8    0.36    0.58
   4  -2   9    0.50    0.69
   4  -2   9    1.82    0.84
  -4   2  -9    0.97    0.70
   4  -2   9    0.27    0.55
   4   2   9    1.69    0.90
   4   2   9    1.15    0.55
  -4  -2  -9    0.45    0.85
   4   2   9    1.90    0.64
  -4  -2 -10    7.45    1.15
   4  -2  10    7.78    1.20
  -4  -2 -10    9.37    1.12
   4  -2  10    7.25    1.08
   4  -2  10    7.40    0.99
   4   2  10    6.15    1.08
   4   2  11   -0.32    0.46
   4  -2  11   -0.55    0.51
   4   2  11    0.59    0.51
  -4  -2 -11    0.05    0.43
  -4   4  14    0.43    0.53
  -4  -4  14    0.97    0.42
  -4  -4  14    1.40    0.53
  -4   4  14    0.78    0.56
  -4  -4  13   38.66    2.51
   4  -4 -13   28.40    1.75
  -4   4  13   36.39    2.71
  -4  -4  13   36.22    2.02
  -4   4  13   39.83    2.57
  -4  -4  13   37.09    2.19
  -4   4  13   37.31    2.72
   4  -4 -12   21.76    1.73
  -4  -4  12   29.84    2.64
  -4  -4  12   23.11    1.96
  -4  -4  12   23.48    2.53
   4  -4 -12   19.64    2.44
  -4   4  12   23.76    2.39
  -4   4  12   21.06    2.56
  -4  -4  12   20.69    1.93
  -4  -4  11   51.57    3.97
  -4  -4  11   56.95    3.51
  -4   4  11   51.90    2.95
  -4   4  11   56.09    4.17
  -4   4  11   58.12    8.00
  -4  -4  11   53.49    3.69
  -4  -4  11   51.32    3.30
  -4   4  11   55.20    4.18
   4  -4 -11   52.35    3.92
   4  -4 -11   50.84    3.08
  -4  -4  11   51.40    4.27
  -4   4  10   27.53    2.48
  -4  -4  10   30.30    2.41
  -4  -4  10   30.94    2.70
  -4   4  10   25.61    2.64
  -4   4  10   21.02    5.09
   4  -4 -10   29.19    2.59
  -4  -4  10   26.39    2.69
   4  -4 -10   28.63    2.23
  -4  -4  10   29.42    2.15
  -4  -4  10   24.97    2.28
  -4   4  10   34.78    2.44
  -4   4  10   33.76    3.05
  -4   4  10   28.35    2.88
  -4  -4  10   24.31    4.00
  -4  -4  10   31.63    2.64
  -4  -4  10   28.53    3.11
   4  -4  -9  133.07    6.02
  -4   4   9  134.39    6.53
  -4  -4   9  135.64    5.75
  -4  -4   9  127.94    6.12
  -4   4   9  132.85    6.22
  -4   4   9  122.12    5.71
  -4  -4   9  124.40    6.75
  -4  -4   9  126.02    9.17
  -4  -4   9  132.80    5.60
  -4   4   9  128.31   10.54
  -4  -4   9  130.09    5.96
  -4  -4   9  137.09    9.11
  -4  -4   9  126.13    5.46
  -4  -4   9  142.08    6.31
  -4   4   9  123.60    6.23
  -4   4   9  119.85    5.97
  -4  -4   8   64.58    4.02
  -4  -4   8   69.37    3.35
  -4  -4   8   67.72    3.42
  -4   4   8   63.41    3.55
   4   4  -8   56.18    3.13
  -4   4   8   57.33    3.65
  -4  -4   8   65.56    3.27
  -4  -4   8   62.59    3.79
  -4  -4   8   71.87    3.64
  -4   4   8   58.77    6.36
  -4  -4   8   63.12    3.29
  -4  -4   8   69.83    6.14
  -4  -4   8   63.79    5.50
  -4  -4   8   63.52    3.14
  -4   4   7  183.21    8.78
  -4   4   7  198.75   10.68
   4   4  -7  176.62    6.86
  -4  -4   7  177.23    9.36
  -4   4   7  177.20    7.13
  -4  -4   7  190.43   10.88
  -4  -4   7  177.99    7.10
  -4   4   6   98.23    4.40
  -4  -4   6  108.37    7.69
  -4   4   6   97.48    6.43
  -4   4   6  106.84    6.00
  -4  -4   6  101.95    5.92
  -4  -4   6  104.70    4.39
  -4   4   5  296.03   10.38
  -4  -4   5  279.25   11.10
  -4  -4   5  293.96   10.38
   4  -4  -5  295.83   12.76
  -4  -4   5  294.94   10.26
  -4   4   5  288.91   12.05
  -4   4   5  317.63   12.62
  -4  -4   5  309.20   14.73
  -4  -4   4  455.27   14.98
  -4  -4   4  471.06   19.85
  -4   4   4  427.59   15.71
   4  -4  -4  447.85   17.47
  -4  -4   4  456.20   16.33
  -4  -4   4  448.83   14.97
  -4   4   4  427.08   14.91
  -4  -4   3  645.12   19.94
  -4  -4   3  575.71   19.73
  -4   4   3  589.69   19.67
  -4  -4   3  547.28   21.26
   4  -4  -3  622.12   22.34
  -4  -4   3  662.51   25.41
  -4   4   3  598.62   20.60
   4  -4  -3  592.96   19.43
  -4   4   2    0.72    0.34
  -4  -4   2    1.00    0.63
   4  -4  -2    1.02    0.82
  -4  -4   2    1.34    0.41
   4  -4  -2    0.76    0.29
  -4  -4   2    1.65    1.44
  -4  -4   2    0.85    0.75
  -4  -4   1  494.24   15.89
  -4   4   1  470.05   15.74
  -4  -4   1  473.75   16.83
  -4  -4   1  422.43   19.35
   4  -4  -1  484.14   18.23
   4  -4   0    0.71    1.13
   4  -4   0    1.38    0.40
  -4  -4   0    1.73    0.90
   4   4   0    1.18    0.82
   4  -4   0    2.12    1.05
   4   4   0    1.40    0.38
   4  -4   0    1.82    0.41
  -4  -4   0    1.27    0.61
   4  -4   1   50.60    2.32
   4   4   1   46.84    2.25
  -4  -4  -1   48.10    2.59
   4   4   1   48.28    3.61
   4  -4   1   54.37    4.14
  -4   4  -1   44.05    1.88
   4  -4   1   50.74    3.86
   4  -4   1   42.41    1.86
   4  -4   2  162.43    8.41
   4  -4   2  144.32    5.03
  -4   4  -2  143.46    5.40
   4   4   2  159.42    8.31
   4  -4   2  146.61    5.76
   4  -4   3   18.86    1.70
  -4  -4  -3   21.55    1.91
   4  -4   3   21.59    1.75
   4   4   3   20.33    3.01
   4  -4   3   23.65    2.97
   4   4   3   27.03    3.67
  -4   4  -3   28.69    1.66
   4  -4   4    2.88    1.36
   4  -4   4    2.54    0.86
   4  -4   4    3.83    1.41
  -4   4  -4    3.01    0.65
  -4  -4  -4    3.33    1.19
  -4  -4  -5  119.14    6.14
   4  -4   5  108.06    5.40
   4   4   5  113.42    7.44
   4  -4   5  106.82    7.16
   4  -4   5  122.02    8.21
  -4  -4  -5  122.36    6.18
   4   4   5  122.68    6.03
   4  -4   5  126.12    5.60
   4  -4   5  115.65    5.68
   4  -4   5  117.17    6.19
  -4   4  -5  122.69    5.05
   4   4   5  118.65    9.06
   4  -4   6    1.42    0.99
   4   4   6    1.03    0.85
   4  -4   6    0.30    0.67
   4   4   6    0.57    1.16
   4  -4   6    0.28    0.88
   4  -4   6    1.31    1.08
   4   4   6    0.36    0.90
  -4  -4  -6    0.38    0.70
  -4   4  -6    0.64    0.54
  -4  -4  -6    0.56    1.16
   4  -4   6    1.61    0.75
   4  -4   7    1.62    1.05
   4  -4   7    1.45    0.85
   4  -4   7    1.23    0.86
  -4  -4  -7    0.74    1.22
   4  -4   7    1.16    0.67
   4   4   7   -1.77    1.58
   4  -4   7    0.55    0.87
  -4  -4  -7    3.88    1.12
  -4  -4  -7    0.74    0.63
   4  -4   8   29.32    2.28
   4   4   8   25.35    4.24
   4  -4   8   29.29    2.62
   4  -4   8   25.93    2.04
  -4  -4  -8   27.12    2.57
  -4  -4  -8   27.40    2.23
   4  -4   8   29.31    2.23
   4  -4   9    4.18    0.88
   4   4   9    3.83    1.01
   4  -4   9    4.41    0.79
   4  -4   9    2.90    0.86
   4   4   9    3.44    0.69
   4  -4   9    4.88    1.15
  -4  -4  -9    1.08    0.90
   4  -4   9    3.47    0.85
   4  -4  10    1.25    0.67
   4  -4  10    2.52    0.74
   4   4  10    2.58    0.73
   4  -4  10    1.87    0.59
   4  -4  11    3.07    0.50
   4   4  11    3.86    0.58
   4   4  11    3.81    0.60
   4  -4  11    2.43    0.49
  -4  -6  14    5.76    0.45
  -4  -6  13    3.00    0.60
  -4  -6  13    3.91    0.77
  -4   6  13    3.54    0.76
  -4   6  13    4.13    0.76
  -4   6  13    2.63    0.74
  -4  -6  13    4.27    0.66
  -4  -6  12   27.60    2.37
  -4  -6  12   27.00    2.06
  -4  -6  12   28.39    2.03
  -4  -6  12   28.57    1.99
  -4   6  12   28.39    2.47
  -4   6  12   26.63    2.36
  -4  -6  11    1.98    1.21
  -4   6  11    1.39    1.10
  -4  -6  11    0.24    0.78
  -4  -6  11    1.50    0.95
   4  -6 -11    0.19    1.13
  -4  -6  11    0.46    1.24
  -4   6  11    1.39    1.25
  -4  -6  10  111.59    6.71
  -4   6  10  117.45    6.05
  -4   6  10  112.68    6.30
  -4  -6  10  112.07    5.45
  -4  -6  10  116.97    5.84
  -4  -6  10  123.67    5.84
  -4   6  10  109.57    6.36
  -4  -6  10  121.25    6.32
   4  -6 -10  113.60    6.10
  -4   6  10  119.13    6.39
  -4  -6  10  117.01    6.20
  -4  -6  10  129.05    8.91
  -4  -6   9   12.34    2.34
  -4  -6   9   11.03    1.72
  -4   6   9   11.73    1.86
  -4   6   9    9.50    1.74
  -4   6   9   11.61    1.63
  -4  -6   9   11.52    1.69
  -4  -6   9    8.96    2.63
  -4  -6   9   10.05    1.50
  -4  -6   9   10.87    1.41
  -4  -6   8  108.42    6.29
  -4  -6   8  128.86    9.53
  -4   6   8  121.30    5.96
  -4   6   8  125.10    5.77
   4  -6  -8  125.00    5.66
  -4   6   8  114.83    5.04
  -4  -6   8  117.12    6.11
  -4   6   8  118.49    5.03
  -4  -6   8  123.88    5.53
  -4  -6   8  126.54    5.43
  -4   6   8  124.84    6.20
  -4  -6   8  111.10    5.69
  -4  -6   7    4.81    0.96
  -4   6   7    2.78    0.92
  -4   6   7    5.56    1.03
  -4   6   7    2.83    0.79
  -4  -6   7    3.30    0.74
  -4  -6   7    2.74    0.84
  -4  -6   7    5.15    1.28
  -4  -6   7    4.83    0.96
  -4   6   7    7.43    1.34
  -4   6   7    4.26    1.08
  -4  -6   7    1.67    1.49
  -4   6   7    3.05    1.59
  -4   6   6  118.04    5.49
  -4  -6   6  119.65    5.36
  -4   6   6  119.15    5.44
  -4  -6   6  120.77    5.06
  -4  -6   6  119.59    5.21
  -4  -6   6  129.56    5.10
  -4  -6   6  124.86    5.05
  -4  -6   6  115.47    5.57
  -4   6   6  118.23    6.44
  -4   6   6  126.57    7.85
  -4  -6   6  118.20    5.15
  -4   6   6  122.10    5.66
  -4  -6   6  123.96    9.40
  -4  -6   5   29.06    2.06
  -4   6   5   31.74    3.17
  -4  -6   5   33.55    3.25
  -4   6   5   31.02    2.93
  -4  -6   5   30.49    4.60
   4  -6  -5   30.90    3.80
  -4  -6   4  512.78   17.67
  -4  -6   4  526.23   24.50
  -4   6   4  513.93   19.05
  -4   6   4  505.20   19.13
  -4  -6   4  491.43   20.12
  -4  -6   4  530.97   17.72
  -4   6   4  511.96   17.48
   4  -6  -4  511.72   21.48
  -4  -6   3    3.48    0.81
   4  -6  -3    4.44    1.66
  -4   6   3    3.16    0.81
  -4  -6   3    2.60    2.08
  -4   6   3    2.95    1.01
  -4  -6   3    3.54    0.76
  -4   6   3    4.60    0.66
   4  -6  -2  171.85    6.49
  -4  -6   2  188.09    7.42
  -4   6   2  169.20    6.45
   4  -6  -2  182.40    9.84
  -4  -6   2  188.00    6.77
  -4  -6   2  183.82    9.41
  -4  -6   2  165.60   12.58
  -4  -6   1    1.07    2.09
  -4  -6   1    0.55    0.46
  -4   6   1    1.05    0.39
   4   6  -1    0.52    0.98
  -4  -6   1    0.17    1.16
   4  -6  -1    0.81    0.44
   4  -6  -1    0.33    1.06
  -4   6   0   20.61    1.27
  -4  -6   0   22.67    2.25
   4  -6   0   21.10    3.34
   4  -6   0   15.89    2.69
  -4  -6   0   16.55    3.42
   4   6   0   27.61    3.00
   4  -6   0   22.43    1.46
  -4  -6  -1   75.19    3.68
   4  -6   1   90.18    3.86
   4  -6   1   73.26    5.92
  -4   6  -1   77.35    3.29
  -4  -6  -1   83.97    4.30
   4  -6   1   80.41    6.47
   4  -6   1   82.81    3.38
   4   6   1   85.62    5.69
   4  -6   2   33.30    3.94
   4  -6   2   26.73    1.48
  -4  -6  -2   26.86    2.03
   4   6   2   33.63    4.23
   4  -6   2   35.62    4.31
  -4  -6  -2   28.82    2.35
   4  -6   2   29.62    2.07
   4  -6   3  107.15    5.08
   4   6   3  106.11    5.30
   4   6   3  105.29    7.95
   4   6   3  118.72    8.79
  -4  -6  -3  107.16    5.10
  -4  -6  -3  103.20    5.06
   4  -6   3   96.87    7.48
   4  -6   3  101.54    4.79
   4  -6   3  104.08    4.50
  -4  -6  -4   29.27    2.56
   4  -6   4   30.95    2.16
   4  -6   4   33.80    2.13
   4   6   4   39.74    4.31
   4  -6   4   33.72    4.32
   4   6   4   30.34    2.75
  -4  -6  -4   29.93    2.53
   4  -6   4   29.48    2.32
   4  -6   4   30.67    4.14
   4   6   4   32.67    2.50
   4   6   4   29.73    1.84
   4   6   4   43.42    5.36
   4  -6   4   31.87    2.62
  -4   6  -5    5.08    0.82
   4  -6   5    4.03    1.02
   4   6   5    5.11    1.42
   4  -6   5    4.67    1.25
  -4  -6  -5    2.70    1.09
   4  -6   5    6.12    1.37
  -4  -6  -5    2.99    1.06
   4  -6   5    3.86    1.63
   4   6   5    3.17    1.08
   4   6   5    4.22    1.38
   4   6   5    3.65    2.05
   4  -6   5    5.87    1.25
  -4  -6  -5    4.65    1.30
   4  -6   5    3.42    1.16
   4  -6   6    0.24    0.96
   4   6   6    0.46    0.71
   4   6   6   -0.92    1.29
   4  -6   6   -0.28    0.75
  -4  -6  -6   -0.25    0.81
  -4  -6  -6    1.40    0.89
   4  -6   6    1.85    0.81
   4   6   6    1.24    1.65
   4   6   6    0.34    0.90
   4  -6   6    1.12    0.99
   4  -6   6    0.69    0.98
   4  -6   6   -0.37    0.93
  -4  -6  -7   68.26    3.92
   4  -6   7   66.61    4.45
   4  -6   7   67.00    3.77
  -4  -6  -7   57.02    3.33
   4  -6   7   72.76    3.97
   4   6   7   65.57    4.29
   4   6   7   63.69    6.85
   4   6   7   62.72    3.73
   4   6   7   78.37    4.67
   4  -6   8    0.84    0.78
   4   6   8    0.21    0.60
   4  -6   8    0.94    0.71
  -4  -6  -8    0.23    0.64
   4  -6   8    0.11    0.72
   4   6   8    0.46    0.75
   4  -6   8    0.39    0.74
   4   6   9   13.99    1.46
   4  -6   9   14.50    1.49
   4  -6   9   13.03    1.20
   4  -6   9   13.80    1.30
   4  -6   9   12.34    1.15
   4   6  10    0.99    0.49
   4  -6  10    0.24    0.42
   4  -6  10    0.36    0.24
  -4   8  12    0.18    0.43
  -4   8  12    0.09    0.56
  -4  -8  12    0.36    0.48
  -4  -8  12    0.99    0.44
  -4  -8  12   -0.17    0.47
  -4   8  12    0.41    0.32
  -4  -8  11   33.78    2.32
  -4   8  11   29.77    2.15
  -4   8  11   31.52    2.66
  -4  -8  11   32.61    2.28
  -4   8  11   33.11    2.41
  -4  -8  11   31.30    2.11
  -4  -8  11   31.73    2.32
  -4   8  10    8.17    1.30
  -4  -8  10   10.59    1.65
  -4  -8  10    9.18    1.39
  -4   8  10    8.61    1.68
  -4   8  10    9.55    1.55
   4  -8 -10    6.99    1.28
  -4  -8  10   10.41    1.53
  -4  -8  10   11.72    1.54
  -4  -8  10    9.81    1.68
  -4  -8   9   87.24    4.24
  -4  -8   9   90.93    4.60
  -4   8   9   93.15    5.40
   4  -8  -9   89.05    4.95
  -4  -8   9   90.22    5.92
  -4  -8   9   99.29    4.70
  -4   8   9   86.13    4.55
  -4   8   9   86.54    4.91
   4  -8  -9   71.38    4.51
  -4  -8   9   88.36    5.05
  -4   8   9   99.03    5.16
  -4  -8   9   88.49    4.99
  -4   8   8   33.06    2.39
  -4  -8   8   30.17    2.35
  -4  -8   8   30.13    2.38
  -4  -8   8   28.11    2.55
  -4   8   8   37.20    3.14
  -4  -8   8   36.60    5.21
   4  -8  -8   27.90    2.58
  -4   8   8   31.14    2.60
  -4   8   8   32.96    4.41
  -4   8   8   32.30    2.72
   4  -8  -8   29.93    2.60
  -4  -8   8   26.49    2.02
  -4  -8   8   26.81    2.98
  -4  -8   7   11.34    3.33
  -4   8   7   13.33    1.66
  -4   8   7   15.41    1.67
  -4  -8   7   13.46    1.95
  -4   8   7   12.22    1.51
   4  -8  -7   11.93    1.56
  -4  -8   7   12.74    1.69
  -4   8   7   13.50    1.44
  -4  -8   7   13.97    1.59
  -4  -8   7   14.49    1.59
  -4  -8   7   12.98    1.36
  -4   8   7   14.19    2.01
  -4   8   7   12.97    2.74
   4  -8  -7   15.17    1.77
  -4   8   7   11.72    1.75
  -4  -8   6  174.78    6.99
   4  -8  -6  152.58    6.77
  -4  -8   6  168.14    7.23
  -4   8   6  166.82    7.43
  -4   8   6  152.11    6.92
  -4   8   6  168.86    6.97
  -4  -8   6  164.75    6.68
  -4   8   6  162.34    9.24
  -4  -8   6  159.97    6.50
  -4   8   6  172.89    7.67
  -4  -8   6  163.52    6.95
   4  -8  -6  165.66    7.26
  -4  -8   6  180.52   12.89
  -4  -8   5  148.18    6.31
  -4  -8   5  153.35    6.54
  -4   8   5  149.56    6.32
  -4  -8   5  142.95    5.91
  -4  -8   5  149.99    6.31
  -4  -8   5  158.59    6.42
  -4   8   5  143.30    6.17
  -4  -8   5  154.17    6.58
  -4   8   5  148.17    6.72
  -4  -8   5  137.57    6.07
  -4   8   5  145.24    6.20
  -4   8   5  151.77    6.87
  -4  -8   5  150.86   12.12
  -4  -8   4   24.05    1.98
  -4   8   4   22.13    2.01
  -4  -8   4   22.53    1.86
  -4   8   4   25.46    2.79
  -4   8   4   23.29    2.01
  -4   8   4   23.92    1.74
   4  -8  -4   22.09    2.05
  -4  -8   4   24.35    1.69
  -4   8   4   21.56    2.04
   4  -8  -4   21.38    3.68
  -4  -8   4   22.60    1.82
  -4   8   4   26.98    1.92
  -4  -8   4   24.92    2.01
  -4  -8   4   20.32    4.79
  -4  -8   3  156.90    6.52
   4  -8  -3  176.64    7.72
  -4   8   3  158.55    6.07
  -4  -8   3  160.56   14.33
   4  -8  -3  163.01    6.84
  -4   8   3  151.78    6.75
  -4   8   3  141.53    8.11
  -4  -8   3  152.65    6.12
   4  -8  -3  157.36   10.62
  -4  -8   3  143.61    6.47
  -4  -8   3  161.25    6.37
  -4  -8   3  151.18    6.50
  -4   8   3  152.29    6.55
  -4  -8   3  156.09    6.82
   4  -8  -2   48.20    6.50
  -4   8   2   53.17    4.56
  -4   8   2   46.75    2.91
  -4  -8   2   55.22    3.59
  -4  -8   2   46.59    2.83
   4  -8  -2   57.56    3.41
   4  -8  -2   51.59    3.16
  -4  -8   2   47.85    7.55
  -4  -8   2   47.68    2.88
   4  -8  -2   52.84    5.64
  -4   8   2   53.27    2.94
   4  -8  -2   51.91    2.76
  -4  -8   2   50.35    2.71
   4   8  -2   52.64    5.05
   4   8  -1    0.74    1.40
  -4  -8   1    5.29    2.86
   4  -8  -1    0.50    1.12
   4  -8  -1    1.91    1.93
   4  -8  -1    2.04    0.81
  -4   8   1    1.20    0.63
  -4   8   1    1.21    0.65
   4  -8  -1    1.94    0.74
   4  -8  -1    1.04    0.60
  -4  -8   1    1.31    1.25
  -4  -8   1    1.78    0.71
   4   8  -1    0.85    0.80
   4  -8  -1    0.37    0.50
   4   8   0   83.14    5.60
   4  -8   0   83.69    3.97
  -4  -8   0   69.40    4.77
   4  -8   0   76.23    6.95
   4  -8   0   84.10    3.87
   4  -8   0   77.92    7.60
   4  -8   0   80.44    4.16
   4  -8   0   83.64    4.01
   4  -8   0   81.19    3.62
  -4   8   0   81.69    3.82
  -4  -8   0   80.13    4.04
   4  -8   1    0.22    0.64
  -4  -8  -1    0.23    0.64
  -4  -8  -1    0.18    1.02
   4  -8   1    0.52    1.49
   4   8   1    0.71    0.80
  -4  -8  -1    1.17    1.57
  -4   8  -1    0.08    0.46
   4  -8   1    4.19    2.18
   4   8   1   -0.38    1.02
   4   8   1   -0.15    0.74
   4  -8   1    1.48    0.56
   4  -8   1    0.63    0.48
   4  -8   2   45.95    2.96
   4   8   2   43.84    3.24
   4   8   2   32.66    4.40
  -4   8  -2   41.66    2.33
   4  -8   2   48.45    6.15
  -4  -8  -2   45.87    3.33
   4   8   2   44.69    4.94
   4  -8   2   48.22    5.67
  -4  -8  -2   44.23    2.91
   4  -8   2   46.56    3.00
  -4  -8  -2   49.41    5.68
   4  -8   2   46.60    2.54
   4  -8   3   24.89    2.25
   4  -8   3   26.26    2.28
   4   8   3   26.78    2.03
  -4  -8  -3   23.76    2.40
  -4  -8  -3   23.02    3.84
   4   8   3   16.71    3.54
   4  -8   3   21.79    3.98
  -4  -8  -3   26.70    2.27
   4   8   3   24.01    2.46
   4   8   3   26.27    4.17
   4  -8   3   24.75    1.84
   4   8   4    9.88    2.20
   4  -8   4    9.72    1.53
  -4  -8  -4    6.39    1.30
   4   8   4    7.03    0.98
   4   8   4    9.40    2.85
   4  -8   4    9.79    1.26
  -4   8  -4    7.99    1.14
   4   8   4    6.56    1.51
   4  -8   4    8.48    1.53
  -4  -8  -4    9.72    1.56
   4   8   5   14.60    2.20
   4  -8   5   11.09    1.75
   4   8   5   11.93    1.62
   4  -8   5   13.15    1.91
   4  -8   5   16.61    2.01
  -4  -8  -5   13.12    1.41
   4  -8   5   11.75    1.52
  -4  -8  -5   14.02    1.83
  -4   8  -5   11.36    1.34
   4  -8   5   16.15    2.09
   4  -8   5   13.95    1.94
   4  -8   5   12.00    2.69
   4   8   5   17.15    3.74
   4   8   6   26.67    2.86
  -4  -8  -6   25.60    1.94
   4  -8   6   29.46    2.80
   4  -8   6   29.75    2.46
   4   8   6   31.46    2.91
  -4  -8  -6   23.78    2.04
   4  -8   6   28.74    2.56
   4   8   6   27.10    2.26
   4  -8   6   29.27    2.49
  -4  -8  -6   24.92    2.29
  -4   8  -6   26.30    1.91
   4  -8   6   26.36    2.29
   4  -8   7    2.66    0.76
   4   8   7    5.69    1.33
  -4  -8  -7    1.59    0.74
  -4  -8  -7    2.30    0.73
   4  -8   7    2.04    0.88
   4  -8   7    2.83    0.96
   4   8   7    1.44    0.65
   4   8   7    3.02    1.04
   4  -8   7    3.78    0.98
  -4  -8  -8   15.02    1.17
   4   8   8   17.13    1.27
   4   8   8   15.40    1.19
   4  -8   8   17.55    1.21
   4  -8   8   18.68    1.48
   4   8   8   21.94    1.79
   4  -8   8   19.93    1.60
   4  -8   8   18.81    1.49
   4  -8   9    4.47    0.58
   4  -8   9    4.53    0.61
  -4 -10  11    4.58    0.58
  -4 -10  11    5.14    0.54
  -4 -10  10   22.18    1.57
  -4 -10  10   21.69    1.72
  -4 -10  10   21.85    1.78
  -4 -10  10   20.36    1.61
  -4  10  10   21.76    1.82
  -4  10  10   24.31    1.75
  -4 -10   9    1.47    0.77
  -4  10   9    1.86    1.02
  -4 -10   9    1.00    0.84
  -4  10   9    1.49    0.80
  -4 -10   9    0.12    0.79
   4  10  -9    1.23    0.54
  -4 -10   9    0.67    1.10
  -4 -10   8    2.95    1.32
   4 -10  -8    3.43    1.08
   4 -10  -8    2.55    1.01
  -4 -10   8    4.58    1.06
  -4  10   8    4.41    1.07
  -4 -10   8    5.59    1.35
  -4  10   8    2.74    1.18
  -4 -10   8    3.61    1.03
  -4 -10   8    3.69    0.74
  -4 -10   8    3.28    0.91
  -4 -10   7   93.30    4.80
  -4 -10   7   89.43    4.71
   4 -10  -7   94.28    4.85
  -4  10   7   84.82    4.35
  -4 -10   7   75.52    3.62
  -4  10   7   93.01    5.08
   4 -10  -7   83.87    4.84
  -4 -10   7   87.46    4.40
  -4 -10   6    2.97    2.26
   4 -10  -6    0.74    2.12
  -4  10   6    4.14    1.20
  -4  10   6    4.48    1.35
  -4 -10   6    4.23    1.17
  -4 -10   6    2.68    0.63
   4  10  -6    2.68    0.61
  -4 -10   6    4.64    1.07
  -4  10   6    2.75    0.83
   4 -10  -6    2.96    1.31
  -4 -10   6    3.57    0.77
   4 -10  -5    9.57    3.54
  -4 -10   5   11.06    1.42
   4 -10  -5   12.56    2.13
  -4 -10   5   15.78    4.27
  -4 -10   5   10.19    1.30
   4  10  -5    8.72    1.12
  -4  10   5   13.17    1.74
  -4  10   5   10.48    1.67
   4 -10  -5   11.90    1.67
  -4 -10   5   10.68    1.47
  -4 -10   4   -1.06    1.85
  -4  10   4    0.58    0.84
   4 -10  -4   -0.22    1.06
  -4  10   4   -0.15    0.74
   4 -10  -4   -0.16    0.83
  -4 -10   4    0.26    0.62
  -4 -10   4    1.25    0.76
   4 -10  -4    1.03    3.14
  -4 -10   4    0.35    0.70
  -4 -10   4    0.46    0.71
  -4 -10   4    0.14    0.62
   4  10  -4   -0.53    1.41
   4 -10  -3    9.76    1.75
  -4 -10   3   10.57    1.60
   4  10  -3    9.49    2.55
   4 -10  -3   13.52    1.76
  -4 -10   3    8.87    4.81
  -4  10   3   11.24    1.55
   4 -10  -3   12.05    4.33
  -4  10   3   11.27    1.55
  -4 -10   3   10.63    1.43
  -4  10   3   11.23    1.55
  -4 -10   3   12.70    1.40
  -4  10   2    1.26    0.84
  -4  10   2    0.63    0.83
   4 -10  -2   -1.24    1.98
  -4 -10   2    0.72    0.78
   4 -10  -2    0.91    2.77
  -4  10   2    1.06    1.13
  -4 -10   2    0.57    1.01
  -4 -10   2    4.37    3.13
   4 -10  -2    1.01    0.93
   4 -10  -2    1.08    0.92
  -4 -10   2    0.94    0.65
  -4 -10   2    1.85    0.75
  -4  10   2    1.28    0.83
  -4 -10   1   88.81    4.80
   4 -10  -1   76.51    7.75
  -4  10   1   72.81    6.29
   4  10  -1   93.47    4.41
  -4 -10   1   85.66    4.31
   4  10  -1   82.76    7.04
   4 -10  -1   83.79    4.31
   4 -10  -1   81.34    9.06
   4 -10  -1   75.11    4.35
   4 -10  -1   93.95    4.85
  -4 -10   1   88.33    5.61
  -4  10   1   92.78    4.44
   4 -10   0   27.48    2.14
  -4 -10   0   23.10    4.80
   4 -10   0   20.88    1.78
   4  10   0   25.84    3.69
  -4 -10   0   25.74    2.06
   4 -10   0   23.20    2.15
  -4 -10   0   26.68    2.43
   4 -10   0   21.42    4.51
   4  10   0   29.19    2.34
   4 -10   0   23.02    4.29
  -4 -10   0   24.85    2.88
   4  10   1   30.58    2.60
   4 -10   1   29.78    5.14
  -4 -10  -1   26.33    4.68
   4 -10   1   32.78    2.47
   4 -10   1   31.59    1.96
  -4  10  -1   29.99    2.11
  -4 -10  -1   30.80    2.31
   4 -10   1   32.99    5.11
   4  10   1   24.60    3.86
  -4 -10  -1   34.47    2.84
  -4 -10  -1   38.88    3.25
   4  10   1   34.33    2.72
   4 -10   1   33.38    2.60
  -4  10  -2    4.61    1.04
   4 -10   2    3.25    0.75
  -4 -10  -2    7.24    2.33
   4 -10   2    3.39    2.06
  -4  10  -2    3.14    0.70
  -4 -10  -2    3.76    1.21
  -4 -10  -2    3.48    1.15
   4  10   2    3.98    1.02
   4  10   2    3.07    1.64
   4 -10   2    1.31    1.62
   4 -10   2    3.46    1.00
  -4 -10  -2    3.64    0.93
  -4 -10  -3   15.79    1.63
  -4 -10  -3   16.67    2.17
   4  10   3   18.17    2.26
   4 -10   3   16.12    2.41
  -4 -10  -3   15.20    1.82
   4 -10   3   12.95    1.79
  -4  10  -3   16.41    1.69
   4 -10   3   15.73    1.82
   4 -10   3   13.82    1.36
   4 -10   4    3.96    0.84
  -4 -10  -4    3.51    1.00
  -4 -10  -4    2.88    0.83
   4 -10   4    3.51    1.21
   4 -10   4    4.54    1.37
   4  10   4    3.46    1.28
  -4 -10  -4    5.11    1.46
  -4  10  -5    9.15    1.22
   4 -10   5    7.20    1.03
   4 -10   5    9.98    1.48
   4 -10   5   10.18    1.46
   4 -10   5    9.35    1.49
  -4 -10  -5    9.14    1.16
   4  10   5   10.66    1.77
   4 -10   6   14.84    1.50
   4  10   6   14.36    1.66
   4  10   6   13.90    1.32
  -4  10  -6   10.54    0.93
   4 -10   6   13.54    1.42
  -4 -10  -6   12.01    1.25
   4 -10   6   10.27    0.85
   4 -10   7    6.73    0.81
   4  10   7    5.40    0.84
   4 -10   7    5.11    0.72
   4  10   7    3.61    0.54
   4 -10   8   12.91    0.76
   4 -10   8   12.98    0.78
  -4 -12   8    8.59    0.77
   4  12  -8   11.31    0.94
  -4 -12   8   10.51    1.01
  -4 -12   8   12.21    1.08
   4  12  -7    1.01    0.54
  -4 -12   7    0.90    0.71
  -4 -12   7    0.80    0.47
  -4  12   7    0.43    0.73
  -4 -12   7    0.28    0.66
  -4  12   6   14.86    1.48
  -4  12   6   15.33    1.58
   4  12  -6   14.75    1.37
  -4 -12   6   11.36    1.11
  -4  12   5    2.35    0.88
  -4 -12   5    1.46    0.77
   4  12  -5    1.96    0.56
  -4 -12   5    1.71    0.65
   4 -12  -4    1.68    0.87
  -4  12   4    2.02    0.90
  -4 -12   4    0.95    0.69
   4  12  -4    0.82    0.60
  -4 -12   4    1.23    0.62
   4  12  -3    0.19    0.58
  -4 -12   3    1.48    0.72
  -4  12   3    0.97    0.75
   4 -12  -3    0.61    0.66
  -4 -12   3    0.24    0.52
  -4 -12   3    0.20    0.66
   4 -12  -2    3.54    0.85
  -4 -12   2    5.01    0.87
  -4 -12   2    4.38    1.08
   4  12  -2    5.27    1.07
  -4  12   2    5.08    1.01
  -4  12   1    6.13    1.29
  -4 -12   1    5.83    0.93
  -4 -12   1    3.89    1.24
   4  12  -1    4.25    1.04
  -4  12   1    6.68    1.09
  -4 -12   1    5.61    1.23
   4  12   0    6.55    0.94
   4  12   0    7.28    1.31
  -4 -12   0    7.42    1.32
  -4  12   0    7.63    1.35
  -4 -12   0    7.18    1.54
  -4  12   0    9.07    1.12
  -4 -12  -1   41.86    2.99
   4  12   1   33.12    2.36
  -4  12  -1   39.30    2.21
   4  12   1   38.67    2.68
  -4  12  -1   40.59    2.76
  -4 -12  -1   47.14    3.07
  -4 -12  -2    3.85    1.19
   4  12   2    5.15    0.94
   4  12   2    3.12    0.92
  -4  12  -3    5.84    1.01
  -4 -12  -3    6.85    1.30
   4 -12   3    6.50    1.14
  -4  12  -4   -0.07    0.52
   4 -12   4    0.17    0.61
   4  12   4    0.51    0.65
  -4 -12  -4   -0.39    0.64
   4 -12   5   14.34    1.08
   4  12   5   15.34    1.21
  -4  14   4    3.68    0.55
  -4 -14   4    3.78    0.60
   4  14  -4    3.39    0.53
  -4  14   3    0.47    0.37
   4  14  -2    3.55    0.53
  -4  14   2    3.02    0.53
  -4  14   1    0.14    0.25
   4  14  -1   -0.05    0.34
   4  14   0   20.11    1.24
  -4  14   0   18.08    1.14
  -4  14  -1    0.34    0.26
   4 -14   1    0.16    0.31
   4  14   1   -0.03    0.22
   4 -14   1    0.27    0.31
  -5   1  15   19.61    1.32
   5   1 -15   16.82    1.04
  -5   1  14  131.61    5.40
  -5   1  14  134.68    5.93
  -5  -1  14  133.49    5.86
  -5   1  14  129.71    5.93
  -5  -1  14  138.09    5.38
  -5  -1  14  132.13    5.65
  -5   1  14  142.98    6.03
  -5   1  13   40.17    3.06
  -5   1  13   41.84    3.42
  -5   1  13   35.58    2.57
  -5  -1  13   36.58    2.80
  -5  -1  13   33.12    2.01
  -5  -1  13   39.89    3.06
   5   1 -13   30.15    2.56
  -5  -1  13   40.14    2.42
  -5   1  12  246.04   11.02
   5  -1 -12  275.68   11.05
   5   1 -12  235.93   10.53
  -5  -1  12  247.30   11.04
  -5   1  12  220.67   16.98
  -5  -1  12  229.99    9.34
  -5  -1  12  271.36   10.69
  -5  -1  12  238.27   16.49
  -5  -1  12  259.50   10.88
  -5  -1  12  252.85    9.73
  -5  -1  11   79.82    4.35
  -5   1  11   73.95    4.80
   5   1 -11   69.69    4.37
  -5  -1  11   68.93    4.74
  -5   1  11   68.32    9.18
  -5  -1  11   75.46    3.97
  -5   1  11   70.79    3.51
  -5  -1  11   74.10    4.04
   5  -1 -11   76.74    4.42
  -5  -1  11   64.01    8.70
  -5  -1  11   75.66    4.95
  -5   1  11   74.98    4.04
  -5  -1  11   75.53    4.14
  -5  -1  10  658.80   22.25
  -5   1  10  652.06   21.99
  -5  -1  10  630.41   22.53
  -5   1  10  618.24   21.75
  -5  -1  10  622.13   22.24
  -5   1  10  657.59   30.40
  -5  -1  10  640.13   22.15
  -5  -1  10  648.64   23.13
  -5  -1  10  601.17   22.90
  -5  -1  10  630.86   22.31
  -5   1  10  645.13   22.98
  -5  -1   9  144.99    6.37
  -5  -1   9  149.03   10.28
  -5  -1   9  144.18    6.17
  -5  -1   9  152.54    6.77
  -5   1   9  146.34    6.71
  -5  -1   9  158.63    6.26
  -5   1   9  161.23   10.81
  -5   1   9  149.59    6.55
  -5   1   9  149.08    6.07
  -5   1   9  158.86    6.48
  -5  -1   9  141.42    6.54
  -5   1   8 1602.00   54.19
  -5  -1   8 1696.32   58.60
  -5   1   8 1675.00   53.85
  -5  -1   8 1686.09   54.00
  -5   1   8 1683.04   58.95
  -5  -1   7  775.45   28.33
  -5   1   7  774.56   28.27
  -5   1   7  734.61   24.78
  -5  -1   7  739.90   27.75
  -5   1   6 2431.21   79.51
  -5  -1   6 2659.93   83.34
  -5   1   6 2404.57   82.15
  -5  -1   6 2591.97   82.03
   5  -1  -5  381.39   13.22
  -5  -1   5  399.94   14.33
  -5   1   5  386.99   14.32
  -5  -1   5  396.26   15.74
  -5   1   5  360.16   12.59
  -5  -1   4 1356.52   42.72
  -5   1   4 1286.94   42.69
  -5  -1   4 1327.12   45.38
  -5  -1   4 1351.19   44.08
  -5   1   4 1313.26   43.98
   5  -1  -4 1364.38   43.47
  -5  -1   3  586.20   21.58
  -5   1   3  628.06   20.67
   5  -1  -3  604.99   20.67
  -5  -1   3  619.57   20.90
  -5  -1   2 1054.39   33.27
   5  -1  -2  983.70   33.29
   5   1  -2 1018.79   32.97
  -5   1   2  996.83   32.64
   5  -1  -2  978.64   32.54
   5   1  -1 1871.03   54.47
   5  -1  -1 1803.63   54.50
  -5  -1   0 2605.10   86.22
   5  -1   0 2862.62   88.13
  -5   1   0 2716.56   86.17
   5   1   0 2671.11   88.07
   5   1   1  420.11   16.22
  -5   1  -1  399.36   14.14
  -5  -1  -1  414.55   14.40
   5  -1   1  435.79   14.72
   5  -1   1  423.98   16.87
  -5   1  -2 2060.93   69.49
  -5  -1  -2 2193.46   69.85
   5  -1   2 2161.44   70.06
   5  -1   2 2191.92   73.73
   5   1   2 2257.20   71.92
  -5   1  -3  185.16    7.42
  -5  -1  -3  198.17    7.79
   5   1   3  198.36    9.52
   5  -1   3  175.95    7.72
   5   1   3  188.33   10.01
  -5   1  -4  861.21   30.11
   5  -1   4  835.12   34.60
   5   1   4  898.73   34.26
  -5  -1  -4  930.32   30.59
   5   1   4  928.60   33.43
   5   1   5  151.79    6.14
  -5   1  -5  143.16    6.62
   5  -1   5  163.41    8.90
   5   1   5  141.86    6.18
   5   1   5  149.40    9.85
   5  -1   5  153.91    6.30
  -5  -1  -5  155.27    7.04
   5  -1   5  148.67    6.28
   5  -1   5  131.91    9.48
   5   1   5  150.02    6.46
   5  -1   5  155.60    6.35
   5   1   6  596.37   20.42
  -5  -1  -6  567.94   20.97
   5  -1   6  579.31   20.19
   5   1   6  572.92   20.01
   5  -1   6  599.17   20.21
   5  -1   6  557.66   19.63
   5  -1   6  586.26   25.30
   5  -1   6  565.23   20.12
  -5   1  -6  563.77   20.57
   5  -1   6  606.83   20.70
  -5  -1  -6  562.85   20.78
   5   1   6  608.60   25.83
   5  -1   7   56.55    3.19
  -5  -1  -7   50.77    3.65
   5  -1   7   53.09    5.66
   5  -1   7   49.36    3.31
   5   1   7   48.99    5.68
   5  -1   7   47.53    3.04
   5   1   7   47.67    3.06
   5  -1   7   55.04    3.24
   5   1   7   57.09    3.18
   5   1   8  156.22    6.73
  -5  -1  -8  165.41    7.43
  -5   1  -8  151.49    7.03
   5   1   8  161.64    6.84
   5  -1   8  167.88    6.84
   5   1   8  162.67    7.39
   5  -1   8  167.40    7.22
   5   1   8  169.01   11.09
   5   1   9   10.19    1.47
   5  -1   9    9.52    1.29
   5   1   9   10.03    1.13
  -5  -1  -9    9.82    1.43
   5  -1   9   10.74    1.27
   5  -1   9   10.19    1.48
  -5   1  -9   10.56    1.32
   5   1   9   11.72    1.32
   5   1  10   76.61    3.74
   5  -1  10   78.07    3.80
   5  -1  10   74.33    3.41
  -5  -1 -10   76.80    3.54
   5   1  11   12.56    0.98
  -5  -1 -11   11.91    0.90
   5  -1  11   13.07    1.03
  -5   1 -11   14.35    0.97
   5   1  11   13.58    1.05
  -5   3  15   70.34    2.99
  -5   3  15   72.00    3.01
  -5  -3  15   77.03    2.96
  -5  -3  15   71.06    2.80
  -5   3  14    5.72    1.02
  -5  -3  14    4.83    0.62
  -5   3  14    5.97    1.12
  -5  -3  14    5.47    0.79
  -5   3  14    5.27    1.04
  -5  -3  14    6.89    0.99
  -5  -3  13  226.10    9.13
  -5   3  13  226.19    9.32
   5  -3 -13  223.60    9.59
   5  -3 -13  210.57    8.20
  -5  -3  13  221.84    8.30
  -5   3  13  236.53    9.90
  -5  -3  13  228.52    9.24
  -5   3  13  202.70    8.08
  -5  -3  13  228.49    8.57
  -5  -3  12   49.76    3.79
  -5   3  12   49.59    3.85
  -5   3  12   50.89    3.09
  -5  -3  12   49.34    3.11
  -5   3  12   50.15    4.01
  -5  -3  12   51.15    3.89
   5  -3 -12   47.32    3.74
  -5  -3  12   51.49    3.87
  -5   3  12   51.49    7.36
  -5  -3  12   51.15    3.29
  -5   3  11  229.21    9.72
  -5   3  11  220.79   17.32
   5  -3 -11  245.54   10.30
  -5  -3  11  235.23   11.00
  -5   3  11  249.67   10.80
  -5  -3  11  233.13    9.63
   5   3 -11  237.39    9.64
  -5   3  11  231.43    9.78
  -5  -3  11  245.71    9.85
  -5   3  11  241.84   10.69
  -5   3  11  244.85    9.29
  -5  -3  11  232.45   10.18
  -5  -3  11  249.01   10.31
  -5  -3  11  253.21   10.96
  -5  -3  11  213.36   14.98
  -5  -3  10   25.75    1.88
  -5   3  10   26.27    2.56
  -5  -3  10   28.21    2.23
  -5   3  10   28.51    2.46
  -5   3  10   30.04    2.42
  -5  -3  10   31.14    2.40
  -5  -3  10   24.14    2.46
  -5   3  10   22.68    2.23
  -5  -3  10   21.09    4.13
   5   3 -10   30.70    2.53
  -5   3  10   31.72    2.18
  -5  -3  10   26.52    2.74
  -5   3  10   35.65    5.66
  -5  -3  10   26.54    1.92
  -5  -3  10   33.61    2.63
  -5  -3   9  897.44   30.49
  -5  -3   9  917.09   36.34
  -5   3   9  928.67   31.76
  -5   3   9  995.28   38.15
  -5  -3   9  893.55   31.32
  -5  -3   9  928.80   35.52
   5   3  -9  965.19   31.07
  -5  -3   9  884.75   30.77
  -5   3   9  948.61   31.24
  -5  -3   9  947.96   31.84
  -5  -3   9  914.19   31.13
  -5   3   9  903.20   31.26
  -5   3   9  902.82   30.82
  -5  -3   9  904.50   31.80
  -5  -3   9  905.67   30.83
  -5   3   9  955.33   31.37
  -5  -3   9  963.59   30.81
  -5  -3   8   47.25    2.67
  -5   3   8   45.61    2.75
   5   3  -8   50.28    2.54
  -5  -3   8   45.07    4.58
  -5   3   8   50.41    5.20
  -5  -3   8   44.15    4.64
  -5  -3   7 1556.60   51.58
  -5   3   7 1623.82   55.65
  -5  -3   7 1587.92   56.18
  -5   3   7 1614.48   51.77
  -5   3   6   99.27    4.67
  -5   3   6  100.13    4.22
  -5  -3   6  112.32    7.34
  -5  -3   6  101.00    4.12
  -5   3   6  106.99    6.18
   5  -3  -6   91.38    5.46
  -5  -3   6  107.49    4.08
  -5   3   5 2795.45   91.88
   5  -3  -5 2753.63   93.94
  -5   3   5 2880.56   92.96
  -5  -3   5 2827.09   93.67
  -5  -3   5 2847.43   91.81
  -5  -3   5 2952.79   91.84
  -5   3   5 2971.73   93.93
  -5  -3   5 2916.23   96.72
  -5  -3   4    5.96    0.69
  -5   3   4    8.67    0.76
  -5  -3   4    4.18    1.71
  -5   3   4    6.17    0.72
   5  -3  -4    5.73    1.28
  -5   3   4    5.57    1.05
  -5  -3   3 1856.61   62.38
  -5   3   3 1992.07   62.20
   5  -3  -3 2012.37   64.31
  -5  -3   3 1990.78   66.58
  -5  -3   3 1926.09   62.19
  -5   3   2    2.19    0.36
  -5   3   2    1.61    0.38
  -5  -3   2    1.82    0.61
  -5  -3   2    1.80    0.38
   5  -3  -2    2.27    0.84
  -5  -3   1 3093.95  104.43
  -5  -3   1 3206.25  106.33
   5  -3  -1 3548.75  106.41
   5   3  -1 3437.12  105.73
   5  -3   0    3.16    1.11
  -5   3   0    2.14    0.40
   5  -3   0    1.11    0.38
   5   3   0    4.30    1.03
   5  -3   0    3.07    1.06
  -5  -3  -1 3003.01   92.12
   5   3   1 2946.74   94.40
   5  -3   1 2739.09   91.60
   5  -3   1 2954.11   94.44
  -5   3  -1 2827.50   91.55
   5  -3   1 2611.07   93.62
   5  -3   1 2931.30   91.60
  -5   3  -2   17.94    1.39
   5  -3   2   19.72    1.82
  -5  -3  -2   21.46    1.88
   5  -3   2   21.09    1.57
   5   3   2   21.45    3.02
   5  -3   3 1012.42   34.14
   5  -3   3  890.70   33.49
   5   3   3  940.70   34.75
   5  -3   3  898.34   31.99
   5   3   3 1004.30   35.80
  -5  -3  -3  995.40   32.40
  -5   3  -3  962.83   31.50
   5  -3   3  951.69   35.59
   5  -3   4  146.72    6.72
  -5   3  -4  145.93    5.93
   5   3   4  127.22    8.81
   5   3   4  140.20    8.26
   5  -3   4  148.10    9.41
  -5  -3  -4  148.42    6.75
   5  -3   4  130.39    8.18
   5  -3   4  138.01    7.59
   5   3   5  469.09   16.95
   5   3   5  467.10   21.24
   5  -3   5  414.00   20.23
   5  -3   5  442.10   17.88
   5   3   5  457.62   16.08
   5  -3   5  437.54   19.55
   5  -3   5  444.98   16.39
  -5   3  -5  465.84   16.10
   5  -3   5  455.78   16.51
   5  -3   5  454.91   16.18
  -5  -3  -5  455.57   17.11
   5  -3   5  441.68   16.53
   5  -3   5  424.49   17.10
  -5  -3  -5  493.15   17.51
  -5  -3  -6    3.86    1.28
   5  -3   6    6.70    1.10
   5  -3   6    6.50    1.23
  -5  -3  -6    7.08    1.61
   5  -3   6    5.66    1.19
  -5   3  -6    5.63    1.05
   5  -3   6    5.70    1.42
   5  -3   7  254.47   10.33
   5   3   7  237.72   14.41
  -5   3  -7  239.96    9.42
   5  -3   7  230.98    9.27
   5  -3   7  250.26    9.73
  -5  -3  -7  239.11   10.34
   5  -3   7  245.53    9.52
   5  -3   7  248.33    9.63
   5  -3   8   54.38    2.93
  -5  -3  -8   60.78    3.41
  -5  -3  -8   53.17    3.69
   5   3   8   56.95    3.18
   5  -3   8   57.10    3.36
  -5   3  -8   53.23    3.03
   5   3   8   61.14    3.64
   5  -3   8   56.99    3.60
   5  -3   8   59.03    3.23
   5   3   9  107.49    4.83
   5  -3   9  105.27    4.82
   5  -3   9   87.18    3.81
  -5  -3  -9  102.62    4.94
  -5  -3  -9  106.06    4.64
   5  -3   9   99.95    4.75
   5  -3   9  103.15    4.42
   5   3  10    2.17    0.66
   5  -3  10    1.23    0.59
   5   3  10    1.99    0.73
   5  -3  10    1.91    0.57
   5  -3  10    2.34    0.71
  -5  -3 -10    2.22    0.61
   5  -3  11   31.19    1.51
   5   3  11   29.98    1.54
   5   3  11   31.81    1.58
  -5   3 -11   33.03    1.48
  -5  -5  14   65.50    2.67
  -5  -5  14   63.94    2.87
  -5   5  14   61.07    2.85
  -5   5  14   58.54    2.92
  -5   5  14   61.34    2.97
  -5  -5  13   84.79    3.89
  -5   5  13   78.86    4.42
  -5   5  13   88.20    4.57
  -5  -5  13   79.20    3.73
  -5   5  13   80.27    4.18
  -5  -5  13   81.37    3.79
  -5  -5  13   79.62    4.25
  -5  -5  12   85.68    4.69
  -5   5  12   89.54    5.07
  -5   5  12   92.88    5.48
  -5  -5  12   90.28    5.51
  -5  -5  12   92.92    4.46
  -5  -5  12   90.67    4.53
  -5  -5  12   86.61    5.30
   5  -5 -12   96.87    5.47
  -5   5  11  309.99   12.40
  -5  -5  11  284.83   11.24
  -5   5  11  307.24   12.42
  -5  -5  11  282.22   12.73
   5  -5 -11  294.83   11.94
  -5   5  11  259.59   18.26
  -5  -5  11  285.89   11.20
   5  -5 -11  269.48   10.78
  -5  -5  11  304.49   11.81
  -5  -5  11  277.76   11.68
  -5   5  10   57.02    4.00
  -5  -5  10   62.11    3.90
  -5   5  10   52.82    3.64
  -5  -5  10   56.57    3.36
  -5  -5  10   55.16    4.15
  -5  -5  10   59.41    4.19
  -5   5  10   57.89    3.64
  -5  -5  10   60.09    3.68
   5  -5 -10   58.74    3.77
  -5   5  10   68.03    7.81
  -5   5  10   56.26    3.99
   5  -5 -10   49.27    3.12
  -5   5  10   51.42    3.82
  -5  -5  10   57.30    3.59
  -5  -5  10   53.97    3.13
  -5  -5   9  172.63   11.27
  -5  -5   9  178.17    7.18
  -5  -5   9  172.00    7.98
  -5   5   9  188.23    7.77
  -5   5   9  173.38    7.62
  -5   5   9  178.52    8.00
  -5   5   9  175.82    7.99
  -5   5   9  184.52    8.07
  -5  -5   9  164.94    7.82
  -5  -5   9  177.78    7.66
  -5  -5   9  175.00    7.38
  -5   5   9  164.98   11.88
  -5  -5   9  168.32    8.27
  -5   5   8  438.93   16.21
  -5  -5   8  433.48   15.47
  -5  -5   8  438.18   16.47
  -5  -5   8  436.96   15.48
  -5  -5   8  451.06   15.61
  -5  -5   8  438.13   15.92
  -5   5   8  427.51   15.94
  -5   5   8  444.69   15.95
  -5   5   8  443.88   16.30
  -5  -5   8  442.27   15.70
  -5   5   8  465.53   20.78
  -5  -5   8  442.66   20.87
  -5   5   8  456.61   15.45
  -5  -5   7  606.06   20.71
  -5   5   7  591.46   20.92
  -5   5   7  588.27   20.98
  -5   5   7  590.14   20.90
  -5  -5   7  596.13   20.53
  -5  -5   7  625.67   26.35
  -5   5   7  587.87   24.32
  -5  -5   7  597.67   20.40
  -5   5   7  636.27   20.80
  -5  -5   7  599.15   21.03
  -5  -5   6 1414.14   49.04
  -5  -5   6 1278.11   42.15
  -5   5   6 1265.56   43.59
   5  -5  -6 1299.58   45.71
  -5   5   6 1271.33   42.12
  -5  -5   5  646.08   21.76
  -5  -5   5  668.72   21.76
  -5   5   5  603.88   22.83
   5  -5  -5  684.90   25.34
  -5  -5   5  682.97   28.29
  -5   5   5  645.48   21.72
  -5   5   5  623.59   23.63
  -5  -5   4  392.83   19.80
  -5   5   4  381.89   14.95
  -5   5   4  387.53   14.63
  -5  -5   4  411.25   13.84
  -5  -5   4  413.38   13.95
   5  -5  -4  401.16   16.90
  -5  -5   3 1189.11   46.79
  -5  -5   3 1237.02   39.69
   5  -5  -3 1261.64   42.80
  -5  -5   3 1206.55   39.32
  -5   5   3 1161.08   39.72
   5  -5  -3 1205.75   38.96
  -5  -5   2 1188.72   37.33
  -5  -5   2 1131.18   36.30
  -5   5   2 1083.25   36.13
   5  -5  -2 1094.47   36.05
   5  -5  -2 1167.39   39.87
  -5  -5   2 1081.09   41.73
   5   5  -1 1112.33   38.38
  -5  -5   1 1053.64   36.74
  -5   5   1 1131.77   35.74
   5  -5  -1 1112.53   35.87
   5  -5  -1 1125.05   39.42
  -5  -5   1 1054.60   40.14
  -5  -5   1 1071.30   35.86
  -5  -5   0 1414.25   49.33
   5  -5   0 1507.35   49.25
   5  -5   0 1574.05   48.96
   5  -5   0 1570.63   52.93
   5   5   0 1503.39   51.85
   5  -5   0 1661.60   53.56
  -5  -5   0 1516.53   49.91
   5  -5   1  965.16   29.64
   5  -5   1  880.07   28.86
  -5  -5  -1  846.42   29.91
  -5  -5  -1  875.94   29.75
   5  -5   1  922.58   33.34
   5  -5   1  881.05   33.38
   5   5   1  883.35   32.53
   5  -5   2  543.91   19.00
  -5  -5  -2  554.61   19.27
   5   5   2  533.95   22.65
   5  -5   2  564.68   22.76
   5  -5   3  679.32   24.11
   5   5   3  761.53   29.12
   5  -5   3  738.17   27.98
  -5  -5  -3  691.19   24.45
   5  -5   3  687.09   23.85
   5  -5   3  715.26   28.41
   5  -5   4  316.62   11.94
  -5   5  -4  294.04   11.06
  -5  -5  -4  318.17   12.66
   5  -5   4  341.63   15.32
   5  -5   4  332.36   16.45
   5   5   4  339.12   15.21
   5  -5   4  324.29   12.34
  -5   5  -4  329.85   11.88
  -5  -5  -4  274.29   12.03
   5  -5   4  322.17   12.44
   5   5   4  327.44   16.65
   5   5   4  304.49   12.07
   5  -5   4  299.31   12.10
   5  -5   4  322.41   11.68
   5  -5   5  175.96    8.46
   5  -5   5  172.16    9.75
   5  -5   5  173.67    7.62
   5  -5   5  176.49    7.83
   5   5   5  160.98    9.76
   5  -5   5  179.80    7.87
   5   5   5  177.94    7.86
  -5  -5  -5  174.07    7.94
  -5  -5  -5  168.98    7.19
   5  -5   5  178.74    7.63
   5   5   5  183.15   11.89
   5  -5   6   37.89    3.28
   5   5   6   36.88    2.84
  -5  -5  -6   37.88    2.45
   5  -5   6   39.58    2.90
  -5  -5  -6   36.87    2.78
   5   5   6   43.28    4.38
   5   5   6   29.53    4.69
   5  -5   6   40.30    2.78
   5  -5   6   36.49    2.81
  -5  -5  -6   34.86    2.94
   5  -5   6   37.44    2.57
   5  -5   7  159.79    7.47
   5   5   7  152.22    6.81
   5  -5   7  142.84    6.55
   5  -5   7  159.47    6.82
   5  -5   7  156.43    6.53
  -5  -5  -7  145.95    7.02
   5   5   7  148.54   10.71
   5   5   8   78.80    4.10
   5  -5   8   85.60    4.03
   5  -5   8   79.98    4.12
   5  -5   8   83.30    4.55
   5   5   8   90.94    4.68
   5   5   8   90.22    4.67
  -5  -5  -8   74.36    4.28
   5  -5   8   90.40    4.06
   5   5   9   79.77    3.89
   5   5   9   68.33    3.41
   5   5   9   77.43    3.78
   5  -5   9   71.70    3.23
   5  -5   9   77.36    3.57
   5  -5   9   85.30    3.93
   5  -5   9   80.70    3.42
   5  -5  10   12.18    0.97
   5  -5  10   11.41    0.99
   5   5  10   12.47    1.03
  -5  -5 -10   10.03    0.78
  -5   7  13    1.69    0.56
  -5  -7  13    1.73    0.53
  -5  -7  13    2.49    0.59
  -5   7  13    1.53    0.66
  -5   7  13    1.91    0.61
  -5  -7  13    1.82    0.51
  -5  -7  12  148.89    6.16
  -5  -7  12  140.02    5.95
  -5   7  12  154.29    6.70
  -5  -7  12  146.27    6.27
  -5   7  12  149.71    6.93
  -5  -7  11    1.16    0.90
  -5   7  11    1.71    0.94
  -5  -7  11    0.58    0.82
  -5   7  11    1.78    1.07
  -5  -7  11    0.84    0.86
   5  -7 -11    0.16    0.94
  -5  -7  11    1.52    0.96
  -5   7  10  319.29   12.81
  -5   7  10  327.91   13.19
  -5  -7  10  329.73   13.81
  -5  -7  10  329.40   13.27
  -5  -7  10  330.54   12.75
  -5   7  10  318.65   13.40
   5  -7 -10  332.16   13.13
  -5  -7  10  320.19   12.28
  -5  -7  10  338.55   13.19
  -5  -7  10  329.78   12.59
  -5   7   9   11.30    1.88
  -5   7   9   12.88    1.63
  -5  -7   9   14.07    1.80
  -5  -7   9   15.33    2.46
  -5  -7   9   10.95    2.88
  -5   7   9    6.35    2.57
  -5  -7   9   13.12    1.74
  -5  -7   9   13.83    1.54
  -5  -7   9   10.67    1.75
   5  -7  -9   12.12    1.68
  -5  -7   9   12.80    1.62
   5  -7  -8  383.30   14.37
  -5   7   8  379.75   14.60
  -5  -7   8  401.97   13.85
  -5   7   8  365.82   13.91
  -5  -7   8  381.56   15.06
   5  -7  -8  371.91   14.19
  -5   7   8  397.94   15.04
  -5  -7   8  383.55   14.32
  -5  -7   8  369.37   19.91
  -5   7   8  393.20   18.88
  -5   7   8  384.45   14.26
  -5   7   8  396.13   14.65
  -5  -7   8  375.32   14.02
  -5  -7   8  400.94   14.59
  -5  -7   8  388.98   14.16
  -5  -7   7   83.44    4.15
  -5  -7   7   83.49    3.94
  -5  -7   7   79.43    4.38
  -5  -7   7   79.04    4.57
   5  -7  -7   84.89    4.35
  -5   7   7   81.30    4.51
  -5   7   7   85.71    4.16
  -5   7   7   83.63    4.51
  -5   7   7   80.62    4.39
  -5   7   7   80.23    4.65
  -5  -7   7   85.51    8.22
  -5  -7   7   88.55    4.18
  -5   7   7   90.38    6.86
  -5  -7   7   82.66    4.12
  -5  -7   7   86.71    3.98
  -5  -7   6  628.70   21.80
  -5  -7   6  628.77   21.47
  -5   7   6  602.10   22.11
  -5  -7   6  645.00   29.71
  -5  -7   6  672.03   22.09
  -5  -7   6  577.26   21.34
  -5   7   6  671.29   21.87
  -5  -7   6  648.40   21.75
  -5   7   6  634.08   24.70
  -5   7   6  644.39   21.99
   5  -7  -6  630.75   21.98
  -5   7   6  648.60   22.43
  -5  -7   5   85.71    8.84
  -5   7   5   70.03    3.81
  -5   7   5   75.45    3.62
  -5   7   5   62.96    4.49
  -5   7   5   74.23    4.86
  -5  -7   5   80.47    3.77
  -5  -7   5   73.50    3.69
  -5  -7   5   67.56    3.63
  -5  -7   5   70.06    3.77
  -5   7   5   71.71    3.97
  -5  -7   5   72.46    3.45
  -5  -7   5   78.81    3.70
   5  -7  -5   68.60    6.27
  -5  -7   4 1286.78   43.40
   5  -7  -4 1366.26   48.81
  -5   7   4 1302.39   43.44
   5  -7  -4 1305.77   43.61
  -5   7   4 1353.58   43.17
  -5  -7   4 1357.67   54.62
  -5   7   4 1252.56   44.06
  -5   7   4 1268.34   44.99
  -5  -7   4 1358.92   43.64
  -5   7   4 1288.49   43.67
  -5  -7   4 1380.86   43.50
  -5  -7   3   25.53    1.83
  -5  -7   3   23.78    5.38
   5  -7  -3   20.60    3.29
  -5  -7   3   24.25    1.82
  -5  -7   3   26.19    2.18
  -5   7   3   22.01    1.74
  -5   7   3   24.79    2.70
  -5   7   3   28.30    1.71
   5  -7  -3   26.77    1.64
   5  -7  -2  805.68   26.60
  -5   7   2  785.15   26.44
  -5  -7   2  800.65   28.19
   5   7  -2  813.65   30.51
  -5  -7   2  819.50   26.87
  -5  -7   2  741.52   34.48
   5  -7  -2  814.59   31.79
   5  -7  -1    1.00    1.52
   5   7  -1    0.32    0.91
   5  -7  -1    1.18    0.62
  -5  -7   1   -1.12    2.33
  -5  -7   1    1.44    1.09
   5  -7  -1    0.56    0.49
  -5   7   1    0.47    0.36
   5  -7  -1   -0.43    1.06
   5  -7   0  916.55   35.68
   5  -7   0  900.42   29.46
  -5  -7   0  861.83   35.47
   5   7   0  909.36   33.37
   5  -7   0  954.06   35.28
   5  -7   0  861.67   29.94
  -5   7   0  882.52   29.22
  -5  -7   0  917.88   30.86
   5   7   1    1.73    0.80
   5  -7   1    2.50    0.52
  -5  -7  -1    1.23    0.69
  -5  -7  -1    4.61    2.03
   5  -7   1    2.51    1.52
  -5  -7  -2  916.41   30.22
   5   7   2  885.80   30.99
  -5  -7  -2  871.18   34.83
  -5  -7  -2  919.44   30.93
   5   7   2  869.39   35.07
   5  -7   2  955.80   36.59
   5  -7   2  915.17   30.71
   5   7   2  965.41   36.60
   5  -7   2  882.03   30.49
   5  -7   2  876.95   29.82
  -5  -7  -3    2.35    1.54
   5  -7   3    2.59    0.76
   5   7   3    2.12    1.13
   5  -7   3    3.62    1.74
   5   7   3    0.51    1.47
   5  -7   3    2.83    1.81
   5  -7   3    2.07    0.94
  -5  -7  -3    2.32    0.90
  -5   7  -3    3.06    0.91
   5  -7   3    4.93    1.13
  -5  -7  -3    1.84    0.97
   5  -7   4  221.11   10.02
   5   7   4  247.54   10.52
   5  -7   4  259.36   13.79
   5   7   4  233.57    8.64
   5   7   4  240.82   12.65
   5   7   4  236.00    9.68
   5  -7   4  240.20    9.27
  -5   7  -4  225.61    8.96
   5  -7   4  244.04    9.93
  -5  -7  -4  231.64    9.36
   5   7   5   42.68    3.65
   5   7   5   31.88    3.74
   5   7   5   33.30    2.89
   5   7   5   34.59    2.54
  -5  -7  -5   34.72    2.56
  -5  -7  -5   32.11    2.57
   5  -7   5   34.23    3.24
   5  -7   5   35.76    2.97
   5  -7   5   40.20    3.01
   5  -7   5   36.25    2.73
   5  -7   5   43.23    3.26
   5  -7   5   39.74    4.46
  -5   7  -5   37.08    2.40
  -5  -7  -6  229.96    9.31
   5   7   6  245.32   10.50
   5  -7   6  239.32    9.70
   5  -7   6  244.50   10.42
   5   7   6  230.42    9.74
   5  -7   6  240.79    9.53
  -5  -7  -6  216.98    8.97
   5  -7   6  252.59    9.87
   5  -7   6  228.18    9.35
   5  -7   7    0.99    0.67
  -5  -7  -7    0.47    0.56
   5  -7   7    0.55    0.79
   5   7   7    0.32    0.84
   5  -7   7   -0.11    0.72
   5   7   7    0.61    0.69
   5   7   7    0.83    0.90
  -5  -7  -7    0.63    0.64
   5  -7   7    1.89    0.83
   5   7   8   99.59    4.61
   5  -7   8   88.96    3.86
   5   7   8   98.10    4.23
   5  -7   8   93.01    4.18
  -5  -7  -8   86.30    4.06
   5  -7   8  100.62    4.49
   5  -7   8  102.03    4.23
   5  -7   9    2.05    0.53
   5   7   9    2.62    0.56
   5  -7   9    1.28    0.31
   5   7   9    1.60    0.42
   5  -7   9    2.19    0.49
   5   7   9    1.06    0.34
   5  -7   9    1.43    0.39
  -5   9  12   20.69    1.43
  -5  -9  12   22.60    1.36
  -5  -9  12   21.63    1.28
  -5   9  11   68.88    3.40
  -5   9  11   72.82    3.77
  -5  -9  11   78.09    3.81
  -5  -9  11   76.84    3.48
  -5  -9  11   73.48    3.74
  -5   9  11   79.00    4.06
  -5  -9  11   71.89    3.72
  -5  -9  10   43.75    3.16
  -5   9  10   42.01    2.88
  -5   9  10   48.28    3.27
   5   9 -10   40.77    2.17
   5  -9 -10   41.95    2.90
  -5  -9  10   48.14    3.57
  -5  -9  10   49.40    2.94
  -5   9  10   41.24    3.24
  -5  -9  10   48.36    2.96
  -5  -9  10   51.07    3.00
  -5  -9   9  180.09    7.99
   5  -9  -9  176.55    7.86
  -5  -9   9  173.04    7.00
  -5  -9   9  190.72    7.61
  -5  -9   9  180.65    8.58
  -5   9   9  167.30    7.60
   5  -9  -9  165.65    7.84
  -5  -9   9  184.56    8.04
  -5   9   9  187.98    8.43
  -5  -9   9  191.34    7.57
  -5   9   8  113.94    5.48
   5  -9  -8  108.73    5.92
  -5  -9   8  118.21    5.41
  -5  -9   8  122.46    5.39
  -5   9   8  116.04    5.72
  -5  -9   8  105.66    4.82
  -5   9   8  119.81    6.19
   5  -9  -8  104.39    5.57
  -5  -9   8  112.19    5.94
  -5  -9   8  118.39    5.74
  -5   9   7  243.67    9.52
  -5  -9   7  233.74    8.88
  -5  -9   7  238.35    9.80
  -5   9   7  227.25    9.33
   5  -9  -7  226.99   10.34
  -5   9   7  249.86    9.74
  -5   9   7  248.38   10.38
  -5  -9   7  246.43    9.52
  -5  -9   7  201.89   14.80
   5  -9  -7  250.81    9.91
   5   9  -7  224.03    8.55
  -5  -9   7  245.63    9.42
  -5   9   6   40.31    3.09
  -5  -9   6   33.32    2.59
  -5   9   6   34.06    2.38
  -5  -9   6   26.65    5.31
  -5   9   6   30.78    2.40
  -5   9   6   36.96    2.50
  -5  -9   6   32.88    2.13
  -5  -9   6   31.56    2.34
  -5  -9   6   35.22    2.62
  -5   9   6   37.00    2.93
  -5  -9   6   37.54    2.58
  -5  -9   6   37.51    2.55
   5  -9  -6   29.89    3.21
   5  -9  -5  227.39   10.15
  -5  -9   5  205.82    8.27
  -5  -9   5  194.89    7.70
  -5   9   5  196.93    8.05
  -5  -9   5  187.90    8.00
  -5   9   5  216.37    8.85
  -5   9   5  197.67    8.37
   5  -9  -5  195.26    8.59
  -5  -9   5  202.13    8.09
  -5  -9   5  206.03   16.21
  -5  -9   5  215.02    8.51
  -5   9   5  205.74    7.93
  -5   9   5  204.27    8.67
  -5  -9   5  201.86    8.17
  -5   9   4  123.28    5.65
   5  -9  -4  122.28    6.53
  -5  -9   4  113.31    4.90
  -5  -9   4  104.34   12.44
  -5  -9   4  125.39    5.36
   5  -9  -4  120.12    9.49
  -5  -9   4  114.08    5.56
  -5   9   4  115.02    5.72
  -5  -9   4  109.56    4.89
  -5  -9   4  111.02    5.31
  -5  -9   4  119.61    5.55
   5  -9  -4   89.37   10.66
   5  -9  -4  112.60    5.68
  -5   9   3  424.41   14.89
  -5  -9   3  391.38   14.23
  -5   9   3  355.23   16.76
  -5  -9   3  375.59   25.13
   5   9  -3  398.27   19.23
  -5  -9   3  416.62   14.87
  -5   9   3  424.48   15.07
   5  -9  -3  411.09   20.70
  -5  -9   3  400.61   14.79
  -5  -9   3  420.41   15.53
  -5  -9   3  404.09   14.50
   5  -9  -3  435.19   23.91
   5  -9  -3  411.04   15.26
  -5  -9   2  268.64   19.59
  -5  -9   2  360.09   12.85
  -5  -9   2  339.38   12.36
  -5  -9   2  344.83   13.06
   5  -9  -2  343.26   13.08
   5  -9  -2  333.19   12.39
   5   9  -2  344.45   16.74
  -5  -9   2  332.15   12.22
  -5   9   2  340.53   12.76
  -5   9   2  332.42   15.56
   5  -9  -2  344.00   18.30
   5   9  -2  363.86   12.61
  -5  -9   2  336.08   14.05
  -5   9   2  353.26   12.73
   5  -9  -2  326.25   19.73
   5  -9  -2  342.31   12.84
  -5  -9   1  213.56    8.39
   5  -9  -1  200.72    8.09
   5  -9  -1  208.27    8.59
   5  -9  -1  208.40   14.17
   5  -9  -1  204.82    8.08
   5  -9  -1  193.64   12.89
   5   9  -1  200.66    8.31
  -5  -9   1  201.42    9.86
   5  -9  -1  200.37    8.36
  -5  -9   0   89.16    8.82
   5  -9   0  108.71    9.66
   5  -9   0  103.93    5.18
  -5  -9   0  114.60    5.27
  -5  -9   0  104.17    5.92
   5  -9   0  103.78    4.67
  -5   9   0  111.71    4.89
   5   9   0  114.79    8.12
   5  -9   0  111.44    5.15
  -5  -9  -1  241.88   15.12
   5  -9   1  280.98   10.66
  -5   9  -1  265.24    9.92
   5   9   1  254.15   13.44
   5  -9   1  285.49   16.73
  -5  -9  -1  270.76   10.61
   5   9   1  272.62   14.49
   5  -9   1  264.09    9.77
   5  -9   1  266.86   10.71
   5  -9   1  248.30   15.58
  -5  -9  -1  294.83   11.42
  -5   9  -2   24.35    1.66
   5   9   2   27.68    3.99
  -5  -9  -2   25.53    2.46
  -5  -9  -2   23.54    2.20
  -5  -9  -2   22.14    3.89
   5   9   2   24.94    4.14
  -5   9  -2   24.09    2.20
   5  -9   2   19.23    4.10
   5   9   2   25.99    2.57
  -5   9  -2   25.94    2.09
   5  -9   2   26.94    2.45
   5  -9   2   25.35    1.81
   5  -9   3   61.78    6.67
   5  -9   3   57.99    3.93
  -5  -9  -3   57.13    3.65
   5   9   3   54.46    5.59
  -5   9  -3   58.25    3.39
   5   9   3   58.88    4.09
  -5  -9  -3   63.99    3.82
   5   9   3   54.61    6.08
   5   9   3   59.65    3.19
   5  -9   3   56.08    3.13
   5  -9   4  139.17    6.52
   5  -9   4  132.61    6.60
  -5  -9  -4  122.46    6.16
  -5   9  -4  134.38    5.83
   5   9   4  130.39    6.84
   5  -9   4  124.69    5.64
   5  -9   4  132.88    6.65
   5  -9   4  120.61    6.28
  -5  -9  -5   99.02    5.25
   5  -9   5  104.98    5.72
   5   9   5  108.42    6.03
   5  -9   5  121.36    5.65
   5   9   5  111.80    6.09
  -5  -9  -5  105.09    4.98
   5  -9   5  118.80    5.62
   5  -9   5  114.99    5.40
  -5  -9  -5  111.29    5.70
  -5   9  -5  105.18    4.89
   5  -9   5  101.92    4.84
   5  -9   6   40.29    2.78
   5   9   6   44.76    2.98
  -5  -9  -6   38.53    2.40
  -5  -9  -6   35.52    2.43
   5  -9   6   40.83    2.62
   5   9   6   41.50    2.97
   5  -9   6   36.82    2.51
   5  -9   6   35.75    2.04
   5  -9   7   45.04    2.43
   5  -9   7   50.59    2.49
   5   9   7   50.86    2.71
   5  -9   8    9.42    0.76
   5  -9   8    9.55    0.76
   5   9   8    7.87    0.70
  -5 -11  10    1.97    0.45
  -5 -11  10    3.96    0.56
  -5 -11   9  124.29    4.76
  -5 -11   9  117.87    4.89
  -5  11   9  127.63    5.35
   5  11  -9  111.86    4.25
  -5  11   8   48.82    3.20
  -5 -11   8   52.81    3.16
  -5 -11   8   47.10    2.82
  -5 -11   7   86.62    4.53
  -5  11   7   94.92    4.93
   5 -11  -7   86.60    4.79
   5 -11  -7   91.16    4.69
  -5 -11   7   90.70    4.44
  -5  11   7   94.49    4.49
  -5  11   6    5.75    1.23
   5 -11  -6    5.27    1.48
  -5 -11   6    4.91    1.03
  -5 -11   6    5.84    0.87
   5  11  -6    5.69    0.81
   5 -11  -6    6.71    1.32
  -5  11   6    6.24    1.36
  -5 -11   6    5.37    1.12
   5 -11  -5  127.44    6.72
  -5  11   5  143.36    6.50
  -5 -11   5  140.66    6.01
   5  11  -5  138.70    5.68
  -5 -11   5  126.77    5.79
   5 -11  -5  136.40    6.40
  -5 -11   4    4.56    0.98
  -5 -11   4    5.64    1.06
  -5 -11   4    5.03    1.05
   5 -11  -4    4.34    1.14
  -5  11   4    5.79    1.30
  -5  11   4    3.55    1.11
   5 -11  -3  155.26    7.05
  -5  11   3  160.73    7.07
   5  11  -3  164.91    6.91
   5 -11  -3  164.18    7.33
  -5 -11   3  161.83    7.43
  -5 -11   3  160.27    6.72
  -5  11   2   19.43    1.88
   5  11  -2   20.57    1.95
  -5 -11   2   17.49    2.31
  -5 -11   2   17.84    1.67
   5 -11  -2   25.92    5.38
  -5 -11   2   20.23    2.05
  -5 -11   2   16.63    1.60
   5 -11  -2   18.67    1.74
  -5  11   2   21.04    2.17
   5 -11  -1  195.90    8.11
  -5 -11   1  228.57    9.16
  -5  11   1  193.82    8.41
  -5  11   1  238.64    9.20
   5  11  -1  227.80    9.06
  -5 -11   1  226.72   10.43
   5  11  -1  209.30    8.40
  -5 -11   1  219.77    8.51
  -5  11   0   15.29    1.48
  -5 -11   0   17.52    2.01
   5  11   0   13.31    1.58
  -5 -11   0   14.45    1.54
  -5 -11   0   17.18    2.21
   5  11   0   16.24    1.87
  -5  11   0   15.50    1.78
   5 -11   1   57.57    3.56
  -5 -11  -1   73.25    4.31
  -5 -11  -1   61.43    3.50
  -5  11  -1   70.17    3.35
   5  11   1   70.80    3.90
  -5  11  -1   71.91    3.94
   5 -11   1   69.39    3.82
   5  11   1   68.89    3.98
  -5 -11  -1   76.62    4.40
  -5  11  -2    2.98    0.95
   5 -11   2    3.12    0.86
  -5 -11  -2    2.52    1.00
   5  11   2    3.58    0.87
  -5 -11  -2    3.61    1.26
   5 -11   2    3.20    0.95
  -5 -11  -2    2.23    0.72
  -5 -11  -3  120.16    5.74
  -5  11  -3  112.77    4.99
  -5 -11  -3   99.63    4.82
   5  11   3  110.54    5.47
  -5 -11  -3   90.59    4.40
   5 -11   3   89.79    5.14
  -5 -11  -4   14.16    1.69
   5 -11   4   12.84    1.51
   5 -11   4   16.55    1.69
   5  11   4   13.07    1.76
  -5 -11  -5   70.96    3.41
   5 -11   5   77.67    3.50
   5  11   5   83.52    3.88
   5 -11   5   74.99    3.46
  -5  11  -5   68.38    2.98
   5 -11   6    4.62    0.62
   5 -11   6    5.56    0.62
   5  11   6    5.74    0.74
  -5 -13   7    5.44    0.67
   5  13  -7    5.28    0.68
  -5 -13   6   50.80    2.81
  -5  13   6   53.50    2.63
   5  13  -6   53.29    2.62
   5  13  -5   12.36    0.89
  -5 -13   5   11.26    0.86
  -5  13   5   13.27    1.32
  -5  13   4   58.49    3.02
  -5 -13   4   50.00    2.32
   5  13  -4   52.95    2.56
   5  13  -4   54.03    2.87
   5  13  -3   12.30    1.19
  -5  13   3   11.76    1.30
   5  13  -3   14.28    1.36
  -5 -13   3   11.07    0.92
  -5  13   2   43.49    2.43
   5  13  -2   61.02    2.97
  -5  13   2   60.75    2.88
  -5 -13   2   49.41    2.31
  -5 -13   1    4.33    0.59
   5  13  -1    3.94    0.92
  -5  13   1    4.07    0.95
  -5  13   0   48.52    2.38
  -5  13   0   53.01    2.95
  -5 -13   0   55.52    3.11
   5  13   0   57.77    2.95
   5  13   1    8.50    0.93
  -5 -13  -1    7.79    1.16
  -5  13  -1    7.58    1.04
  -5 -13  -2   29.31    2.03
   5 -13   2   28.68    1.82
   5 -13   2   26.34    1.78
  -5  13  -2   26.92    1.69
   5 -13   3    9.67    0.81
  -5  13  -3   10.27    0.77
  -6   0  15    0.08    0.58
   6   0 -15    0.05    0.36
  -6   0  14    2.25    0.86
  -6   0  14    1.24    0.91
   6   0 -14    1.24    0.77
  -6   0  13   -0.14    0.50
  -6   0  13    0.64    1.07
   6   0 -13    0.19    1.02
  -6   0  13    0.79    1.12
  -6   0  12   -0.22    1.23
  -6   0  12    0.62    1.21
  -6   0  12    0.39    0.62
  -6   0  12    0.78    0.71
  -6   0  11    0.39    0.89
  -6   0  11   -0.40    0.76
  -6   0  11   -0.12    0.50
  -6   0  11   -0.55    0.96
  -6   0  11    0.35    0.78
  -6   0  11    0.85    1.93
   6   0 -11    0.42    0.86
  -6   0  10   39.56    2.98
  -6   0  10   41.98    2.77
  -6   0  10   40.92    5.57
  -6   0  10   44.95    2.85
  -6   0  10   35.02    2.19
  -6   0  10   33.06    2.76
  -6   0  10   43.45    2.49
  -6   0   9   -0.08    0.45
  -6   0   9    0.92    1.31
  -6   0   9    0.10    0.52
  -6   0   8  307.77   11.03
  -6   0   8  329.31   14.71
  -6   0   8  306.46   10.69
  -6   0   7    0.08    0.28
  -6   0   7    0.06    0.40
  -6   0   7    1.02    1.00
  -6   0   6  154.13    5.35
  -6   0   6  164.06    7.58
  -6   0   6  153.53    5.61
   6   0  -5    0.07    0.20
  -6   0   5    0.30    0.27
  -6   0   5    0.14    0.64
  -6   0   4  641.11   21.58
  -6   0   4  691.39   21.30
   6   0  -3    0.36    0.31
  -6   0   3   -0.08    0.54
   6   0  -2 2347.02   76.09
   6   0  -1    0.30    0.69
  -6   0   1    0.10    0.49
  -6   0   0  353.30   12.66
   6   0   0  421.36   14.61
   6   0   1    0.42    0.77
  -6   0  -1    0.44    0.61
   6   0   2   16.36    2.30
   6   0   2   15.26    2.23
  -6   0  -2   14.61    1.52
   6   0   3    0.32    1.23
  -6   0  -3    0.33    0.81
   6   0   3   -0.33    0.87
  -6   0  -4  595.99   20.98
   6   0   5    0.45    1.11
   6   0   5   -0.19    0.62
   6   0   5   -0.10    0.56
  -6   0  -5    1.03    0.97
   6   0   6   75.37    4.02
   6   0   6   75.16    3.94
   6   0   6   76.64    6.86
   6   0   6   72.12    3.82
  -6   0  -6   76.79    4.37
   6   0   7    0.13    0.63
   6   0   7    0.37    0.70
   6   0   7   -0.33    0.70
  -6   0  -7   -0.15    0.93
   6   0   7   -0.13    0.68
   6   0   7    0.98    1.31
   6   0   8   45.68    3.17
   6   0   8   47.09    2.83
   6   0   8   50.48    2.98
   6   0   8   48.21    3.02
   6   0   9   -0.23    0.71
   6   0   9   -0.19    0.60
   6   0   9    0.15    0.52
  -6   0  -9    0.42    0.62
   6   0  10   27.15    1.79
  -6   0 -10   25.76    1.65
  -6  -2  15    0.05    0.38
  -6   2  15    0.82    0.58
  -6   2  15   -0.07    0.53
  -6   2  15   -0.44    0.54
  -6  -2  15    0.32    0.46
   6  -2 -14    2.68    0.61
  -6   2  14    3.84    1.05
  -6   2  14    1.79    0.98
  -6   2  14    3.14    1.07
  -6  -2  14    2.22    0.89
  -6  -2  14    1.32    0.50
   6  -2 -14    1.42    0.97
  -6   2  14    1.89    0.66
  -6  -2  14    1.94    0.69
  -6   2  13    8.04    1.64
  -6  -2  13    8.77    1.13
  -6  -2  13    6.36    1.34
  -6   2  13    6.92    1.70
  -6  -2  13   11.33    1.79
  -6  -2  13    6.38    1.14
  -6   2  13    8.97    1.32
   6  -2 -13    9.16    1.81
   6   2 -13    5.07    1.15
  -6   2  12    0.41    0.60
  -6  -2  12    0.98    0.91
  -6  -2  12    1.39    0.87
  -6   2  12    1.30    1.18
   6   2 -12   -0.17    1.01
  -6   2  12    1.10    2.48
  -6   2  12    1.99    1.40
  -6  -2  12    1.67    0.84
  -6  -2  12    0.84    1.70
  -6  -2  12    1.66    1.46
   6  -2 -12    0.72    1.06
  -6   2  12    0.16    0.93
  -6  -2  12   -0.16    0.79
  -6   2  11    3.25    0.84
  -6  -2  11    2.37    1.13
  -6  -2  11    3.97    2.54
  -6  -2  11    3.88    0.93
  -6   2  11    3.42    1.13
  -6   2  11    4.66    1.37
  -6  -2  11    3.49    0.78
  -6  -2  11    4.67    1.02
   6  -2 -11    2.08    1.05
   6   2 -11    4.23    1.22
  -6  -2  11    2.47    1.29
  -6  -2  11    3.30    1.05
  -6   2  11    3.43    2.60
  -6   2  10   31.63    2.52
  -6   2  10   32.80    2.01
  -6   2  10   31.93    2.53
  -6   2  10   31.86    2.69
   6   2 -10   34.20    2.36
  -6  -2  10   32.58    2.18
  -6  -2  10   33.74    2.34
  -6  -2  10   31.18    2.79
  -6  -2  10   32.94    2.14
  -6   2  10   34.30    2.17
  -6  -2  10   37.67    2.45
  -6   2  10   33.82    2.20
  -6  -2  10   31.40    2.39
  -6   2  10   40.44    5.57
  -6  -2  10   27.23    4.52
  -6  -2  10   30.48    2.48
  -6   2   9   75.81    4.13
  -6   2   9   85.96    4.09
  -6   2   9   77.86    3.42
  -6  -2   9   87.46    6.49
  -6  -2   9   82.40    4.26
  -6  -2   9   77.93    3.92
  -6  -2   9   73.45    4.10
  -6  -2   9   77.44    3.71
  -6  -2   9   85.04    3.84
  -6   2   9   76.68    6.82
  -6  -2   9   74.78    3.60
  -6   2   8   68.93    5.73
  -6  -2   8   69.54    5.76
  -6  -2   8   76.25    5.63
  -6   2   8   70.17    3.45
  -6   2   7    2.99    1.20
  -6   2   7    2.27    0.61
  -6  -2   7    2.03    1.28
  -6  -2   7    1.99    1.13
  -6  -2   7    6.14    0.72
  -6  -2   6  228.21    8.13
  -6  -2   6  230.53   10.26
  -6   2   6  244.52   10.38
  -6  -2   6  234.11    8.04
  -6   2   6  236.76    8.34
  -6  -2   6  257.07   11.99
   6  -2  -6  237.15    9.45
  -6  -2   5    3.53    0.48
  -6  -2   5    4.92    0.59
   6  -2  -5    4.06    1.00
  -6  -2   5    6.19    1.83
  -6   2   5    3.94    0.55
  -6  -2   5    5.73    1.13
  -6   2   5    5.72    1.14
  -6  -2   4  848.85   27.09
  -6  -2   4  792.01   30.27
  -6  -2   4  827.12   27.26
   6  -2  -4  849.44   28.65
  -6   2   4  826.12   27.21
  -6   2   4  820.76   28.28
  -6  -2   4  896.42   28.73
  -6  -2   3 1273.59   40.93
  -6   2   3 1256.86   40.78
  -6  -2   3 1197.68   43.04
  -6  -2   3 1280.96   40.69
   6  -2  -3 1278.67   42.35
  -6   2   3 1263.25   41.41
  -6  -2   2   18.13    0.95
   6   2  -2   19.52    1.68
  -6   2   2   16.67    0.92
  -6  -2   2   17.21    1.70
  -6  -2   2   16.64    1.19
   6  -2  -2   19.02    1.89
  -6  -2   1   38.61    1.93
  -6   2   1   43.36    1.83
  -6  -2   1   39.10    2.11
   6  -2  -1   39.14    3.04
   6  -2   0    4.66    1.22
  -6   2   0    3.55    0.67
   6   2   0    1.69    0.97
  -6  -2   0    2.46    0.67
   6   2   1   40.97    3.80
   6  -2   1   43.07    2.90
  -6  -2  -1   37.19    2.36
   6  -2   1   33.06    2.80
   6   2   2  295.44   12.51
  -6  -2  -2  267.17   10.34
   6  -2   2  291.61   11.12
   6   2   3  193.31    9.55
  -6  -2  -3  186.21    7.67
   6  -2   3  171.79   10.21
   6   2   3  197.57   10.21
   6  -2   3  178.75    8.03
   6   2   4    3.57    0.77
   6   2   4    2.77    1.45
   6  -2   4    1.97    1.27
   6  -2   4    2.93    0.94
   6  -2   4    4.92    0.96
  -6  -2  -4    1.77    1.07
   6  -2   4    6.09    1.89
   6   2   4    2.34    1.31
  -6  -2  -5  184.24    8.21
   6  -2   5  179.01    7.24
   6   2   5  187.09    7.46
   6  -2   5  186.32    7.60
  -6   2  -5  191.51    7.72
   6  -2   5  178.24    7.55
  -6  -2  -5  180.88    8.22
   6  -2   5  169.62   10.56
   6   2   5  180.42   10.55
   6  -2   5  168.71   10.11
   6   2   5  196.27   11.54
  -6   2  -5  189.36    7.79
   6   2   5  185.71    7.35
   6  -2   5  192.82    8.10
  -6  -2  -6   29.17    2.66
   6  -2   6   31.37    2.62
   6   2   6   31.96    2.23
   6  -2   6   35.13    2.40
   6  -2   6   32.67    2.17
   6  -2   6   31.00    4.02
   6  -2   6   34.87    2.48
  -6  -2  -6   32.38    2.83
  -6   2  -6   32.46    2.46
   6  -2   6   37.09    2.53
   6   2   6   30.61    2.32
   6   2   6   32.01    4.52
   6   2   6   34.72    2.76
   6   2   7   28.79    2.50
   6  -2   7   28.32    1.93
  -6   2  -7   28.59    2.29
   6   2   7   30.71    2.08
  -6  -2  -7   29.16    2.65
   6  -2   7   30.44    2.24
   6  -2   7   28.46    2.20
   6   2   7   32.64    2.33
   6  -2   7   32.30    2.57
   6  -2   7   29.43    2.30
  -6  -2  -8   18.44    1.95
   6  -2   8   15.76    1.70
   6   2   8   19.09    1.92
   6  -2   8   13.52    1.59
  -6   2  -8   14.85    1.56
   6  -2   8   17.76    1.62
   6   2   8   18.62    1.67
   6  -2   9   35.91    2.49
   6  -2   9   29.53    2.16
  -6  -2  -9   31.97    2.32
   6   2   9   34.04    2.34
  -6  -2  -9   38.17    2.31
   6  -2   9   33.17    2.05
   6   2  10    5.18    0.75
  -6  -2 -10    6.68    0.79
   6  -2  10    4.76    0.65
   6  -2  10    3.78    0.78
   6   2  10    6.67    0.92
  -6   4  15    2.22    0.55
  -6  -4  15    1.81    0.49
  -6   4  15    1.53    0.46
  -6  -4  15    1.86    0.40
  -6  -4  14    2.32    0.69
  -6  -4  14    2.44    0.63
  -6   4  14    2.95    0.96
  -6  -4  14    2.73    0.86
  -6   4  14    2.33    0.84
  -6   4  14    1.84    0.82
  -6  -4  13   15.19    1.92
  -6   4  13    9.57    1.68
  -6   4  13    9.12    1.89
  -6  -4  13   11.32    1.45
  -6   4  13    9.94    0.99
  -6   4  13   12.83    2.03
  -6  -4  13   15.64    1.95
   6  -4 -13   12.48    1.94
  -6  -4  13   13.89    1.44
  -6   4  12   19.75    2.48
  -6  -4  12   16.68    2.09
  -6   4  12   15.34    4.37
  -6  -4  12   17.61    1.92
  -6   4  12   16.94    1.58
   6  -4 -12   17.83    1.61
  -6   4  12   17.45    2.40
   6  -4 -12   18.73    2.29
  -6  -4  12   15.58    2.48
  -6  -4  12   13.83    1.64
  -6  -4  12   16.70    2.04
  -6   4  11   16.41    2.20
  -6   4  11   16.32    1.82
  -6   4  11   19.70    2.36
  -6  -4  11   16.04    3.50
  -6   4  11   16.55    1.85
  -6  -4  11   16.15    2.33
  -6  -4  11   14.60    2.08
  -6  -4  11   16.00    2.02
  -6  -4  11   19.95    2.08
  -6  -4  11   16.26    1.79
  -6  -4  11   17.57    2.20
   6  -4 -11   20.63    2.17
  -6   4  11    9.94    3.39
  -6  -4  11   18.01    1.60
  -6  -4  11   16.22    1.78
   6  -4 -11   18.59    1.70
  -6   4  10    6.11    1.37
  -6  -4  10    4.32    0.98
  -6  -4  10    4.29    1.42
  -6  -4  10    4.58    1.04
  -6   4  10    5.32    1.22
  -6  -4  10    4.97    1.35
  -6   4  10    5.98    2.52
  -6  -4  10    5.05    0.83
  -6  -4  10    4.52    1.09
  -6  -4  10    5.36    2.04
  -6   4  10    5.07    1.31
  -6  -4  10    4.62    1.10
   6  -4 -10    6.70    1.10
  -6  -4  10    5.95    1.07
  -6   4  10    5.48    1.14
  -6   4  10    6.13    1.24
  -6   4  10    4.06    1.00
  -6  -4  10    5.22    1.93
  -6   4   9   15.78    1.72
  -6   4   9   20.15    3.59
  -6  -4   9   15.92    1.60
  -6   4   9   18.03    1.96
  -6   4   9   16.64    1.65
  -6  -4   9   18.97    1.57
  -6   4   9   14.93    1.37
  -6  -4   9   18.22    1.59
  -6  -4   9   16.58    1.60
  -6  -4   9   18.19    1.96
  -6   4   9   17.04    1.90
  -6  -4   9   19.02    2.05
  -6   4   9   16.70    1.60
  -6  -4   9   18.59    1.68
  -6   4   9   17.97    1.84
  -6  -4   9   17.18    1.44
  -6  -4   9   13.70    2.96
  -6  -4   9   16.87    2.98
  -6  -4   8    1.87    0.64
  -6  -4   8    0.92    1.23
  -6  -4   8    2.69    0.90
  -6   4   8    2.91    0.86
  -6   4   8    2.12    0.77
  -6  -4   8    2.85    0.70
  -6   4   8    1.76    0.70
  -6  -4   8    1.87    0.63
  -6  -4   8    0.33    0.88
  -6  -4   8    2.02    0.61
  -6   4   8    3.17    1.56
  -6  -4   7  181.26    7.22
  -6  -4   7  192.74    9.49
  -6   4   7  190.48    7.43
  -6   4   7  205.75   10.19
  -6  -4   6  277.04   10.18
  -6  -4   6  307.46   15.48
  -6   4   6  287.77   10.25
  -6   4   6  300.06   12.49
  -6   4   6  272.02   10.35
  -6  -4   6  303.43   10.19
   6  -4  -5  224.67   10.38
  -6  -4   5  223.60    8.07
  -6  -4   5  225.60   12.91
  -6   4   5  221.37    8.03
  -6   4   5  208.22    8.62
  -6  -4   5  231.93    8.03
  -6   4   4   85.69    3.89
  -6   4   4   81.25    3.53
   6  -4  -4   90.80    5.46
  -6  -4   4   89.36    3.59
  -6   4   4   87.29    4.39
  -6  -4   4   92.14    3.79
   6  -4  -3  128.95    4.54
  -6  -4   3  121.62    7.95
  -6   4   3  126.34    4.84
   6  -4  -3  132.15    6.99
  -6  -4   3  132.88    4.87
  -6  -4   3  130.51    5.30
  -6   4   3  124.78    5.07
   6  -4  -2  230.92    8.06
  -6  -4   2  242.11    9.08
   6   4  -2  250.34   10.23
  -6  -4   2  239.95   11.30
   6  -4  -2  242.93   10.76
  -6  -4   2  234.17    8.26
   6   4  -1  247.70   10.68
  -6  -4   1  258.66    9.31
  -6   4   1  257.30    8.59
   6  -4  -1  257.78    8.67
   6  -4  -1  246.24   11.33
  -6  -4   1  236.56    9.29
   6  -4   0   12.83    1.09
   6  -4   0   14.41    0.80
  -6  -4   0   11.76    1.27
  -6   4   0   15.40    0.96
   6  -4   0   19.07    2.42
  -6  -4   0   15.87    1.48
   6  -4   0   14.34    2.21
   6   4   0   17.17    2.18
  -6   4  -1  128.01    4.85
   6  -4   1  115.34    7.33
   6   4   1  130.45    7.61
   6  -4   1  122.71    5.09
  -6   4  -2  315.04   11.62
   6  -4   2  355.87   14.81
  -6  -4  -2  335.78   12.31
   6   4   2  329.72   15.95
   6  -4   2  328.13   15.43
   6  -4   2  342.36   12.14
  -6  -4  -3  104.26    5.14
   6   4   3  117.23    7.87
   6  -4   3  113.90    6.94
  -6   4  -3  110.75    4.68
  -6  -4  -3  110.62    5.39
   6  -4   3  107.30    8.01
   6  -4   3  105.68    5.08
   6   4   3  125.04    7.76
   6  -4   3  113.28    5.42
   6   4   4   84.33    4.62
   6  -4   4   73.25    7.13
  -6  -4  -4   82.11    4.34
   6  -4   4   80.10    4.88
   6  -4   4   90.74    4.60
  -6   4  -4   87.64    3.96
   6  -4   4   85.02    5.74
   6   4   4   86.46    7.22
  -6  -4  -4   88.04    4.78
   6  -4   4   81.35    4.53
   6  -4   4   86.57    4.48
   6  -4   4   80.46    4.37
  -6  -4  -5   34.22    2.50
   6   4   5   31.86    2.65
  -6  -4  -5   30.94    2.91
  -6  -4  -5   29.66    2.11
  -6  -4  -5   30.34    2.78
   6  -4   5   34.07    2.45
   6  -4   5   34.90    2.59
   6   4   5   38.68    4.92
   6  -4   5   31.24    2.55
  -6   4  -5   32.68    2.16
   6   4   5   30.22    3.75
   6  -4   5   34.81    3.03
   6  -4   6   25.50    2.52
   6  -4   6   27.94    2.27
   6   4   6   26.69    2.34
   6  -4   6   23.60    2.08
  -6  -4  -6   23.55    2.45
   6  -4   6   26.94    2.10
  -6  -4  -6   23.84    2.13
   6   4   6   21.49    3.82
  -6   4  -6   24.27    1.83
   6  -4   7   83.05    4.67
   6   4   7   77.82    4.33
  -6  -4  -7   80.36    4.24
   6  -4   7   81.92    4.09
   6  -4   7   78.77    3.97
   6  -4   7   77.73    4.02
  -6  -4  -7   75.39    4.47
   6  -4   7   88.69    4.31
   6   4   7   77.73    7.28
   6  -4   8   13.65    1.55
   6  -4   8   15.09    1.65
   6  -4   8   13.45    1.41
  -6  -4  -8   15.39    1.55
  -6  -4  -8   12.11    1.54
   6  -4   8   15.40    1.30
   6   4   8   11.52    1.40
   6  -4   8   12.79    1.28
   6   4   8   11.43    1.21
   6   4   9   15.15    1.31
   6  -4   9   14.87    1.45
   6   4   9   15.09    1.43
   6   4   9   17.14    1.57
   6  -4   9   17.93    1.50
   6  -4   9   18.39    1.30
  -6  -4  -9   15.93    1.38
   6  -4  10    3.78    0.55
   6  -4  10    3.10    0.52
   6   4  10    2.26    0.51
  -6   6  14    0.29    0.49
  -6   6  14    0.07    0.44
  -6  -6  14   -0.04    0.37
  -6  -6  14    0.18    0.43
  -6  -6  14   -0.10    0.37
  -6   6  14   -0.22    0.47
  -6   6  13   20.91    2.01
  -6  -6  13   21.24    1.68
  -6  -6  13   22.09    2.03
  -6   6  13   20.90    2.06
  -6  -6  13   21.57    1.61
  -6   6  13   21.72    2.13
  -6  -6  13   24.44    1.84
  -6  -6  12   17.46    2.51
  -6   6  12   18.77    2.27
  -6  -6  12   15.92    2.09
   6  -6 -12   19.58    2.36
  -6  -6  12   20.77    1.79
  -6   6  12   16.34    2.06
  -6  -6  12   17.40    1.90
  -6  -6  12   17.44    2.09
  -6   6  11   38.04    3.24
  -6   6  11   44.78    3.43
  -6  -6  11   34.18    3.23
  -6  -6  11   40.87    2.75
  -6  -6  11   37.02    3.30
   6  -6 -11   39.53    3.13
  -6   6  11   34.49    3.20
  -6  -6  11   37.50    2.80
  -6  -6  11   37.13    2.55
  -6   6  11   41.54    3.26
  -6   6  11   35.00    5.60
  -6  -6  11   40.16    2.98
  -6  -6  10    6.08    1.25
  -6   6  10    5.15    1.35
  -6  -6  10    5.89    1.05
  -6   6  10    5.02    1.13
  -6  -6  10    3.76    1.10
  -6  -6  10    2.28    1.56
  -6  -6  10    5.55    1.15
   6  -6 -10    4.85    1.21
  -6   6  10    5.49    1.41
  -6   6  10    7.76    1.45
  -6  -6  10    4.32    1.98
  -6  -6  10    6.08    1.28
  -6   6  10    5.20    2.47
  -6   6   9   25.75    1.93
  -6   6   9   28.84    2.57
  -6   6   9   32.87    2.55
  -6  -6   9   31.55    2.47
  -6   6   9   25.83    2.28
  -6  -6   9   27.90    2.76
  -6  -6   9   32.77    4.74
  -6   6   9   31.56    2.63
  -6  -6   9   30.06    2.50
  -6   6   9   28.60    2.00
  -6  -6   9   28.44    2.66
  -6   6   9   34.38    4.74
  -6  -6   9   28.72    2.10
  -6  -6   9   31.73    2.20
  -6   6   9   29.81    2.68
  -6  -6   9   27.57    2.20
  -6  -6   8    1.73    0.71
  -6   6   8    3.47    0.89
  -6  -6   8    2.75    0.88
  -6  -6   8    2.37    1.70
  -6  -6   8    1.21    0.75
  -6  -6   8    3.14    1.08
   6  -6  -8    3.18    0.80
  -6  -6   8    4.28    0.85
  -6   6   8    1.39    0.80
  -6   6   8    1.22    0.83
  -6   6   8    2.74    0.81
  -6   6   8    0.44    1.09
  -6  -6   7   17.90    1.59
   6  -6  -7   18.14    1.63
  -6  -6   7   19.80    1.72
  -6   6   7   12.79    2.44
  -6   6   7   18.19    1.77
  -6   6   7   20.36    1.72
  -6  -6   7   17.25    1.76
  -6   6   7   21.76    1.98
  -6   6   7   18.40    1.95
  -6  -6   7   18.91    1.58
  -6  -6   7   17.66    1.49
  -6  -6   7   17.06    3.53
  -6  -6   6  155.42    6.16
  -6  -6   6  144.11   11.00
  -6  -6   6  150.72    5.97
  -6   6   6  143.14    6.36
  -6   6   6  132.09    5.92
   6  -6  -6  151.73    9.24
  -6   6   6  141.62    7.88
  -6  -6   6  149.23    5.98
  -6  -6   5  297.61   10.56
   6  -6  -5  281.47   14.02
  -6  -6   5  289.57   10.60
  -6  -6   5  310.98   18.15
  -6   6   5  288.08   11.97
  -6   6   5  271.32   11.32
  -6  -6   4   14.94    1.28
  -6  -6   4   11.20    3.46
  -6  -6   4   15.20    1.44
  -6   6   4   14.95    1.70
   6  -6  -4   11.98    2.37
  -6   6   4   15.01    1.22
  -6   6   4   14.21    1.47
  -6   6   3    2.79    0.58
  -6  -6   3    1.75    0.85
  -6  -6   3    2.49    0.64
   6  -6  -3    3.22    1.45
   6  -6  -3    3.31    0.54
  -6  -6   3    1.18    2.32
   6  -6  -2  119.85    4.67
  -6   6   2  119.40    4.69
   6   6  -2  128.63    7.25
  -6  -6   2  117.28    4.86
   6  -6  -2  114.10    4.92
   6  -6  -2  120.01    7.79
  -6  -6   2  119.76    6.07
  -6  -6   2  112.26    8.52
   6  -6  -1   14.26    2.90
   6  -6  -1   14.18    1.16
   6  -6  -1   17.07    1.30
  -6   6   1   16.04    1.20
   6  -6  -1   14.85    2.77
  -6  -6   1   13.08    1.65
   6   6  -1   12.99    2.20
  -6   6   0  374.37   13.17
  -6  -6   0  364.36   17.15
  -6  -6   0  395.83   14.09
   6   6   0  392.87   16.43
  -6  -6   0  368.36   13.51
   6  -6   0  390.62   17.63
   6  -6   0  399.26   17.77
   6  -6   0  390.63   12.96
   6   6   1    7.40    1.96
   6  -6   1    5.82    2.03
  -6  -6  -1    6.77    1.24
   6  -6   1    6.73    1.05
  -6  -6  -1    5.99    1.00
   6  -6   1    6.99    1.05
  -6  -6  -1    5.92    1.94
   6   6   2  193.42    8.45
  -6  -6  -2  198.98   10.54
  -6  -6  -2  190.64    8.09
   6  -6   2  197.68   11.99
   6  -6   2  200.66    8.12
   6   6   2  182.22   11.28
  -6  -6  -2  206.64    8.08
   6  -6   2  208.89   11.79
   6  -6   2  205.70    8.21
   6  -6   3   21.46    2.11
  -6  -6  -3   12.30    2.32
   6   6   3   21.94    3.48
   6   6   3   14.31    3.02
  -6  -6  -3   18.70    1.89
  -6   6  -3   21.76    1.95
   6  -6   3   18.40    3.12
   6  -6   3   20.88    3.92
   6  -6   3   22.83    2.13
  -6   6  -3   19.95    1.60
   6  -6   3   19.87    1.71
   6  -6   4  102.17    5.69
   6   6   4  104.44    5.21
  -6  -6  -4  106.37    5.00
  -6  -6  -4  101.16    5.17
   6   6   4   96.16    7.18
   6  -6   4   98.88    5.44
   6   6   4   86.85    7.92
   6  -6   4   94.64    7.21
   6  -6   4  108.40    5.49
  -6   6  -4  102.53    4.63
   6  -6   4   97.61    4.95
   6  -6   5    3.04    1.01
   6   6   5    3.63    0.97
   6   6   5    3.08    1.30
  -6  -6  -5    2.57    0.87
   6  -6   5    3.43    1.12
   6   6   5    4.08    1.55
  -6  -6  -5    4.30    1.19
   6   6   5    2.26    1.72
   6  -6   5    2.29    0.94
   6  -6   5    1.84    1.01
   6  -6   5    3.46    1.24
   6  -6   6  113.65    5.92
   6   6   6  105.28    5.82
  -6  -6  -6   95.19    4.54
   6  -6   6  117.18    5.38
   6   6   6  113.01    5.68
  -6  -6  -6  102.64    5.25
   6   6   6  107.97    5.02
   6   6   6   86.51    8.02
   6  -6   6  105.13    5.13
   6  -6   6  106.58    5.02
   6  -6   7    0.17    0.59
   6   6   7    0.55    0.60
   6   6   7    1.97    1.06
   6   6   7    0.94    0.82
  -6  -6  -7    0.96    0.76
   6  -6   7    0.60    0.74
   6  -6   7    1.20    0.80
   6   6   8   29.69    2.17
   6  -6   8   30.20    1.89
   6   6   8   29.68    2.07
   6  -6   8   28.76    1.91
   6  -6   8   29.93    1.75
   6  -6   8   32.69    2.21
   6  -6   9    0.33    0.28
   6  -6   9    0.25    0.45
  -6  -6  -9   -0.25    0.31
   6   6   9    0.35    0.36
   6   6   9   -0.18    0.44
  -6  -8  13    3.67    0.61
  -6   8  13    2.52    0.63
  -6  -8  13    4.07    0.59
  -6  -8  12   17.50    1.42
  -6   8  12   18.48    1.53
  -6   8  12   19.31    1.94
  -6  -8  12   16.97    1.62
  -6  -8  12   18.18    1.67
  -6  -8  11    0.13    0.80
  -6  -8  11    0.34    0.68
   6  -8 -11    0.39    0.86
  -6   8  11    0.36    0.70
  -6   8  11   -0.90    1.17
  -6  -8  11    1.32    0.81
  -6  -8  11    0.44    0.72
  -6  -8  11    1.36    1.07
  -6   8  11    0.17    0.97
  -6  -8  11   -0.34    0.78
  -6  -8  10   39.73    3.04
  -6  -8  10   42.55    3.74
  -6   8  10   38.77    3.23
  -6   8  10   41.40    2.79
   6  -8 -10   40.64    3.10
  -6  -8  10   35.93    2.46
  -6   8  10   41.67    3.16
  -6  -8  10   39.30    2.98
  -6  -8  10   40.25    2.71
  -6  -8  10   43.75    2.92
  -6  -8   9    8.95    1.23
  -6  -8   9   12.01    1.51
   6  -8  -9   11.55    1.63
  -6   8   9    9.05    1.31
  -6  -8   9    9.14    2.63
  -6   8   9   12.45    1.91
  -6  -8   9   10.63    1.55
  -6   8   9    8.50    1.54
  -6  -8   9    7.43    1.67
   6  -8  -9    8.34    1.47
  -6  -8   9   10.89    1.91
  -6  -8   9   10.01    1.41
  -6   8   9    9.91    1.43
  -6   8   8   29.41    2.17
  -6   8   8   25.78    2.64
  -6  -8   8   31.42    2.49
   6  -8  -8   28.25    2.43
  -6  -8   8   28.44    2.29
  -6  -8   8   27.31    2.01
  -6   8   8   27.14    2.28
  -6  -8   8   28.07    2.59
  -6   8   8   29.48    2.40
   6  -8  -8   27.65    2.26
  -6  -8   8   28.82    2.27
  -6  -8   8   23.28    4.52
  -6   8   8   26.93    2.40
   6  -8  -7   11.49    1.34
   6  -8  -7   11.56    1.52
  -6   8   7   15.05    1.58
  -6  -8   7   11.77    1.26
  -6  -8   7   12.91    3.70
  -6   8   7   12.53    1.59
  -6   8   7   13.42    1.82
  -6  -8   7    8.78    1.34
  -6  -8   7   13.90    1.42
  -6  -8   7   13.65    1.62
  -6  -8   7   13.30    1.51
  -6  -8   6   17.95    1.77
   6  -8  -6   10.59    2.73
  -6  -8   6   15.33    1.43
  -6  -8   6   16.36    1.72
  -6   8   6   16.44    1.68
  -6   8   6   17.15    1.84
  -6   8   6   17.65    1.75
  -6  -8   6   20.12    1.79
  -6  -8   6   14.73    3.96
  -6  -8   6   19.69    1.58
  -6  -8   6   19.59    1.79
  -6   8   6   18.43    1.75
  -6   8   6   19.03    2.07
  -6   8   6   16.74    1.58
  -6   8   5   26.19    2.33
  -6  -8   5   27.95    1.93
  -6   8   5   25.39    2.01
  -6  -8   5   26.29    1.96
  -6   8   5   25.64    2.17
  -6  -8   5   25.11    1.96
  -6   8   5   28.48    2.09
  -6  -8   5   28.33    6.25
  -6  -8   5   26.77    2.19
  -6   8   5   28.19    2.00
   6  -8  -5   31.31    2.35
   6  -8  -5   24.77    4.01
  -6  -8   5   30.29    2.12
  -6  -8   5   28.38    2.16
  -6  -8   5   27.99    2.15
  -6   8   5   28.58    2.45
  -6  -8   4   54.99    3.30
  -6  -8   4   60.84    3.25
  -6  -8   4   68.00    3.48
   6  -8  -4   68.92    4.26
  -6   8   4   53.48    2.97
   6  -8  -4   58.56    3.47
  -6  -8   4   53.48    8.61
  -6   8   4   57.80    4.28
  -6  -8   4   59.30    3.32
  -6  -8   4   60.88    3.64
  -6   8   4   64.37    3.60
   6  -8  -4   66.81    6.51
  -6  -8   4   58.13    3.07
  -6   8   4   63.05    3.45
  -6  -8   3    2.61    2.33
  -6   8   3    6.02    1.47
  -6   8   3    5.70    0.96
  -6  -8   3    4.85    0.96
  -6  -8   3    4.15    0.82
  -6   8   3    4.63    0.77
  -6  -8   3    5.00    1.36
   6  -8  -3    5.97    1.12
  -6   8   3    5.80    1.13
   6  -8  -3    4.21    2.00
   6   8  -3    5.37    1.92
  -6  -8   3    6.40    0.95
   6  -8  -2   10.11    1.11
   6  -8  -2    8.96    1.18
  -6   8   2    9.22    0.94
  -6  -8   2   10.78    2.02
   6  -8  -2    7.52    1.23
  -6  -8   2    9.46    1.09
  -6   8   2    8.59    1.19
  -6   8   2   10.89    1.22
   6  -8  -2    6.81    3.08
   6  -8  -2   10.11    1.31
   6  -8  -2   11.12    2.80
   6   8  -2    5.10    1.84
   6  -8  -1   30.17    2.08
   6  -8  -1   35.19    5.02
   6  -8  -1   33.59    2.38
   6  -8  -1   33.08    2.05
  -6  -8   1   29.04    2.23
  -6  -8   1   28.21    4.61
   6   8  -1   27.66    3.72
   6  -8  -1   29.82    2.24
  -6   8   1   28.69    2.00
  -6  -8   1   30.47    2.84
   6  -8  -1   33.90    4.69
   6  -8   0   21.50    1.95
   6  -8   0   19.81    1.43
  -6  -8   0   20.01    2.23
   6   8   0   26.64    3.64
   6  -8   0   22.61    3.99
  -6  -8   0   21.51    1.93
   6  -8   0   20.32    1.78
   6   8   0   17.87    3.03
  -6  -8   0   16.65    3.41
  -6   8   0   20.37    1.58
   6  -8   1   74.81    4.29
   6   8   1   92.22    4.92
  -6  -8  -1   87.84    7.34
  -6   8  -1   77.78    3.72
   6   8   1   78.82    7.07
  -6  -8  -1   92.05    4.64
  -6  -8  -1   99.77    4.99
   6  -8   1   92.51    8.27
   6   8   1   76.39    6.99
   6  -8   1   78.18    7.74
   6  -8   1   86.93    3.82
  -6  -8  -2   10.11    1.61
   6   8   2   13.92    1.96
   6  -8   2   11.64    3.14
  -6  -8  -2   13.64    2.61
   6  -8   2   11.16    1.23
   6   8   2    9.94    2.87
  -6   8  -2   11.36    1.60
   6  -8   2   20.24    4.09
   6  -8   2   15.90    1.92
  -6   8  -2   12.00    1.40
   6   8   2   10.64    2.97
  -6  -8  -2   11.62    1.66
  -6   8  -3    7.26    1.13
   6  -8   3    7.63    1.14
  -6  -8  -3    7.65    1.44
   6   8   3    6.37    1.49
   6  -8   3    7.96    2.47
   6  -8   3    5.85    1.36
  -6  -8  -3    6.48    1.42
   6   8   3    6.85    0.99
   6   8   3    6.81    2.31
   6   8   3    6.55    2.07
   6  -8   3    7.68    1.56
  -6  -8  -4   44.19    3.01
   6  -8   4   51.10    3.72
   6   8   4   46.12    3.94
   6   8   4   54.40    6.04
   6  -8   4   41.16    4.78
  -6  -8  -4   46.43    3.52
   6   8   4   47.07    4.63
   6  -8   4   50.58    3.63
   6  -8   4   50.10    3.72
  -6   8  -4   51.68    3.01
   6  -8   4   48.81    3.08
   6  -8   5   55.82    3.93
   6   8   5   62.27    4.23
  -6  -8  -5   51.62    3.07
   6  -8   5   61.04    3.66
   6  -8   5   67.62    3.70
   6   8   5   50.34    3.09
  -6  -8  -5   55.28    3.55
   6  -8   5   54.11    3.38
  -6   8  -5   52.63    2.95
   6  -8   5   55.19    3.15
   6  -8   6    6.72    1.23
  -6  -8  -6    8.31    1.20
   6  -8   6    7.74    0.96
  -6  -8  -6    7.78    1.20
   6   8   6    6.59    1.29
   6  -8   6    9.17    1.26
   6   8   6    6.75    0.92
   6   8   6    8.00    1.48
   6  -8   6    7.06    1.12
   6   8   7   23.54    1.50
   6  -8   7   29.41    1.84
   6   8   7   27.35    2.05
   6  -8   7   29.46    1.90
   6  -8   7   30.16    1.98
  -6  -8  -7   25.61    1.71
   6   8   7   24.63    1.90
   6  -8   7   24.31    1.39
   6  -8   8    2.47    0.52
   6  -8   8    2.36    0.49
   6  -8   8    2.50    0.49
  -6 -10  11    2.82    0.70
  -6 -10  11    2.80    0.78
  -6  10  11    3.83    0.74
  -6 -10  11    4.18    0.83
   6  10 -10    5.75    0.72
  -6 -10  10    5.86    1.04
  -6 -10  10    7.55    1.07
  -6  10  10    4.51    0.98
  -6 -10  10    6.27    1.41
  -6  10  10    4.82    1.16
  -6 -10  10    5.99    1.10
  -6 -10   9   11.24    1.58
  -6 -10   9   11.55    1.13
  -6 -10   9   10.34    1.31
   6 -10  -9   10.01    1.51
  -6  10   9   13.13    1.52
  -6 -10   9   11.73    1.52
  -6  10   9   11.62    1.70
  -6 -10   9   12.19    1.45
  -6 -10   8    9.59    1.32
   6 -10  -8    7.96    1.59
  -6  10   8   13.37    1.81
   6 -10  -8   11.62    1.61
  -6 -10   8    9.57    1.04
  -6  10   8   11.78    1.47
  -6 -10   8   12.18    1.46
  -6 -10   8    9.70    1.42
   6  10  -7    2.59    0.64
  -6 -10   7    2.27    0.89
  -6 -10   7    4.38    1.02
  -6 -10   7    2.28    0.65
   6 -10  -7    4.17    1.45
  -6 -10   7    4.68    1.07
  -6  10   7    3.93    1.11
   6 -10  -7    3.52    1.08
  -6  10   7    2.16    0.80
  -6  10   7    2.04    1.08
  -6 -10   6    5.35    1.10
  -6 -10   6    4.39    0.76
  -6  10   6    5.66    0.95
  -6 -10   6    7.67    1.18
  -6 -10   6    5.64    1.13
   6 -10  -6    7.31    1.81
   6 -10  -6    3.65    2.92
   6 -10  -6    4.19    1.16
  -6  10   6    3.92    1.17
  -6 -10   6    5.48    1.03
  -6  10   6    6.61    1.40
  -6 -10   6    4.73    2.71
  -6 -10   5   16.26    1.70
  -6  10   5   17.92    1.92
   6  10  -5   17.61    3.36
   6 -10  -5   13.04    4.45
  -6 -10   5    5.88    3.40
  -6 -10   5   13.29    1.25
   6 -10  -5   14.34    1.82
  -6  10   5   11.62    1.69
  -6 -10   5   15.33    1.67
   6 -10  -5   12.75    2.03
  -6 -10   4    2.11    0.95
   6 -10  -4    3.71    1.22
  -6 -10   4    1.22    3.26
   6 -10  -4    0.94    3.02
  -6 -10   4    2.88    0.72
  -6  10   4    2.63    1.15
  -6  10   4    2.94    0.99
  -6 -10   4    2.47    0.92
   6  10  -4    1.02    1.37
  -6  10   4    2.78    1.03
  -6 -10   4    1.57    0.80
   6 -10  -4    2.54    2.22
  -6  10   3   49.45    3.19
   6 -10  -3   55.90    3.53
  -6 -10   3   47.16    3.24
  -6 -10   3   50.64    3.82
   6 -10  -3   61.48    8.07
  -6  10   3   51.38    3.21
  -6 -10   3   50.51    2.96
   6  10  -3   44.15    5.16
   6 -10  -3   48.93    3.20
  -6 -10   3   47.05    2.64
   6 -10  -3   41.56    5.96
  -6  10   3   57.16    3.56
  -6 -10   3   50.26    3.15
  -6  10   2    0.15    0.79
   6 -10  -2    2.01    0.77
  -6 -10   2    0.51    0.48
  -6  10   2    1.09    0.79
  -6 -10   2    0.84    2.26
   6 -10  -2    3.88    2.35
  -6 -10   2   -0.76    0.83
   6 -10  -2    1.29    1.72
   6  10  -2    1.21    0.70
  -6 -10   2    1.03    0.69
  -6 -10   2    0.61    0.63
  -6 -10   2   -0.52    1.24
   6 -10  -1   25.40    2.03
  -6 -10   1   35.96    5.56
   6 -10  -1   30.44    5.21
  -6 -10   1   25.32    2.78
  -6 -10   1   25.11    1.83
   6 -10  -1   25.94    1.90
   6  10  -1   31.17    2.37
  -6 -10   1   28.59    2.28
   6 -10  -1   30.62    2.48
  -6  10   1   29.39    2.41
  -6 -10   1   29.62    2.59
  -6  10   1   22.36    3.41
   6  10  -1   24.83    3.86
  -6 -10   0   22.72    2.06
   6 -10   0   24.17    2.04
  -6 -10   0   20.81    3.99
   6  10   0   23.34    2.23
   6 -10   0   27.11    4.72
   6  10   0   22.39    3.73
   6 -10   0   26.47    2.40
   6 -10   0   20.75    4.19
  -6  10   0   24.08    2.15
  -6 -10   0   19.15    2.31
  -6  10   0   23.17    1.84
  -6 -10   0   25.61    2.50
  -6  10  -1    4.17    1.07
  -6  10  -1    3.13    0.69
   6  10   1    5.35    2.17
  -6 -10  -1    3.55    1.03
   6 -10   1    6.27    2.54
  -6 -10  -1    2.51    1.09
   6  10   1    2.53    0.90
  -6  10  -1    3.47    0.99
   6 -10   1    1.84    0.98
   6 -10   1    2.24    0.84
  -6  10  -2    0.13    0.81
  -6 -10  -2   -0.14    0.73
   6 -10   2   -0.60    0.79
   6  10   2   -0.19    0.97
  -6 -10  -2   -0.15    0.74
  -6 -10  -3   62.95    3.84
  -6 -10  -3   75.54    4.63
   6  10   3   79.68    4.77
  -6 -10  -3   65.16    3.74
   6 -10   3   76.93    4.35
   6 -10   3   71.45    4.13
  -6  10  -3   67.36    3.78
   6 -10   3   67.71    4.14
   6 -10   3   67.64    4.11
  -6 -10  -4    8.19    1.28
  -6 -10  -4    8.49    1.16
   6 -10   4   10.99    1.49
  -6 -10  -4   10.94    1.64
   6 -10   4   12.54    1.61
   6 -10   4   11.04    1.48
   6  10   4   13.71    1.90
  -6  10  -4    9.31    1.27
  -6 -10  -5   13.15    1.18
   6 -10   5   15.93    1.48
   6  10   5   11.40    1.16
   6 -10   5   15.25    1.45
   6  10   5   15.93    1.69
  -6  10  -5   12.93    1.05
  -6 -10  -5   14.90    1.47
   6 -10   6    8.59    0.94
   6  10   6    9.70    1.08
   6 -10   6    9.47    0.92
   6 -10   7    4.90    0.48
   6  10   7    4.62    0.50
  -6 -12   9    3.03    0.49
  -6 -12   9    3.77    0.65
  -6 -12   8    0.81    0.47
  -6 -12   8    0.59    0.62
   6  12  -8    1.53    0.56
  -6  12   7   22.68    1.78
  -6 -12   7   20.96    1.94
  -6 -12   7   24.37    1.61
  -6  12   6    2.02    0.85
   6  12  -6    1.79    0.53
  -6 -12   6    2.08    0.65
  -6 -12   6    2.51    0.82
  -6 -12   5    7.20    1.00
   6  12  -5    7.83    0.97
  -6  12   5    8.84    1.34
  -6 -12   5    6.81    1.06
  -6 -12   4    9.90    1.30
  -6 -12   4    8.66    1.07
  -6  12   4    8.79    1.30
   6  12  -4    8.36    1.11
  -6 -12   4    9.39    1.20
  -6  12   3    7.04    1.14
  -6 -12   3    6.63    1.05
   6  12  -3    7.82    1.21
  -6 -12   2   18.87    1.63
  -6 -12   2   18.99    2.22
  -6 -12   2   19.03    1.87
   6  12  -2   16.19    1.74
  -6  12   2   18.06    1.98
  -6  12   2   22.58    1.79
  -6  12   1    1.34    0.97
   6  12  -1    1.38    0.85
  -6 -12   1    0.18    0.88
  -6  12   1    0.63    0.56
  -6 -12   1    0.94    0.85
  -6 -12   0    1.16    0.89
   6  12   0    1.34    0.86
  -6  12   0    0.95    0.50
  -6  12   0    0.88    0.84
   6  12   0    1.84    0.66
  -6 -12   0    0.70    0.89
  -6 -12  -1   15.90    1.86
   6  12   1   12.57    1.42
  -6  12  -1   15.66    1.63
   6  12   1   14.87    1.39
   6 -12   2   24.76    2.08
  -6 -12  -2   25.85    2.26
  -6  12  -2   28.33    2.01
   6  12   2   22.87    1.94
  -6 -12  -3    0.69    0.66
   6 -12   3   -0.48    0.63
   6 -12   3    0.39    0.57
  -6  12  -3    0.87    0.52
   6  12   4   18.39    1.30
   6 -12   4   19.94    1.24
  -6  14   4    3.00    0.53
   6  14  -3    0.76    0.33
  -6  14   3    1.02    0.36
   6  14  -2    0.57    0.35
   6  14  -1    0.63    0.29
   6 -14  -1    0.73    0.42
  -6  14   1    0.30    0.26
  -7   1  15   25.80    1.98
  -7   1  15   29.58    1.76
  -7  -1  15   29.84    1.94
   7  -1 -15   26.37    1.53
  -7   1  14  124.40    6.07
  -7  -1  14  122.95    5.97
  -7   1  14  121.31    6.36
  -7  -1  14  124.64    5.74
  -7   1  14  127.19    6.47
  -7  -1  14  110.55    4.90
   7   1 -14  100.28    5.24
  -7  -1  14  112.04    4.61
  -7   1  13   29.54    6.08
  -7  -1  13   30.24    2.23
  -7   1  13   30.19    2.09
  -7  -1  13   33.27    3.03
  -7  -1  13   29.33    3.01
  -7   1  13   27.54    1.75
  -7  -1  13   24.81    1.97
   7  -1 -13   32.46    2.91
   7   1 -13   28.26    2.79
  -7  -1  13   25.08    5.26
  -7  -1  13   31.65    3.12
  -7   1  13   29.34    3.03
  -7   1  13   32.87    3.11
  -7  -1  12  208.15    9.55
  -7  -1  12  202.15    8.53
  -7   1  12  205.57    9.26
  -7  -1  12  213.52    9.72
  -7   1  12  209.84    8.09
   7  -1 -12  211.03    9.06
  -7  -1  12  202.71    8.57
  -7   1  12  210.24    9.52
   7   1 -12  202.33    8.94
  -7  -1  12  218.09    8.58
  -7   1  12  207.41    9.51
  -7   1  12  195.11   15.74
  -7   1  12  220.07    8.32
  -7  -1  12  212.40    8.64
  -7  -1  11   98.96    4.67
  -7   1  11   98.36    5.45
  -7   1  11  100.86    4.38
  -7  -1  11  100.09    4.96
  -7  -1  11   99.75    4.46
  -7   1  11  100.91    4.75
   7   1 -11  103.49    4.93
  -7  -1  11  113.79    9.88
  -7   1  11   91.28    5.17
  -7  -1  11   98.92    5.44
  -7   1  11   99.03    4.36
  -7   1  11   97.89    9.36
  -7  -1  11  101.18    5.18
  -7   1  11  108.47    4.73
  -7  -1  11   93.51    5.06
  -7   1  10  572.93   20.02
  -7  -1  10  540.62   19.83
  -7  -1  10  522.89   19.53
  -7  -1  10  579.02   19.20
  -7   1  10  539.61   19.56
  -7  -1  10  570.16   20.01
  -7  -1  10  552.81   19.12
  -7   1  10  558.81   19.49
  -7  -1  10  553.36   19.36
  -7   1  10  588.96   19.91
  -7  -1  10  567.88   25.31
  -7  -1  10  543.78   19.72
  -7   1  10  603.34   25.87
  -7   1  10  567.29   19.35
  -7   1  10  555.85   18.85
  -7  -1   9  369.70   12.77
  -7  -1   9  363.70   16.99
  -7  -1   9  373.16   13.06
  -7   1   9  354.81   13.14
  -7   1   9  368.28   17.45
  -7   1   9  367.75   12.53
  -7  -1   8 1873.31   59.80
  -7  -1   8 1936.50   64.54
  -7  -1   8 1866.77   60.01
  -7   1   8 1928.57   60.15
  -7   1   8 1835.01   64.05
  -7  -1   8 1841.19   63.68
  -7   1   8 1795.41   59.53
  -7  -1   7  394.13   12.67
  -7  -1   7  439.23   17.14
  -7  -1   7  400.03   12.82
  -7   1   7  362.90   12.91
  -7   1   7  408.49   15.73
  -7  -1   7  380.78   15.43
  -7   1   7  355.82   12.40
  -7  -1   6 1964.25   66.11
  -7   1   6 1940.03   62.23
  -7   1   6 2021.99   64.56
  -7  -1   6 1908.55   61.97
   7  -1  -6 1946.99   62.90
  -7  -1   6 1944.48   62.05
  -7  -1   6 1913.86   64.45
  -7  -1   5  232.04    9.07
   7   1  -5  205.05    7.21
  -7   1   5  210.75    7.36
  -7   1   5  221.36    8.81
  -7  -1   5  237.33   10.07
  -7  -1   4 2353.35   76.67
  -7   1   4 2264.10   74.67
   7  -1  -4 2410.94   75.81
  -7  -1   4 2392.34   74.75
  -7   1   4 2288.98   75.81
  -7  -1   4 2360.76   76.08
   7   1  -3 1974.69   63.21
   7  -1  -3 1967.96   63.79
  -7  -1   3 2112.51   63.50
  -7   1   3 1884.15   62.27
  -7  -1   2 1480.74   48.54
  -7   1   2 1537.47   48.48
   7  -1  -2 1478.60   49.93
   7   1  -2 1527.26   49.77
   7  -1  -1   29.81    1.75
  -7  -1   1   33.06    1.89
  -7   1   1   36.00    1.83
   7   1  -1   29.04    2.63
   7  -1  -1   31.45    2.81
   7   1   0  885.09   31.36
   7  -1   0  887.82   28.91
   7  -1   0  912.25   31.67
  -7  -1   0  857.64   28.95
  -7   1   0  870.40   28.88
  -7  -1  -1  602.22   20.74
   7   1   1  651.88   23.13
   7  -1   1  638.09   23.92
  -7   1  -1  600.65   20.60
   7  -1   1  608.70   20.59
  -7   1  -2  419.22   14.48
   7   1   2  435.24   17.03
   7  -1   2  372.97   16.84
  -7  -1  -2  403.39   14.64
  -7  -1  -3   30.47    2.37
  -7   1  -3   30.97    2.29
   7   1   3   37.18    3.82
   7  -1   3   28.18    3.50
   7   1   3   39.42    3.88
   7   1   4  214.95   11.57
   7   1   4  210.03    8.34
   7   1   4  203.98    7.94
  -7  -1  -4  209.39    8.69
   7  -1   4  197.81    8.14
  -7   1  -4  209.79    8.46
   7  -1   4  214.81   11.59
   7   1   4  217.23   11.47
   7  -1   4  204.57    8.02
  -7  -1  -5   11.60    1.64
   7  -1   5   14.76    1.55
  -7  -1  -5   14.11    1.82
  -7   1  -5   14.89    1.75
   7  -1   5   11.96    1.37
   7  -1   5   11.54    2.22
   7  -1   5   12.45    2.53
   7   1   5   12.70    1.40
   7  -1   5   14.83    1.73
   7   1   6  108.76    5.16
  -7  -1  -6  113.15    5.54
  -7  -1  -6  112.27    5.75
   7  -1   6  102.41    5.19
   7  -1   6  112.74    5.24
   7   1   6  113.08    8.62
   7  -1   6  104.75    7.95
   7   1   6  117.61    5.20
   7  -1   6  113.68    5.12
   7  -1   6  117.07    5.55
   7  -1   7   10.19    1.33
  -7  -1  -7   11.63    1.67
   7   1   7    9.42    1.46
   7  -1   7   10.89    1.38
   7   1   7   11.80    1.43
  -7   1  -7   10.05    1.45
   7  -1   7   13.92    1.62
   7   1   7   12.86    1.45
   7   1   7    9.46    1.23
   7   1   7   14.20    2.99
   7  -1   7   13.07    1.57
   7   1   8   53.67    3.19
   7  -1   8   47.41    3.06
   7  -1   8   41.35    2.70
  -7  -1  -8   44.77    2.96
  -7   1  -8   45.64    2.81
   7   1   8   41.06    2.37
   7  -1   8   46.68    2.66
   7  -1   8   44.54    2.83
   7   1   9    9.24    1.16
   7  -1   9    8.61    1.14
  -7  -1  -9    7.86    1.03
   7  -1   9    6.74    0.88
   7   1  10   17.89    1.17
   7  -1  10   20.08    1.28
  -7  -1 -10   18.81    1.21
  -7   1 -10   18.49    1.18
   7   1  10   17.50    1.27
  -7  -3  16    0.11    0.22
  -7   3  15   93.77    4.27
  -7   3  15   96.85    4.20
  -7  -3  15   89.24    3.70
  -7   3  15  105.99    4.37
  -7  -3  15   96.96    4.10
  -7  -3  15   82.81    3.36
  -7  -3  14    1.57    0.70
  -7   3  14    1.47    1.04
  -7  -3  14    1.12    0.92
  -7  -3  14    1.39    0.65
  -7   3  14    2.15    1.16
  -7   3  14    0.35    1.03
   7  -3 -14    1.82    1.08
  -7   3  14    1.35    0.58
   7  -3 -13  202.30    8.49
  -7   3  13  240.74   10.41
  -7  -3  13  234.12    9.65
  -7  -3  13  239.02   10.55
  -7  -3  13  217.98    8.95
   7  -3 -13  231.04    9.98
  -7   3  13  234.09    9.09
  -7   3  13  252.49   10.60
  -7  -3  13  237.99    9.25
  -7  -3  12   18.51    1.93
  -7  -3  12   18.25    2.23
  -7  -3  12   16.19    2.32
  -7  -3  12   16.53    2.04
  -7  -3  12   17.78    1.97
  -7  -3  12   20.14    1.92
   7  -3 -12   19.22    2.15
   7   3 -12   18.85    1.92
  -7   3  12   14.98    1.50
  -7   3  12   17.91    2.03
  -7   3  12   18.22    2.28
  -7   3  12   10.03    3.50
  -7  -3  12   13.32    3.59
  -7  -3  12   18.43    2.05
  -7   3  12   18.91    2.32
  -7  -3  11  315.69   11.65
  -7   3  11  303.27   12.26
  -7  -3  11  290.16   11.21
  -7  -3  11  310.02   12.08
  -7  -3  11  311.36   11.50
  -7   3  11  289.13   11.25
  -7  -3  11  282.60   10.76
  -7  -3  11  298.47   11.43
  -7   3  11  294.70   11.70
  -7   3  11  317.16   12.37
  -7   3  11  300.29   11.85
  -7  -3  11  306.31   12.41
   7   3 -11  308.58   11.65
  -7   3  11  261.23   11.56
  -7  -3  11  305.96   12.38
  -7  -3  11  311.30   11.14
  -7   3  11  294.45   17.99
  -7  -3  11  266.28   16.77
  -7   3  11  300.73   11.15
  -7  -3  11  296.67   11.86
  -7  -3  10   44.14    2.73
  -7  -3  10   42.25    2.61
  -7   3  10   45.90    3.16
  -7  -3  10   37.30    2.46
  -7   3  10   42.52    3.10
  -7  -3  10   39.78    3.06
  -7   3  10   44.25    2.48
  -7  -3  10   38.63    4.65
  -7   3  10   44.40    2.90
  -7   3  10   41.04    2.80
   7   3 -10   42.66    2.62
  -7  -3  10   43.20    2.62
  -7   3  10   43.02    2.86
  -7  -3  10   43.21    3.08
  -7  -3  10   41.47    2.33
  -7   3  10   44.89    2.62
  -7   3  10   57.52    6.41
  -7  -3  10   43.82    5.18
  -7   3  10   41.86    2.61
  -7  -3  10   43.95    2.83
  -7   3   9  802.95   28.14
  -7   3   9  805.97   28.18
  -7  -3   9  816.31   28.11
  -7  -3   9  845.16   27.56
  -7   3   9  834.96   32.95
  -7  -3   9  840.63   32.20
  -7  -3   9  845.77   28.25
  -7   3   9  827.03   27.90
  -7  -3   9  830.74   32.78
  -7  -3   9  829.73   27.55
  -7  -3   9  802.09   27.69
  -7  -3   8    2.11    1.35
  -7   3   8    3.37    0.75
  -7   3   8    2.40    1.30
  -7   3   7 2030.74   65.08
  -7  -3   7 2007.44   64.88
   7  -3  -7 2056.65   67.14
  -7  -3   7 1960.13   70.41
  -7   3   7 2040.63   68.17
  -7  -3   7 1912.71   67.65
  -7  -3   6  468.63   16.05
  -7  -3   6  489.08   21.08
  -7  -3   6  460.87   18.23
  -7  -3   6  478.38   16.16
  -7   3   6  492.84   16.23
  -7   3   6  493.87   18.31
  -7  -3   5 1450.90   47.92
   7  -3  -5 1532.15   50.26
  -7  -3   5 1486.61   48.14
  -7  -3   5 1495.38   53.06
  -7   3   5 1520.26   48.06
  -7   3   5 1468.13   49.57
  -7  -3   4  186.49    6.40
  -7   3   4  182.30    6.51
  -7  -3   4  165.56    9.28
  -7  -3   4  180.04    6.66
   7  -3  -4  167.23    8.10
  -7  -3   3 1130.38   35.75
  -7   3   3 1106.81   35.81
  -7  -3   3 1080.77   38.65
  -7  -3   3 1120.82   36.27
   7  -3  -3  995.97   37.78
  -7   3   3 1096.66   36.08
   7  -3  -2  127.15    4.42
   7  -3  -2  127.94    6.56
  -7  -3   2  119.74    4.91
   7   3  -2  124.03    6.04
  -7  -3   2  121.38    4.56
  -7  -3   1 2259.18   73.00
  -7  -3   1 2285.78   74.33
  -7   3   1 2241.01   72.68
   7  -3  -1 2235.42   74.82
   7  -3  -1 2454.58   75.97
   7   3  -1 2292.63   75.02
  -7  -3   0   44.91    2.98
  -7   3   0   54.18    2.45
   7  -3   0   49.67    4.23
  -7  -3   0   46.89    2.61
   7  -3   0   47.39    2.28
   7   3   0   48.76    3.93
   7  -3   0   50.93    2.43
  -7   3  -1  430.34   14.90
  -7  -3  -1  398.93   14.67
   7   3   1  442.89   18.73
   7  -3   1  479.90   17.10
   7  -3   1  466.99   18.86
  -7  -3  -1  435.20   15.24
   7  -3   1  424.54   15.59
   7  -3   1  454.31   15.12
   7  -3   2   28.69    2.71
  -7   3  -2   24.12    1.72
   7  -3   2   22.98    2.47
   7   3   2   25.71    3.19
  -7  -3  -2   26.01    2.14
   7  -3   2   22.80    1.94
   7   3   3  306.85   14.07
   7  -3   3  297.91   12.30
  -7   3  -3  297.43   10.77
  -7  -3  -3  281.87   11.36
   7   3   3  302.38   14.34
   7  -3   3  297.59   15.63
   7  -3   3  276.93   13.15
   7  -3   3  292.06   11.55
  -7  -3  -4   27.31    1.79
   7  -3   4   30.29    2.23
   7   3   4   32.83    2.49
  -7  -3  -4   30.35    2.72
   7  -3   4   25.55    2.14
  -7   3  -4   26.39    2.10
   7  -3   4   26.79    3.20
   7  -3   4   29.67    2.25
  -7  -3  -4   27.61    2.52
   7  -3   4   29.27    4.04
   7   3   4   29.12    3.89
  -7   3  -4   28.38    2.06
   7   3   4   24.75    3.32
   7  -3   4   28.18    2.46
   7   3   5  203.39    8.48
  -7  -3  -5  189.39    8.79
   7  -3   5  194.49    7.83
   7  -3   5  198.29    8.14
  -7  -3  -5  198.20    8.68
  -7   3  -5  193.09    7.93
   7   3   5  204.70   12.25
   7  -3   5  202.43    8.69
  -7  -3  -6   16.71    1.98
  -7  -3  -6   18.96    1.83
   7  -3   6   17.41    1.75
  -7  -3  -6   18.69    2.15
  -7   3  -6   15.75    1.62
   7   3   6   17.14    1.90
   7  -3   6   19.63    1.75
   7   3   6   19.60    3.60
   7  -3   6   17.53    1.60
   7  -3   6   16.23    1.93
   7  -3   7   46.98    3.12
   7  -3   7   42.87    2.46
  -7  -3  -7   51.65    3.03
   7  -3   7   48.85    2.90
  -7   3  -7   40.36    2.59
  -7  -3  -7   44.72    3.17
   7  -3   7   43.88    2.77
   7  -3   7   41.24    2.63
   7  -3   8    9.83    1.24
   7  -3   8    7.33    1.04
  -7  -3  -8   10.74    1.27
   7  -3   8   10.40    1.35
   7   3   8    7.90    1.01
  -7  -3  -8    8.95    1.33
  -7  -3  -9   25.69    1.67
   7   3   9   19.66    1.48
   7  -3   9   21.68    1.68
   7   3   9   25.68    1.84
   7  -3   9   22.09    1.59
   7  -3   9   21.12    1.41
   7  -3  10    1.70    0.40
   7   3  10    1.75    0.41
  -7   3 -10    2.37    0.38
  -7  -5  15   20.19    1.25
  -7   5  15   20.18    1.35
  -7   5  15   21.42    1.36
  -7  -5  15   18.12    1.09
  -7   5  14   64.87    3.67
  -7  -5  14   61.51    3.02
  -7  -5  14   62.56    3.47
  -7   5  14   61.37    3.57
  -7  -5  14   65.82    3.11
  -7   5  14   63.76    3.64
  -7   5  13   38.43    3.11
  -7  -5  13   40.28    3.14
  -7  -5  13   38.86    2.51
  -7   5  13   39.78    3.27
  -7  -5  13   44.39    3.59
   7  -5 -13   35.57    3.15
  -7   5  13   43.37    3.39
  -7  -5  13   45.08    2.80
  -7  -5  13   41.81    2.84
  -7   5  12  128.84    6.67
  -7  -5  12  125.12    6.34
  -7  -5  12  124.62    5.79
  -7   5  12  135.19    6.79
  -7  -5  12  122.68    6.31
  -7  -5  12  119.55    5.89
  -7   5  12  139.10    6.87
  -7   5  12  118.39   11.00
   7  -5 -12  122.20    6.31
  -7  -5  12  127.97    6.96
  -7  -5  12  130.71    6.37
  -7   5  11  228.11    9.99
  -7  -5  11  228.62    9.35
  -7  -5  11  227.59    9.11
  -7   5  11  216.97    9.19
  -7   5  11  220.54    8.90
  -7  -5  11  203.91   12.78
  -7  -5  11  251.43   10.68
  -7   5  11  223.06    9.54
  -7  -5  11  224.19    9.94
  -7   5  11  236.35   15.31
   7  -5 -11  230.67    9.48
  -7   5  11  224.77    9.90
  -7   5  11  238.91   10.10
  -7  -5  11  215.08    8.73
  -7  -5  11  246.43    9.55
  -7   5  10  179.81    8.01
  -7  -5  10  183.55    7.65
  -7   5  10  172.37    7.20
  -7   5  10  171.61    7.45
  -7  -5  10  172.97    7.34
  -7  -5  10  167.97    7.20
  -7   5  10  175.81    6.94
  -7  -5  10  170.70    8.18
  -7  -5  10  177.04   11.60
  -7  -5  10  167.34    7.16
  -7   5  10  173.19    7.66
  -7   5  10  179.12    8.02
  -7   5  10  164.58    7.79
  -7   5  10  178.37   12.05
  -7  -5  10  184.56    7.48
  -7  -5   9  187.53    7.51
  -7   5   9  176.19    7.43
  -7   5   9  180.15    7.15
  -7   5   9  189.72    7.63
  -7   5   9  167.28    7.07
  -7  -5   9  176.43    7.86
  -7  -5   9  173.51    7.53
  -7  -5   9  178.85    7.18
  -7  -5   9  185.74    7.20
  -7  -5   9  177.00    7.42
  -7  -5   9  183.73   11.82
  -7   5   9  178.33    7.72
  -7   5   9  167.39   11.02
  -7   5   9  185.50    7.17
  -7  -5   9  167.68    7.01
  -7   5   9  189.45    7.92
  -7  -5   9  168.62    7.23
  -7   5   8  200.42    8.22
  -7   5   8  209.11    8.45
  -7  -5   8  211.39    8.42
  -7  -5   8  212.46    8.20
  -7   5   8  219.12    8.58
  -7  -5   8  212.63    8.51
  -7  -5   8  216.45    8.03
  -7  -5   8  242.90   13.86
  -7   5   8  205.35    8.48
  -7  -5   8  206.44    7.98
  -7   5   8  204.34    8.23
  -7  -5   8  203.54    8.07
  -7  -5   8  203.58    7.95
  -7  -5   7  179.33    6.94
  -7  -5   7  198.69   12.37
  -7  -5   7  171.72    6.83
  -7   5   7  156.42    9.00
  -7   5   7  181.48    7.03
  -7  -5   6  538.84   18.69
  -7  -5   6  588.49   26.26
   7  -5  -6  542.63   22.12
  -7  -5   6  545.64   18.77
  -7   5   6  558.64   18.76
  -7   5   6  554.31   20.91
  -7  -5   5  959.98   30.27
  -7  -5   5  907.99   38.96
  -7  -5   5  935.23   30.46
  -7   5   5  849.37   30.51
   7  -5  -5  877.05   33.63
  -7   5   5  939.44   31.73
  -7   5   5  912.80   30.24
  -7  -5   4  127.54    4.89
   7  -5  -4  121.71    4.45
  -7  -5   4  116.68    9.03
  -7   5   4  115.11    4.79
  -7   5   4  119.00    5.25
   7  -5  -4  127.09    7.45
  -7  -5   4  130.85    5.34
   7  -5  -3  506.76   16.56
  -7  -5   3  495.08   16.89
  -7  -5   3  483.71   21.43
  -7  -5   3  493.64   17.81
   7  -5  -3  494.32   20.21
   7  -5  -2  284.41    9.61
  -7  -5   2  275.94   10.53
   7  -5  -2  287.18   13.09
  -7   5   2  298.56    9.80
  -7  -5   2  260.80    9.24
   7   5  -2  291.60   12.35
   7  -5  -1  273.25    9.47
  -7  -5   1  251.69    9.94
   7  -5  -1  254.59   12.67
  -7  -5   1  249.92   12.19
   7  -5  -1  271.39    9.16
   7  -5  -1  283.51   12.87
  -7  -5   1  272.81    9.94
   7   5  -1  248.82   11.88
   7  -5   0  240.33   12.73
  -7   5   0  256.61    8.95
  -7  -5   0  270.03    9.82
   7   5   0  267.04   12.24
  -7  -5   0  258.03    9.59
  -7  -5   0  281.50   12.17
   7  -5   1  422.32   14.62
   7  -5   1  432.61   18.05
  -7  -5  -1  406.31   16.62
  -7   5  -1  395.93   13.86
   7   5   1  395.09   18.15
  -7  -5  -1  420.64   14.65
   7  -5   2  106.93    5.18
  -7  -5  -2  107.00    5.55
  -7  -5  -2  105.42    5.49
  -7  -5  -2  104.39    6.18
   7  -5   2  115.02    7.42
  -7   5  -2  100.61    4.45
  -7  -5  -2  111.44    4.95
   7   5   2  121.81    8.62
   7  -5   2  103.93    8.30
   7  -5   2  110.33    5.21
   7  -5   3  307.50   12.23
   7   5   3  289.32   11.71
   7  -5   3  319.42   14.44
   7  -5   3  293.98   11.90
  -7  -5  -3  310.32   12.04
  -7  -5  -3  312.88   12.58
   7  -5   3  312.55   12.01
  -7  -5  -3  314.34   11.36
   7  -5   3  303.99   16.87
   7   5   3  324.18   15.88
  -7   5  -3  292.28   11.02
   7  -5   3  296.50   12.00
  -7   5  -3  308.39   11.74
   7  -5   3  306.45   11.46
   7  -5   4   44.79    4.21
  -7  -5  -4   47.46    2.89
  -7  -5  -4   56.67    4.07
   7   5   4   45.66    3.20
   7   5   4   53.67    5.06
   7  -5   4   50.49    3.76
   7  -5   4   49.63    3.38
  -7  -5  -4   46.43    3.38
  -7  -5  -4   60.82    3.58
   7   5   4   53.46    5.75
   7  -5   4   59.83    3.73
   7  -5   4   47.97    5.88
   7  -5   4   57.17    3.41
   7  -5   5   70.82    4.51
   7   5   5   71.92    3.98
  -7  -5  -5   72.90    4.10
   7  -5   5   73.01    3.92
   7   5   5   67.49    6.72
  -7  -5  -5   64.86    3.37
   7   5   5   72.65    6.06
   7  -5   5   70.40    4.00
  -7  -5  -5   62.70    4.07
   7  -5   5   71.66    3.89
   7  -5   6   22.21    2.21
   7   5   6   15.74    1.67
  -7  -5  -6   18.21    2.00
   7  -5   6   18.25    1.82
   7   5   6   18.27    3.49
  -7  -5  -6   21.13    1.97
   7  -5   6   19.48    1.72
   7  -5   7   74.30    4.22
   7   5   7   73.41    3.75
   7   5   7   84.44    4.41
  -7  -5  -7   70.26    4.00
   7  -5   7   76.62    3.74
  -7  -5  -7   81.14    4.08
   7  -5   7   79.31    3.91
   7   5   8    6.43    0.82
   7   5   8    5.57    1.03
   7  -5   8    4.31    0.68
  -7  -5  -8    6.73    0.97
   7   5   8    5.31    0.98
   7  -5   8    5.95    1.03
   7  -5   8    4.90    0.84
   7  -5   9   15.92    1.24
   7   5   9   19.43    1.29
  -7   7  14   55.73    2.58
  -7   7  14   49.72    2.35
  -7   7  14   56.21    2.69
  -7  -7  14   50.67    2.33
  -7  -7  14   54.67    2.40
  -7  -7  13    3.40    0.83
  -7  -7  13    3.25    0.83
  -7   7  13    2.24    1.01
  -7   7  13    3.08    0.96
  -7  -7  12  144.39    6.61
  -7  -7  12  132.87    5.86
  -7   7  12  144.93    6.79
  -7  -7  12  135.79    6.02
  -7   7  12  133.37    6.80
   7  -7 -12  139.83    6.63
  -7  -7  12  131.88    6.60
  -7  -7  12  137.29    6.41
  -7  -7  11   29.97    2.57
  -7   7  11   24.53    2.52
  -7  -7  11   25.24    2.22
  -7  -7  11   29.31    3.18
   7  -7 -11   24.46    2.41
  -7  -7  11   24.90    2.07
  -7   7  11   25.06    2.36
  -7  -7  11   26.36    2.05
  -7  -7  11   24.53    2.24
  -7  -7  10  230.95   14.50
  -7   7  10  250.80   10.31
  -7   7  10  276.03   10.86
  -7  -7  10  247.09    9.77
  -7   7  10  252.70   10.28
  -7   7  10  251.84   10.40
  -7  -7  10  251.14   11.09
  -7  -7  10  266.53   10.55
   7  -7 -10  245.38   10.22
  -7  -7  10  245.33   10.51
  -7   7  10  246.68   10.83
  -7  -7  10  268.38    9.93
  -7   7  10  255.34   14.69
  -7  -7  10  247.26   10.23
  -7  -7  10  268.11   10.14
  -7  -7   9    9.02    1.31
  -7  -7   9    7.73    1.32
  -7  -7   9    7.69    2.61
  -7   7   9    7.37    1.17
  -7  -7   9   10.27    1.74
  -7   7   9    8.83    1.36
  -7   7   9    7.91    1.37
   7  -7  -9   11.45    1.46
  -7  -7   9    6.96    1.17
   7  -7  -9    9.10    1.35
  -7  -7   9    9.82    1.32
  -7  -7   9   10.67    1.71
  -7   7   9    8.80    1.65
  -7   7   9    7.10    2.31
  -7  -7   8  204.67    8.24
  -7  -7   8  205.10    8.46
  -7  -7   8  192.82    7.96
  -7   7   8  222.52   11.69
  -7  -7   8  207.54    8.68
  -7   7   8  202.23    8.58
  -7   7   8  216.45    8.92
  -7  -7   8  203.38    8.02
  -7  -7   8  188.68   13.52
  -7   7   8  195.99    8.81
   7  -7  -8  205.82    8.39
  -7   7   8  199.83    8.19
  -7  -7   8  215.72    8.24
  -7  -7   7   29.66    2.25
  -7  -7   7   30.74    2.29
  -7   7   7   29.80    2.10
  -7   7   7   30.45    3.43
   7  -7  -7   30.74    2.30
  -7   7   7   29.94    2.57
  -7  -7   7   34.53    2.10
  -7   7   7   32.47    2.42
  -7  -7   7   34.81    2.20
  -7  -7   7   32.31    2.24
  -7   7   7   25.57    2.41
  -7  -7   6  336.66   12.05
  -7   7   6  316.18   13.46
  -7  -7   6  322.01   11.68
  -7  -7   6  308.24   11.39
  -7   7   6  340.44   12.09
  -7   7   6  325.90   11.87
   7  -7  -6  326.36   12.08
  -7   7   6  328.07   12.36
  -7   7   6  321.44   12.19
  -7  -7   6  348.36   20.88
   7  -7  -6  323.95   16.25
  -7  -7   6  315.26   11.98
  -7  -7   6  323.25   11.85
  -7  -7   6  317.29   11.79
  -7  -7   6  321.21   11.98
  -7  -7   5   43.52    2.66
  -7  -7   5   37.11    2.50
  -7  -7   5   52.20    8.03
  -7   7   5   43.83    2.80
  -7  -7   5   40.78    2.41
  -7  -7   5   41.64    2.73
  -7   7   5   42.38    2.48
   7  -7  -5   38.98    4.71
  -7   7   5   38.72    2.56
  -7  -7   5   45.30    2.57
  -7  -7   5   44.27    2.61
  -7  -7   4  691.69   33.42
  -7  -7   4  738.40   24.47
   7  -7  -4  700.63   24.64
  -7   7   4  741.29   24.26
  -7   7   4  714.73   24.44
  -7   7   4  682.84   25.79
  -7  -7   4  714.22   24.52
  -7  -7   4  730.13   25.17
   7  -7  -4  716.02   29.55
  -7  -7   4  731.73   24.60
  -7  -7   3    7.09    1.04
  -7  -7   3    5.14    0.97
  -7  -7   3    9.16    1.08
  -7  -7   3    7.62    1.59
   7  -7  -3    6.73    1.19
  -7  -7   3    3.73    2.00
   7  -7  -3    5.63    1.01
   7  -7  -3   10.06    2.50
  -7   7   3    6.35    0.86
  -7   7   3    6.46    0.94
   7   7  -3    7.02    1.95
   7  -7  -3    4.50    0.71
   7  -7  -2  392.04   13.61
  -7  -7   2  398.79   14.09
   7  -7  -2  416.45   18.96
   7  -7  -2  393.59   13.72
   7   7  -2  388.54   17.17
  -7  -7   2  356.08   14.84
   7  -7  -2  427.86   19.57
  -7   7   2  395.35   13.57
   7  -7  -2  383.23   14.07
  -7  -7   2  381.19   13.98
  -7  -7   1    1.75    1.00
   7   7  -1    1.31    0.77
  -7  -7   1    1.26    0.67
   7  -7  -1    1.64    0.48
   7  -7  -1    0.63    0.50
  -7  -7   1    0.56    0.68
  -7   7   1    1.30    0.53
  -7   7   1    2.03    0.52
   7   7  -1    2.09    1.22
   7  -7  -1    2.91    1.70
  -7  -7   1    2.75    1.91
   7  -7  -1    2.40    1.61
   7  -7  -1    1.95    0.78
   7  -7   0  314.62   11.28
   7  -7   0  315.44   16.07
  -7  -7   0  300.93   11.30
  -7   7   0  298.44   10.75
  -7  -7   0  286.74   14.86
  -7   7   0  296.34   10.70
   7   7   0  269.19   14.26
   7  -7   0  306.89   16.20
  -7  -7   0  312.88   11.77
  -7   7  -1    0.20    0.53
  -7  -7  -1    0.23    0.60
   7   7   1    1.41    0.87
   7   7   1   -1.39    1.81
  -7   7  -1    1.53    0.52
  -7  -7  -1   -0.38    1.27
  -7  -7  -1    0.14    0.82
  -7  -7  -1    0.89    0.60
   7  -7   1    1.70    1.40
   7  -7   1    0.68    0.78
   7  -7   2  299.09   11.91
   7   7   2  305.28   12.36
   7   7   2  285.60   16.50
   7  -7   2  318.79   16.15
  -7   7  -2  308.13   11.26
  -7  -7  -2  309.88   11.29
  -7   7  -2  289.29   11.78
   7  -7   2  320.59   17.63
   7  -7   2  298.91   12.00
   7  -7   2  292.29   11.01
  -7   7  -3    1.80    0.79
   7   7   3    1.06    1.05
   7  -7   3    1.80    1.44
   7  -7   3    0.93    0.99
   7   7   3    0.86    0.71
   7   7   3    0.91    1.21
   7  -7   3    1.54    0.81
   7   7   3    1.06    1.42
  -7  -7  -3    0.35    0.68
  -7   7  -3    2.45    0.81
  -7  -7  -3    1.80    0.91
   7  -7   3    1.79    1.19
   7  -7   3   -1.43    2.05
   7  -7   3    0.34    1.00
   7  -7   4  108.77    6.27
   7   7   4  115.86    6.63
   7   7   4  121.04    9.36
   7   7   4  113.55    5.85
  -7  -7  -4  111.66    5.31
   7   7   4  110.67    7.83
   7  -7   4  125.48    6.08
  -7  -7  -4  118.10    5.42
   7  -7   4  127.61    6.24
  -7   7  -4  118.33    5.33
   7  -7   4  112.80    5.50
   7   7   5   22.14    2.08
   7  -7   5   21.90    2.37
   7   7   5   23.56    2.51
  -7  -7  -5   20.59    1.70
   7  -7   5   23.17    2.13
   7  -7   5   20.81    2.03
   7  -7   5   23.94    2.08
  -7  -7  -5   21.98    1.95
   7  -7   5   24.48    1.91
   7  -7   6   61.65    3.68
   7   7   6   64.80    3.89
   7  -7   6   59.69    3.34
   7   7   6   59.95    3.34
   7  -7   6   67.28    3.44
  -7  -7  -6   52.91    3.11
   7  -7   6   55.29    2.90
   7  -7   7    2.16    0.52
   7   7   7    2.93    0.85
   7  -7   7    1.95    0.78
   7  -7   7    2.41    0.69
  -7  -7  -7    2.10    0.68
   7  -7   7    1.38    0.62
   7   7   7    1.72    0.57
   7   7   8   35.21    1.89
   7  -7   8   35.19    1.68
   7  -7   8   33.53    1.84
   7  -7   8   31.58    1.51
   7   7   8   27.99    1.53
  -7  -7  -8   27.02    1.50
  -7   9  13   38.95    1.95
  -7  -9  13   42.95    1.90
  -7  -9  13   42.26    1.85
  -7  -9  12   13.25    1.35
  -7   9  12   13.93    1.52
  -7  -9  12   14.07    1.39
  -7  -9  12   13.28    1.30
  -7  -9  11  104.86    5.58
  -7   9  11   97.11    4.92
  -7   9  11   96.42    5.09
  -7   9  11   94.04    4.68
  -7  -9  11   90.57    4.20
  -7  -9  11   94.69    4.50
  -7  -9  11   91.36    4.36
  -7  -9  11   94.80    4.58
  -7  -9  10    9.55    1.35
  -7  -9  10    9.39    1.15
   7  -9 -10    7.17    1.48
  -7  -9  10   10.64    1.46
  -7   9  10    8.35    1.38
  -7  -9  10    8.23    1.62
  -7   9  10    7.89    1.53
  -7  -9  10    9.22    1.33
  -7  -9  10    8.17    1.32
  -7  -9   9  146.66    6.73
  -7   9   9  139.66    6.52
  -7  -9   9  146.50    6.01
  -7  -9   9  139.33    6.79
  -7   9   9  141.91    6.47
  -7   9   9  144.13    6.73
   7  -9  -9  151.30    6.82
  -7   9   9  153.08    7.21
  -7  -9   9  141.14    7.02
  -7  -9   9  143.05    6.37
  -7  -9   9  150.57    6.43
  -7  -9   8   30.16    2.46
  -7  -9   8   26.26    2.22
  -7   9   8   29.07    2.29
  -7   9   8   30.28    2.47
  -7   9   8   28.22    2.32
  -7   9   8   30.99    2.79
  -7  -9   8   29.85    2.45
   7  -9  -8   34.26    2.62
  -7  -9   8   28.59    2.25
  -7  -9   8   21.63    4.62
  -7  -9   8   27.35    2.01
  -7  -9   7  111.21    5.18
  -7  -9   7  107.51    5.38
  -7   9   7  104.43    5.62
  -7  -9   7  113.98    5.26
  -7   9   7  110.49    5.27
   7  -9  -7  107.13    5.39
  -7   9   7  102.06    5.01
  -7   9   7  108.17    5.17
  -7  -9   7  115.73   11.42
  -7  -9   7  104.15    5.07
  -7   9   7  109.80    5.76
  -7  -9   7  107.82    5.07
  -7  -9   7  105.65    4.77
  -7  -9   6   48.01    3.07
  -7   9   6   44.63    2.71
   7  -9  -6   45.20    3.96
  -7  -9   6   40.46    2.54
  -7   9   6   44.71    2.82
  -7  -9   6   39.49    2.59
  -7   9   6   42.34    3.16
   7  -9  -6   39.29    2.95
  -7  -9   6   45.27    2.84
  -7  -9   6   50.76    8.42
  -7  -9   6   46.25    3.00
  -7   9   6   51.90    3.47
  -7   9   5  252.16    9.79
  -7  -9   5  262.08   10.26
   7  -9  -5  260.92   10.47
  -7  -9   5  214.32   19.27
  -7   9   5  280.92   10.54
  -7  -9   5  255.89   10.48
  -7  -9   5  250.46    9.69
  -7   9   5  248.14    9.66
  -7   9   5  265.52   10.58
  -7   9   5  258.78   10.73
   7  -9  -5  274.21   15.63
  -7  -9   5  250.40    9.96
   7  -9  -5  275.90   11.35
  -7  -9   5  274.21   10.31
   7   9  -4   73.50    6.83
  -7  -9   4   84.74    4.42
   7  -9  -4   78.70    9.10
  -7  -9   4   82.28   10.07
  -7  -9   4   81.04    3.99
  -7   9   4   87.75    4.60
   7  -9  -4   75.92    7.77
  -7  -9   4   85.80    4.40
  -7  -9   4   83.37    4.14
  -7  -9   4   89.24    5.00
   7  -9  -4   84.25    4.61
  -7  -9   4   83.40    4.33
  -7   9   4   86.60    4.42
   7  -9  -3  218.59   14.60
   7  -9  -3  203.88    8.47
  -7  -9   3  204.06    9.67
   7  -9  -3  197.47    8.05
  -7   9   3  203.95    8.05
  -7   9   3  172.26    9.72
  -7  -9   3  195.64    7.72
  -7  -9   3  188.31    8.18
  -7   9   3  199.26    8.15
   7   9  -3  190.14   11.57
   7  -9  -3  183.50   12.77
  -7   9   3  195.84    8.31
  -7  -9   3  190.62    7.74
   7  -9  -2  139.26    5.94
  -7  -9   2  137.02    7.49
   7   9  -2  135.97    9.41
  -7  -9   2  153.42   11.82
  -7  -9   2  133.94    5.89
   7   9  -2  156.07    6.39
   7  -9  -2  143.23   10.96
   7  -9  -2  137.46    6.55
   7  -9  -2  151.57   11.55
  -7   9   2  145.88    6.49
   7  -9  -2  145.81    6.02
  -7   9   1  129.43    5.59
   7  -9  -1  123.55    5.26
  -7   9   1  131.24    6.01
   7  -9  -1  128.62    5.71
  -7  -9   1  128.94    6.73
  -7  -9   1  125.16   10.26
   7  -9  -1  135.35   10.62
   7  -9  -1  134.80    6.27
   7  -9  -1  142.78   10.89
   7  -9   0  118.37    5.56
   7  -9   0  106.07    9.46
  -7  -9   0  124.10    6.16
   7   9   0  134.33    9.34
   7   9   0  106.77    8.05
   7  -9   0  115.40    9.95
  -7  -9   0  118.69    5.78
   7  -9   0  116.31    5.95
  -7   9   0  117.31    5.11
  -7   9   0  125.37    5.73
  -7  -9   0  107.82    8.85
   7  -9   1   92.92    5.09
   7   9   1  119.26    5.90
  -7  -9  -1  102.44    5.35
  -7   9  -1  102.83    5.29
   7  -9   1   93.82    8.79
   7  -9   1   98.92    9.48
  -7  -9  -1  104.59    5.40
   7   9   1   96.69    8.42
  -7   9  -1   97.74    4.35
   7   9   1   97.55    8.12
  -7   9  -1  107.95    5.15
   7  -9   2   25.67    2.42
   7   9   2   26.62    2.76
   7  -9   2   20.69    3.92
  -7   9  -2   23.67    2.05
   7   9   2   24.95    1.90
   7   9   2   18.99    3.63
   7  -9   2   27.23    5.08
  -7  -9  -2   27.84    2.56
   7  -9   2   31.28    2.85
  -7   9  -2   25.82    2.19
   7   9   2   17.18    3.48
  -7  -9  -2   26.98    2.35
   7  -9   3   41.69    3.20
  -7  -9  -3   38.98    3.10
   7   9   3   39.82    3.37
   7  -9   3   36.78    3.07
   7  -9   3   39.94    3.07
  -7   9  -3   43.23    2.79
   7  -9   3   36.79    2.43
   7   9   4   61.46    4.14
  -7  -9  -4   48.14    2.98
  -7   9  -4   55.38    3.09
   7  -9   4   58.59    3.55
   7  -9   4   62.18    3.50
  -7  -9  -4   54.70    3.56
   7  -9   4   57.62    2.79
   7   9   5   30.52    2.42
   7  -9   5   30.11    2.13
  -7  -9  -5   28.41    2.16
   7  -9   5   31.43    2.17
  -7  -9  -5   25.16    1.99
  -7   9  -5   25.46    1.49
   7  -9   5   26.05    1.43
   7   9   5   29.26    2.38
   7   9   6   35.30    2.22
   7  -9   6   35.79    2.04
  -7  -9  -6   33.24    1.79
   7  -9   6   34.05    1.93
   7   9   6   34.91    2.19
   7  -9   7    8.26    0.71
   7  -9   7    8.70    0.69
   7   9   7    8.19    0.75
   7   9   7    6.97    0.62
  -7 -11  10   15.98    1.35
   7  11 -10   15.02    1.02
  -7 -11  10   16.10    1.43
  -7  11   9   43.78    2.39
  -7  11   9   54.12    3.24
  -7 -11   9   52.55    2.88
  -7 -11   9   54.82    2.78
  -7 -11   8   15.88    1.60
  -7  11   8   16.83    1.63
  -7  11   8   16.77    1.87
   7 -11  -8   12.98    1.72
  -7 -11   8   14.43    1.80
  -7 -11   8   14.74    1.50
  -7 -11   8   16.50    1.49
   7 -11  -7   73.91    4.52
  -7  11   7   80.01    4.35
  -7 -11   7   72.81    3.79
  -7  11   7   78.48    4.30
  -7 -11   7   73.99    3.74
   7  11  -7   72.00    3.30
  -7 -11   6   11.98    1.43
  -7  11   6   11.44    1.62
  -7  11   6    9.12    1.46
   7  11  -6   10.18    1.16
  -7 -11   6    8.25    1.17
  -7 -11   5   61.14    3.32
   7 -11  -5   55.91    3.61
  -7  11   5   61.84    3.69
  -7  11   5   56.38    3.55
  -7 -11   4    6.24    1.36
   7 -11  -4    6.08    1.10
  -7  11   4    4.91    1.12
  -7 -11   4    4.42    0.95
  -7 -11   4    4.48    1.05
  -7  11   4    4.09    1.20
   7 -11  -3  106.39    4.85
  -7  11   3  112.33    5.22
  -7 -11   3  105.60    5.28
  -7 -11   3  109.99    6.24
  -7 -11   3   96.16    4.74
  -7  11   3  114.23    5.67
  -7 -11   3  110.64    5.11
  -7 -11   2    0.60    0.93
  -7  11   2    0.77    0.96
  -7  11   2    0.11    0.77
  -7 -11   2    0.47    1.08
  -7 -11   2    0.24    0.65
  -7 -11   1  110.14    5.25
  -7 -11   1  118.11    5.81
   7  11  -1  115.70    5.65
   7  11  -1  106.72    5.17
  -7  11   1  116.17    5.06
  -7 -11   1  104.26    5.90
  -7  11   1  113.59    5.64
  -7  11   0    4.07    1.15
   7  11   0    4.26    0.99
  -7  11   0    4.62    0.83
  -7 -11   0    4.55    1.28
  -7  11   0    4.45    1.05
   7  11   0    5.02    1.16
  -7 -11   0    3.98    0.97
  -7 -11   0    4.61    1.23
   7 -11   1   41.33    2.73
   7  11   1   44.07    2.62
  -7 -11  -1   40.00    2.73
  -7 -11  -1   47.15    3.42
   7  11   1   38.41    2.98
  -7 -11  -1   40.45    2.86
  -7  11  -1   46.90    3.03
  -7 -11  -2    1.76    0.71
   7 -11   2    1.32    0.89
  -7 -11  -2    1.54    1.07
   7  11   2    1.08    0.91
   7 -11   2    0.84    0.84
  -7 -11  -2    1.71    0.72
  -7  11  -2    1.66    0.83
  -7 -11  -3   53.80    2.91
   7 -11   3   58.47    3.32
   7  11   3   63.40    3.71
  -7 -11  -3   67.83    3.76
   7 -11   3   64.23    3.38
   7 -11   3   59.59    3.37
   7 -11   4    1.56    0.61
   7 -11   4    1.45    0.62
   7  11   4    2.32    0.75
  -7  11  -4    1.85    0.44
   7 -11   5   39.42    1.92
   7  11   5   44.15    2.13
   7 -11   5   39.78    1.84
   7  13  -8   26.46    1.37
   7  13  -7    5.28    0.73
  -7  13   7    3.75    0.62
  -7  13   6   23.34    1.71
  -7 -13   6   20.33    1.26
   7  13  -5    3.19    0.70
  -7 -13   5    4.64    0.63
   7  13  -5    3.65    0.65
  -7  13   5    5.42    0.93
  -7  13   4   32.49    2.02
   7  13  -4   29.02    1.82
   7  13  -4   28.95    1.93
  -7 -13   4   28.29    1.66
  -7  13   3    6.28    0.90
  -7 -13   3    5.90    0.73
   7  13  -3    5.87    0.88
  -7 -13   2   36.15    2.00
  -7 -13   2   41.95    2.51
   7  13  -2   45.40    2.52
  -7  13   2   43.92    2.48
  -7 -13   1    1.92    0.52
  -7 -13   1    2.82    0.86
  -7  13   1    1.86    0.47
   7  13  -1    2.62    0.72
  -7  13   1    0.84    0.63
   7  13   0   10.93    1.00
  -7 -13   0    9.63    1.27
  -7  13   0    9.92    1.08
   7 -13   0   11.15    1.25
   7 -13   1   13.67    1.17
  -7  13  -1   17.10    1.24
  -7 -13  -1   16.33    1.46
   7 -13   1   16.29    1.34
   7 -13   2   15.94    1.01
  -7  13  -2   17.49    1.00
  -8   0  15    1.50    0.85
  -8   0  15    0.10    0.63
   8   0 -14   17.36    2.16
  -8   0  14   11.68    1.78
  -8   0  14   18.41    2.25
  -8   0  14   16.53    1.30
  -8   0  13    1.05    0.75
  -8   0  13   -0.62    1.11
  -8   0  13    1.21    1.23
  -8   0  13    0.10    0.71
  -8   0  13   -0.19    1.14
  -8   0  13    3.22    2.88
  -8   0  12  274.68   11.16
   8   0 -12  226.81   10.28
  -8   0  12  265.36    9.74
  -8   0  12  269.36   11.11
  -8   0  12  270.09   10.34
  -8   0  12  275.20   11.00
  -8   0  12  255.47   17.41
  -8   0  12  272.22   10.21
  -8   0  11    0.41    0.46
  -8   0  11    0.40    0.83
  -8   0  11    0.15    0.89
  -8   0  11    0.98    0.78
  -8   0  11    0.14    0.73
  -8   0  11    1.35    0.63
  -8   0  11    0.13    0.73
  -8   0  11   -0.30    0.96
  -8   0  11    1.10    0.55
  -8   0  11    2.54    1.93
  -8   0  10 1319.66   42.60
  -8   0  10 1306.09   43.55
  -8   0  10 1265.99   43.29
  -8   0  10 1414.49   49.49
  -8   0   9    0.05    0.34
  -8   0   9    0.74    1.35
  -8   0   8  317.96   10.71
  -8   0   8  311.41   11.09
  -8   0   7    0.90    0.41
  -8   0   7    0.78    0.26
  -8   0   7    1.33    0.87
  -8   0   6 1692.02   54.22
   8   0  -6 1665.48   54.36
  -8   0   6 1745.46   56.45
  -8   0   5    1.50    0.33
  -8   0   5    0.28    0.52
  -8   0   4 4225.88  133.90
  -8   0   4 4107.72  135.21
   8   0  -3    0.22    0.68
  -8   0   3    0.27    0.32
  -8   0   2 2998.36   96.97
   8   0  -2 3136.98   99.01
  -8   0   1   -0.14    0.62
   8   0  -1    0.90    0.81
   8   0   0 1622.69   54.97
  -8   0   0 1625.56   52.80
  -8   0  -1    0.60    0.71
   8   0   1   -0.25    0.81
   8   0   2 1298.80   44.15
  -8   0  -2 1209.66   40.78
   8   0   3   -0.38    1.26
  -8   0  -3    0.12    0.88
  -8   0  -4  899.21   30.01
   8   0   4  843.45   29.05
  -8   0  -4  883.71   29.83
   8   0   4  865.41   29.49
   8   0   4  853.91   33.55
   8   0   5    0.10    0.60
  -8   0  -5    0.56    0.66
   8   0   5    0.34    0.67
   8   0   5   -0.26    0.72
  -8   0  -5    2.80    1.13
   8   0   5   -0.44    1.19
   8   0   6  187.68   11.62
  -8   0  -6  207.32    8.61
   8   0   6  206.91    8.10
   8   0   6  195.01    8.33
   8   0   7   -0.14    0.86
   8   0   7   -0.25    0.57
  -8   0  -7   -0.13    0.82
   8   0   7   -0.64    0.72
   8   0   7   -0.41    0.76
   8   0   8  150.55    6.18
  -8   0  -8  133.35    5.87
   8   0   8  134.06    5.48
   8   0   9   -0.37    0.63
  -8   0  -9    0.06    0.55
  -8   0 -10   30.31    1.37
  -8  -2  16    6.81    0.76
  -8   2  16    8.06    0.82
  -8   2  15   30.85    2.29
  -8   2  15   26.49    1.69
  -8  -2  15   25.32    1.47
  -8   2  15   28.75    2.35
  -8   2  15   27.11    2.28
  -8  -2  15   23.66    1.98
  -8   2  14  102.60    5.69
  -8   2  14   96.90    4.77
  -8   2  14  105.18    6.07
  -8  -2  14  100.52    5.52
  -8   2  14   96.42    5.78
   8  -2 -14   95.72    5.49
  -8  -2  14   95.18    4.42
  -8  -2  14  101.37    4.58
  -8   2  13   39.87    3.37
  -8  -2  13   33.36    2.50
  -8  -2  13   44.35    3.41
  -8   2  13   40.27    3.38
  -8   2  13   33.67    2.86
  -8  -2  13   37.40    3.39
   8  -2 -13   37.14    3.03
   8   2 -13   35.89    2.95
  -8   2  13   25.36    5.55
  -8  -2  13   36.88    2.65
  -8  -2  13   34.77    6.09
  -8  -2  13   37.43    2.68
  -8   2  12   79.08    4.79
  -8  -2  12   71.89    4.49
  -8  -2  12   70.59    4.09
  -8  -2  12   70.45    4.26
  -8  -2  12   69.40    4.69
  -8   2  12   72.23    4.63
  -8   2  12   74.46    3.57
  -8  -2  12   78.89    4.26
   8   2 -12   78.46    4.29
  -8  -2  12   70.93    8.33
  -8  -2  12   74.53    3.67
  -8  -2  12   74.67    3.94
  -8   2  12   72.86    8.53
  -8   2  12   74.23    3.71
  -8  -2  12   70.49    4.32
  -8  -2  11  345.37   12.24
  -8  -2  11  309.68   12.92
  -8   2  11  329.42   13.00
  -8   2  11  343.78   12.68
  -8  -2  11  321.32   12.86
  -8  -2  11  330.02   12.74
  -8  -2  11  335.62   12.08
  -8   2  11  346.64   13.06
  -8  -2  11  340.69   12.32
  -8   2  11  313.76   12.05
  -8  -2  11  325.21   12.48
   8   2 -11  323.84   12.23
  -8   2  11  318.71   18.35
  -8   2  11  321.85   11.89
  -8  -2  11  326.05   12.76
  -8   2  11  344.25   12.09
  -8  -2  11  333.10   12.09
  -8  -2  10   88.72    3.96
  -8   2  10   83.93    4.44
  -8  -2  10   86.74    4.28
  -8  -2  10   83.02    3.90
  -8  -2  10   85.37    3.98
  -8  -2  10   83.39    4.00
  -8   2  10   84.13    4.24
  -8  -2  10   81.90    4.40
  -8  -2  10   83.79    4.28
  -8  -2  10   81.95    4.41
  -8   2  10   87.15    4.48
  -8   2  10   77.77    7.05
  -8  -2  10   85.72    7.15
  -8  -2  10   78.17    4.12
  -8  -2   9  820.00   31.67
  -8  -2   9  813.71   26.65
  -8   2   9  813.92   31.47
  -8  -2   9  811.92   31.02
  -8   2   9  777.66   26.97
  -8  -2   8  915.47   30.06
  -8  -2   8  921.86   35.09
  -8  -2   8  906.71   30.01
  -8   2   8  923.22   30.39
  -8  -2   8  935.64   33.59
  -8   2   8  938.47   33.88
  -8  -2   7  106.02    7.59
  -8   2   7  108.26    4.44
  -8  -2   7  109.88    4.12
   8  -2  -7  114.12    5.46
  -8   2   7  119.65    6.49
  -8  -2   7  109.50    6.29
  -8   2   6  390.67   13.76
  -8   2   6  428.46   15.73
  -8  -2   6  418.81   13.81
  -8  -2   6  398.62   17.44
  -8  -2   6  412.95   15.78
  -8   2   5 1622.45   52.58
  -8  -2   5 1595.92   52.37
  -8  -2   5 1662.18   55.83
   8  -2  -5 1676.41   54.24
  -8  -2   5 1716.98   52.70
  -8   2   5 1545.07   53.90
  -8  -2   4  615.03   21.78
  -8  -2   4  608.77   19.69
  -8   2   4  554.35   19.49
   8  -2  -4  589.92   21.19
  -8  -2   4  604.72   19.34
  -8   2   4  607.94   20.45
   8  -2  -3 1871.03   60.84
   8   2  -3 1833.69   60.07
  -8   2   3 1848.93   58.60
  -8  -2   3 1776.42   58.85
   8   2  -2 1063.25   35.00
  -8  -2   2 1037.54   34.01
  -8  -2   2 1043.28   33.53
  -8   2   2 1003.16   33.20
   8  -2  -2  981.98   35.87
  -8  -2   1 1294.96   42.93
   8   2  -1 1357.28   45.62
  -8   2   1 1381.82   43.28
  -8  -2   1 1314.45   43.38
  -8  -2   1 1294.26   43.03
   8  -2  -1 1434.77   44.30
   8  -2  -1 1371.34   46.49
  -8  -2   0  620.32   20.57
   8   2   0  620.92   24.44
  -8  -2   0  625.01   21.19
  -8   2   0  629.99   21.07
   8  -2   0  635.35   21.94
   8  -2   1  238.01    9.22
  -8   2  -1  236.53    8.54
   8  -2   1  211.93   10.26
   8   2   1  251.69   11.47
  -8  -2  -1  225.90    8.02
  -8  -2  -1  224.19    8.77
   8   2   2  299.60   12.97
  -8  -2  -2  260.97    9.26
  -8  -2  -2  258.00   10.21
   8  -2   2  270.24   12.45
   8  -2   2  280.43   10.41
  -8  -2  -3  687.93   23.80
   8   2   3  654.30   26.57
   8   2   3  631.55   26.71
   8  -2   3  700.44   23.28
   8  -2   3  642.26   26.39
   8  -2   3  672.70   27.50
   8   2   3  660.54   23.06
   8  -2   3  709.78   23.72
   8  -2   3  716.25   23.24
   8   2   3  655.72   23.59
  -8   2  -4  199.65    7.94
   8   2   4  190.81   10.78
  -8  -2  -4  173.46    7.97
  -8  -2  -4  175.55    8.07
   8   2   4  190.69    7.93
   8   2   4  174.52   10.75
   8  -2   4  166.21   10.03
   8  -2   4  189.51   10.89
   8   2   4  185.80    7.41
   8  -2   4  193.96    7.96
  -8   2  -5  240.85    9.57
   8  -2   5  220.18    9.37
   8  -2   5  240.95    8.95
  -8  -2  -5  243.80   10.00
  -8  -2  -5  230.35    9.88
   8  -2   5  242.34    9.38
   8   2   5  228.59   13.42
   8  -2   5  231.21   12.21
   8   2   5  245.77    9.30
   8  -2   5  234.63    9.18
   8  -2   5  244.94    9.76
  -8   2  -5  230.27    9.44
  -8  -2  -6  140.49    6.53
   8  -2   6  140.22    5.64
  -8  -2  -6  139.06    6.63
  -8   2  -6  131.51    6.18
   8  -2   6  142.76    6.18
   8  -2   6  145.55    6.03
   8  -2   6  138.80    6.51
   8  -2   7   75.27    3.76
  -8   2  -7   73.47    3.86
   8  -2   7   75.73    4.14
  -8  -2  -7   81.32    4.04
  -8  -2  -7   74.38    4.23
   8  -2   7   83.64    4.26
   8  -2   8   28.07    2.05
   8  -2   8   27.04    2.12
  -8  -2  -8   26.95    2.10
  -8  -2  -8   29.97    2.04
   8  -2   8   28.91    1.87
   8   2   9   41.09    2.32
   8  -2   9   37.83    2.21
   8  -2   9   38.60    1.92
  -8   2  -9   37.92    2.03
  -8  -2  -9   43.00    2.16
  -8   4  16   -0.04    0.29
  -8  -4  16    0.17    0.26
  -8   4  16    0.11    0.28
  -8   4  15   51.09    2.98
  -8  -4  15   48.30    2.34
  -8   4  15   58.71    3.11
  -8  -4  15   49.43    2.79
  -8  -4  15   52.85    2.48
  -8  -4  14    1.18    0.69
  -8   4  14    1.57    1.08
  -8  -4  14    0.84    0.66
  -8   4  14    1.74    1.21
  -8  -4  14    0.83    0.98
  -8   4  14    0.83    0.49
  -8   4  14    1.24    0.99
   8  -4 -14    1.08    1.03
  -8   4  14    0.19    1.09
  -8   4  13  204.66    9.40
  -8  -4  13  206.26    8.73
  -8   4  13  195.52    8.03
  -8   4  13  199.90    9.34
  -8   4  13  219.44    9.60
  -8  -4  13  196.39    9.57
   8  -4 -13  200.94    8.95
  -8  -4  13  214.65    8.69
  -8  -4  13  197.76    8.71
  -8  -4  12    0.17    0.96
  -8  -4  12   -0.42    0.80
  -8   4  12    0.19    0.99
  -8  -4  12    0.15    0.67
  -8  -4  12    1.60    1.20
  -8  -4  12    2.55    1.22
  -8   4  12    1.97    1.07
   8  -4 -12    1.10    0.93
  -8   4  12    0.29    0.85
  -8   4  12    0.50    0.75
  -8  -4  12   -0.78    0.90
  -8   4  12    0.78    1.76
  -8  -4  11  272.57   10.60
  -8   4  11  265.55   11.10
  -8  -4  11  267.91   10.57
  -8   4  11  265.38   10.31
  -8  -4  11  275.17   11.13
  -8   4  11  267.94    9.97
  -8  -4  11  269.22   10.31
  -8   4  11  269.42   11.24
  -8  -4  11  274.25   10.35
  -8   4  11  272.10   10.59
  -8  -4  11  269.86   10.33
  -8   4  11  257.96   10.81
  -8   4  11  265.89   10.78
  -8  -4  11  257.46   11.27
  -8  -4  11  264.69    9.93
  -8   4  11  272.42   16.24
  -8  -4  11  246.49   15.09
  -8  -4  11  282.80   10.73
  -8   4  10   74.05    3.89
  -8   4  10   83.46    4.58
  -8   4  10   87.54    4.57
  -8  -4  10   72.49    6.94
  -8  -4  10   79.87    4.34
  -8  -4  10   84.71    3.95
  -8   4  10   82.50    4.11
  -8  -4  10   84.00    4.60
  -8   4  10   79.83    4.27
  -8  -4  10   76.28    3.85
  -8  -4  10   79.42    4.35
  -8   4  10   74.23    4.21
  -8   4  10   79.06    7.28
  -8  -4  10   75.99    3.67
  -8   4  10   79.10    3.85
  -8  -4  10   80.39    6.92
  -8  -4  10   73.53    3.99
  -8  -4   9  415.62   15.70
  -8   4   9  425.63   15.72
  -8  -4   9  473.87   21.15
  -8   4   9  434.44   15.84
  -8   4   9  434.65   15.67
  -8   4   9  467.72   15.63
  -8  -4   9  426.25   15.18
  -8  -4   9  431.66   15.51
  -8  -4   9  425.73   15.95
  -8  -4   9  433.59   15.07
  -8   4   9  470.10   20.03
  -8  -4   9  400.16   18.68
  -8  -4   9  431.58   15.31
  -8  -4   9  439.36   15.22
  -8  -4   8   94.59    4.11
  -8  -4   8  103.42    8.32
   8  -4  -8   87.86    5.80
  -8   4   8   85.46    6.27
  -8   4   8   89.70    4.21
  -8  -4   7 1380.70   53.25
  -8   4   7 1401.17   46.41
  -8  -4   7 1435.73   46.34
  -8  -4   7 1442.97   46.27
   8  -4  -7 1367.78   49.10
  -8  -4   6   10.40    0.99
  -8   4   6   10.43    1.04
  -8  -4   6    6.96    2.62
   8  -4  -6    9.44    1.89
  -8  -4   6   12.17    1.13
  -8  -4   5  606.96   19.14
  -8  -4   5  596.66   24.65
  -8  -4   5  607.60   19.53
  -8   4   5  519.30   18.81
   8  -4  -5  618.41   22.25
  -8   4   5  581.70   19.23
  -8   4   5  588.55   20.41
  -8   4   4  117.76    4.72
  -8  -4   4  118.31    7.70
   8  -4  -4  129.75    7.05
  -8  -4   4  128.09    5.22
  -8   4   4  120.33    5.10
  -8  -4   4  118.75    4.66
   8  -4  -3 1251.52   40.46
  -8  -4   3 1303.47   40.82
  -8  -4   3 1210.71   41.45
  -8   4   3 1299.06   40.88
   8   4  -3 1279.01   43.14
   8  -4  -3 1287.71   44.11
  -8  -4   3 1226.98   40.39
   8  -4  -2  458.79   15.90
  -8  -4   2  486.33   16.51
   8  -4  -2  506.02   19.41
  -8  -4   2  499.33   16.17
   8   4  -2  474.48   18.36
  -8  -4   2  472.00   18.46
  -8  -4   1  805.78   28.75
  -8  -4   1  808.82   27.15
   8   4  -1  836.54   29.62
   8  -4  -1  824.67   30.65
  -8   4   1  812.01   26.65
  -8  -4   1  816.56   27.10
   8  -4   0  101.07    5.92
  -8  -4   0   95.24    5.05
   8   4   0   96.42    6.32
  -8   4   0   85.29    3.76
   8  -4   0   96.15    6.80
   8  -4   0   86.79    3.96
  -8  -4  -1  971.22   31.08
  -8  -4  -1  859.33   31.95
   8  -4   1  929.16   33.89
  -8  -4  -1  911.29   31.46
   8   4   1 1005.73   36.54
  -8   4  -1  933.35   31.11
   8  -4   1  969.12   31.51
  -8  -4  -2   44.16    3.30
   8  -4   2   46.69    3.95
  -8   4  -2   40.52    2.46
  -8  -4  -2   47.69    2.56
   8   4   2   46.92    4.76
  -8  -4  -2   46.47    2.94
  -8  -4  -2   42.62    2.89
   8  -4   2   43.96    5.30
   8  -4   2   43.35    2.98
   8  -4   2   41.81    2.97
   8  -4   2   42.50    2.95
   8   4   3  322.11   11.90
  -8  -4  -3  306.99   11.13
   8  -4   3  295.53   11.91
   8   4   3  315.40   15.02
  -8   4  -3  313.95   11.32
  -8  -4  -3  308.62   12.65
  -8  -4  -3  306.65   12.05
   8  -4   3  295.57   13.09
   8   4   3  318.39   15.63
   8  -4   3  312.37   12.01
  -8  -4  -3  298.53   11.78
  -8   4  -3  306.04   11.88
   8  -4   3  321.48   17.24
   8  -4   3  313.39   12.38
   8  -4   3  310.84   11.69
  -8   4  -4  118.87    5.23
   8  -4   4  107.05    5.50
  -8  -4  -4  125.24    5.99
  -8   4  -4  120.91    5.46
   8  -4   4  121.80    8.98
  -8  -4  -4  120.77    5.67
   8  -4   4  137.10    6.36
   8   4   4  122.26    8.97
   8   4   4  126.15    5.77
  -8  -4  -4  113.20    4.91
   8  -4   4  117.30    5.43
   8  -4   5  302.51   11.54
   8   4   5  267.14   10.82
   8  -4   5  275.73   10.56
  -8  -4  -5  275.95   11.24
  -8  -4  -5  281.04   11.58
   8   4   5  281.86   14.38
  -8  -4  -5  278.78   10.90
  -8   4  -5  263.37   10.27
   8   4   5  281.77   15.41
   8  -4   5  281.86   10.82
   8  -4   5  281.46   10.52
   8  -4   6   13.68    1.72
   8   4   6   14.69    1.64
   8  -4   6   14.88    1.51
  -8  -4  -6   14.75    1.70
  -8  -4  -6   15.90    1.83
   8   4   6   15.60    3.15
   8  -4   6   14.59    1.60
   8  -4   7  151.29    6.48
   8   4   7  145.68    6.13
   8  -4   7  141.94    5.69
   8  -4   7  145.84    6.07
  -8  -4  -7  144.83    6.26
  -8  -4  -7  143.77    6.42
   8   4   8    1.57    0.54
  -8  -4  -8    2.19    0.73
   8   4   8    2.32    0.75
   8   4   8    1.26    0.72
   8  -4   8    2.36    0.76
   8  -4   9   42.38    2.12
   8  -4   9   44.81    2.04
  -8   4  -9   41.02    1.91
   8   4   9   47.01    2.15
  -8   6  15   24.11    1.51
  -8   6  15   23.90    1.45
  -8   6  15   24.04    1.44
  -8  -6  15   25.96    1.29
  -8  -6  15   26.66    1.34
  -8  -6  14   43.01    2.39
  -8  -6  14   44.32    2.81
  -8   6  14   42.71    2.78
  -8   6  14   43.48    2.85
  -8   6  14   43.52    2.86
  -8  -6  14   38.57    2.35
  -8  -6  13   41.29    3.13
  -8   6  13   45.17    3.28
  -8  -6  13   44.54    3.01
  -8   6  13   45.45    3.43
  -8   6  13   44.60    3.52
   8  -6 -13   43.80    3.31
  -8  -6  13   47.59    3.21
  -8  -6  13   50.43    3.68
  -8  -6  12  198.04    8.48
  -8  -6  12  196.58    7.95
   8  -6 -12  175.68    8.30
  -8   6  12  204.25    8.95
  -8  -6  12  182.04    7.64
  -8  -6  12  201.60    9.12
  -8   6  12  191.40    8.55
  -8  -6  12  194.62    8.29
   8  -6 -11   60.75    3.84
  -8   6  11   74.02    4.45
  -8   6  11   63.83    3.95
  -8   6  11   63.74    3.80
  -8  -6  11   63.60    4.51
  -8  -6  11   68.31    3.64
  -8   6  11   65.90    4.36
  -8  -6  11   66.29    6.72
  -8   6  11   66.85    7.14
  -8   6  11   68.67    4.40
  -8  -6  11   68.84    3.91
  -8  -6  11   61.32    4.00
  -8   6  10  172.60    8.00
  -8   6  10  180.99    7.69
  -8  -6  10  180.33    7.78
  -8  -6  10  178.64    8.22
  -8  -6  10  178.53    7.44
  -8   6  10  207.23    8.41
  -8   6  10  169.82    8.08
  -8  -6  10  189.22    7.87
  -8   6  10  182.44    7.29
  -8  -6  10  172.68    7.30
  -8   6  10  179.74    7.82
  -8  -6  10  163.59   11.81
  -8   6  10  178.28   11.71
  -8   6  10  162.27    7.14
  -8  -6  10  187.78    7.42
  -8  -6  10  192.01    7.67
  -8   6   9   99.02    4.99
  -8  -6   9   90.90    4.83
  -8  -6   9   99.08    4.79
  -8   6   9  100.23    4.84
  -8  -6   9   86.77    4.87
  -8   6   9   96.52    4.84
  -8   6   9   98.35    7.57
  -8  -6   9   86.76    8.36
  -8   6   9   95.59    4.80
  -8  -6   9   95.73    4.65
  -8  -6   9   98.92    4.50
  -8   6   9   88.85    4.98
  -8  -6   9   93.99    4.47
  -8   6   9   95.40    4.77
  -8   6   9   96.57    5.05
  -8  -6   9   95.95    4.60
  -8  -6   8  415.08   15.29
  -8  -6   8  442.92   15.08
  -8  -6   8  434.44   15.39
  -8   6   8  413.90   15.38
  -8   6   8  451.81   16.20
  -8  -6   8  422.47   15.10
   8  -6  -8  433.84   15.25
  -8  -6   8  443.97   15.60
  -8   6   8  428.88   15.79
  -8   6   8  420.43   15.65
  -8  -6   8  387.52   15.01
  -8   6   8  436.60   15.49
  -8  -6   8  433.35   15.11
  -8   6   8  432.60   15.39
  -8  -6   8  462.74   22.77
  -8  -6   8  423.11   15.14
  -8   6   8  414.59   18.56
  -8  -6   8  440.71   15.79
  -8   6   7   72.24    3.71
  -8   6   7   72.58    3.93
  -8  -6   7   78.88    8.50
  -8   6   7   74.12    3.95
  -8   6   7   71.53    5.20
  -8  -6   7   68.07    4.02
  -8  -6   7   74.79    3.72
  -8   6   7   76.06    3.73
  -8  -6   7   72.57    3.52
  -8  -6   7   72.78    3.68
  -8  -6   7   71.93    3.63
  -8  -6   7   65.28    3.51
  -8  -6   6  645.26   21.21
  -8  -6   6  627.77   21.38
   8  -6  -6  635.73   25.62
  -8   6   6  595.33   21.12
  -8  -6   6  645.68   31.68
  -8   6   6  597.00   22.72
  -8  -6   5  106.99    4.49
  -8   6   5   93.32    4.69
  -8  -6   5   98.12    9.34
  -8   6   5   99.57    4.86
  -8  -6   5  100.84    4.80
   8  -6  -5  102.72    7.34
  -8  -6   4  556.89   18.97
  -8  -6   4  561.64   25.20
  -8  -6   4  562.31   19.88
   8  -6  -4  543.59   18.44
  -8   6   4  567.55   18.91
   8  -6  -4  573.43   23.46
   8  -6  -3    9.75    0.88
  -8  -6   3    9.42    1.05
  -8   6   3   11.24    1.06
   8  -6  -3   10.64    2.41
  -8  -6   3    8.85    1.46
   8   6  -3   10.11    2.04
  -8  -6   2  480.44   21.34
   8  -6  -2  510.02   17.14
   8  -6  -2  549.95   22.13
  -8  -6   2  464.12   17.92
  -8   6   2  510.78   17.26
   8  -6  -2  516.67   17.09
   8   6  -2  507.29   20.51
   8  -6  -2  504.60   21.81
  -8  -6   1    3.02    0.93
   8  -6  -1    3.55    1.60
   8  -6  -1    3.49    1.66
  -8   6   1    6.49    0.87
   8  -6  -1    3.82    0.53
  -8  -6   1    5.06    1.64
   8   6  -1    3.20    1.45
  -8  -6   1    3.71    0.81
   8  -6  -1    4.36    0.76
  -8  -6   0  776.03   26.89
   8   6   0  815.06   30.53
  -8  -6   0  780.58   26.26
  -8  -6   0  831.20   26.64
   8  -6   0  810.69   32.08
   8  -6   0  731.61   26.53
  -8  -6   0  782.24   29.42
  -8   6   0  755.65   26.09
   8  -6   1   69.95    3.93
  -8   6  -1   75.27    4.19
  -8  -6  -1   77.85    4.50
   8   6   1   70.04    6.60
  -8  -6  -1   72.35    4.35
  -8  -6  -1   55.83    4.77
   8  -6   1   90.37    6.84
  -8  -6  -1   78.02    3.86
   8  -6   1   71.67    6.97
   8  -6   1   79.81    4.27
  -8   6  -1   77.36    3.72
   8  -6   2  553.63   19.47
  -8   6  -2  521.22   19.19
  -8  -6  -2  491.72   19.71
  -8  -6  -2  542.30   18.78
  -8  -6  -2  546.50   20.08
   8  -6   2  527.72   22.60
  -8  -6  -2  538.01   18.84
   8  -6   2  536.40   25.73
   8  -6   2  533.01   19.53
   8   6   2  552.47   23.72
  -8   6  -2  530.90   18.55
   8  -6   2  521.77   18.54
   8  -6   3   31.24    2.93
   8  -6   3   32.74    2.59
   8   6   3   33.84    4.28
  -8  -6  -3   33.55    2.39
   8  -6   3   32.12    3.79
   8  -6   3   37.53    5.71
  -8  -6  -3   37.56    3.05
   8  -6   3   31.79    2.77
  -8  -6  -3   34.08    2.56
  -8   6  -3   40.01    2.70
   8   6   3   31.82    4.44
   8  -6   3   37.66    3.00
  -8   6  -3   34.56    2.37
   8  -6   3   36.08    2.97
   8  -6   4  188.59    8.68
   8   6   4  176.65    7.56
   8  -6   4  200.90    8.31
   8  -6   4  186.73    7.72
   8   6   4  180.76   10.70
  -8  -6  -4  181.39    7.43
  -8  -6  -4  194.75    8.07
  -8  -6  -4  200.90    8.43
   8   6   4  191.41   12.09
   8   6   5   19.37    1.65
   8   6   5   23.50    2.47
  -8  -6  -5   22.57    2.13
   8  -6   5   23.03    2.00
   8  -6   5   18.76    1.86
   8  -6   5   18.91    2.16
   8  -6   5   18.65    1.91
  -8  -6  -5   19.02    1.94
   8   6   5   22.56    3.81
   8  -6   5   19.28    1.66
   8  -6   6  174.50    7.50
   8   6   6  173.31    7.58
   8   6   6  159.98    6.48
   8   6   6  170.06    7.22
  -8  -6  -6  175.81    7.26
  -8  -6  -6  161.27    7.02
   8  -6   6  167.54    6.57
   8  -6   6  186.02    7.10
   8   6   7   14.04    1.48
   8  -6   7   14.71    1.49
   8  -6   7   13.69    1.27
   8  -6   7   13.95    1.22
   8  -6   7   12.60    1.05
   8   6   7   13.00    1.32
   8  -6   8   58.63    2.64
   8   6   8   59.89    2.70
   8  -6   8   59.68    2.70
   8   6   8   52.21    2.37
  -8   8  14   59.58    2.69
  -8  -8  14   61.63    2.49
  -8  -8  14   58.75    2.49
  -8  -8  13    5.47    0.96
  -8   8  13    6.16    1.13
  -8  -8  13    3.71    0.83
  -8   8  13    4.81    0.96
  -8   8  13    5.31    0.80
  -8   8  12   80.85    4.13
  -8  -8  12   83.07    4.84
  -8   8  12   77.28    4.42
  -8   8  12   85.99    4.69
  -8  -8  12   86.54    4.11
  -8  -8  12   84.83    4.34
  -8  -8  11    9.56    1.37
  -8  -8  11    5.23    1.55
  -8  -8  11    4.55    1.12
  -8   8  11    7.67    1.54
   8  -8 -11    5.30    1.28
  -8   8  11    8.51    1.28
  -8   8  11    6.41    1.46
  -8  -8  11    8.26    1.19
  -8  -8  10  192.04    8.28
  -8   8  10  198.64    8.84
  -8   8  10  194.50    8.62
  -8  -8  10  165.16   12.10
   8  -8 -10  178.03    8.04
  -8   8  10  188.84    7.88
  -8  -8  10  201.17    8.71
  -8  -8  10  200.01    7.92
  -8   8  10  187.55    8.17
  -8  -8  10  199.79    8.04
  -8  -8   9   25.62    2.24
  -8   8   9   24.15    2.24
  -8   8   9   21.71    2.14
   8  -8  -9   24.46    2.26
  -8   8   9   25.65    2.00
  -8  -8   9   28.52    2.51
  -8  -8   9   23.81    1.94
   8  -8  -9   22.49    2.06
  -8   8   9   26.30    2.55
  -8  -8   9   21.88    4.35
  -8  -8   9   26.15    2.11
  -8   8   9   25.41    2.22
  -8  -8   9   25.75    2.16
  -8  -8   8  200.69    8.04
  -8  -8   8  192.13    7.66
  -8  -8   8  190.90   14.42
   8  -8  -8  192.08    8.13
  -8  -8   8  193.12    8.13
  -8  -8   8  187.82    8.06
  -8   8   8  191.99    8.03
  -8  -8   8  187.98    7.79
  -8   8   8  191.43    7.60
  -8   8   8  190.87    8.15
  -8   8   8  198.29    8.31
   8  -8  -8  174.97    7.54
  -8   8   8  201.27    8.70
  -8  -8   8  196.62    7.91
  -8  -8   7   46.30    2.90
  -8  -8   7   43.78    2.59
  -8  -8   7   42.03    2.82
  -8  -8   7   43.56    7.19
  -8   8   7   38.54    2.76
  -8   8   7   38.51    2.61
  -8  -8   7   38.31    2.61
  -8   8   7   38.93    2.75
  -8   8   7   36.89    2.97
   8  -8  -7   38.36    2.74
   8  -8  -7   41.86    5.22
  -8  -8   7   37.47    2.59
  -8   8   7   38.70    2.96
  -8  -8   7   38.81    2.70
  -8  -8   6  249.50    9.80
  -8  -8   6  248.51    9.59
  -8  -8   6  231.46    9.27
  -8  -8   6  254.25    9.35
  -8   8   6  246.98    9.63
  -8   8   6  244.32    9.50
  -8   8   6  244.19    9.63
  -8   8   6  251.43   10.38
  -8  -8   6  249.71    9.43
  -8   8   6  249.59   10.14
  -8  -8   6  249.94    9.88
   8  -8  -6  231.19   14.05
  -8  -8   6  253.24   20.13
  -8   8   6  244.94    9.90
  -8  -8   6  254.81    9.82
  -8  -8   5  165.59    6.99
  -8  -8   5  169.86    7.22
  -8   8   5  170.72    6.92
   8  -8  -5  174.63    7.40
  -8   8   5  164.91    7.18
  -8   8   5  164.88    6.91
  -8  -8   5  160.92   14.32
  -8  -8   5  171.03    7.18
  -8   8   5  170.23    7.43
   8  -8  -5  181.47   11.71
  -8  -8   5  175.94    6.96
  -8  -8   5  178.24    7.72
  -8   8   5  174.73    7.63
  -8  -8   4  267.35   10.10
  -8  -8   4  268.82   11.32
  -8   8   4  255.85    9.61
  -8   8   4  228.95   11.10
   8   8  -4  249.38   13.54
  -8   8   4  259.83    9.93
   8  -8  -4  249.78   14.76
  -8   8   4  258.77   10.14
   8  -8  -4  251.95   10.21
  -8  -8   4  272.91   10.15
  -8  -8   4  269.84    9.86
  -8  -8   4  267.34    9.98
   8  -8  -4  270.54   10.29
  -8   8   4  239.49   10.14
  -8  -8   4  248.18    9.72
  -8   8   3  225.63    8.57
   8  -8  -3  231.93   14.52
   8  -8  -3  222.43    8.53
   8  -8  -3  234.07    8.91
  -8  -8   3  228.30    9.14
  -8   8   3  230.01    9.09
   8   8  -3  249.36   12.81
  -8   8   3  227.03    9.13
  -8  -8   3  229.90   10.56
   8  -8  -3  227.72    9.26
   8  -8  -3  241.42   14.08
  -8  -8   3  240.40    9.22
  -8  -8   3  226.67    8.79
  -8  -8   3  267.56   15.63
  -8   8   3  225.06    8.85
   8  -8  -2  191.43    7.36
   8  -8  -2  180.64   12.25
  -8  -8   2  172.02   11.92
  -8  -8   2  170.56    8.31
  -8  -8   2  201.84    7.96
  -8  -8   2  181.58    7.31
   8  -8  -2  181.73    7.14
  -8   8   2  190.33    7.40
   8   8  -2  174.73   10.64
   8  -8  -2  197.20   12.57
  -8   8   2  184.90    7.70
   8  -8  -2  184.48    8.02
  -8   8   2  190.00    7.14
   8  -8  -1  128.67    9.62
  -8  -8   1  122.24    9.08
  -8  -8   1  114.67    5.49
  -8   8   1  115.63    5.01
  -8   8   1  119.42    5.43
  -8  -8   1  120.06    5.93
   8   8  -1  123.36    5.79
   8   8  -1  112.21    8.14
   8  -8  -1  107.55    9.26
   8  -8  -1  108.99    5.60
   8  -8  -1  112.13    5.18
  -8  -8   1  117.52    5.63
  -8  -8   0  140.13    9.76
   8  -8   0  165.10    7.12
  -8  -8   0  167.48    7.45
  -8   8   0  170.88    6.52
  -8   8   0  168.31    7.07
   8   8   0  148.37   10.35
  -8  -8   0  158.61    7.13
   8   8   0  182.00   11.02
   8  -8   1  210.64    9.00
   8   8   1  212.73    9.51
   8  -8   1  218.00   13.34
  -8  -8  -1  215.85    8.92
  -8   8  -1  192.79    8.95
   8  -8   1  217.31   14.68
   8   8   1  210.85   12.64
   8  -8   1  215.72    9.40
   8   8   1  202.63   13.26
  -8   8  -1  229.20    8.75
   8   8   2  169.36   11.39
   8   8   2  180.10    8.50
   8  -8   2  155.29   10.77
   8   8   2  169.85    6.75
  -8   8  -2  169.08    7.43
   8  -8   2  180.32   13.51
   8   8   2  168.46   11.26
   8  -8   2  181.75    8.18
   8  -8   2  171.08    7.04
   8   8   3   30.33    3.93
  -8  -8  -3   33.85    2.42
   8   8   3   34.68    3.33
   8  -8   3   28.96    2.66
   8  -8   3   36.46    2.93
  -8   8  -3   31.92    2.43
   8   8   3   25.41    4.09
   8  -8   3   36.67    3.06
   8  -8   3   31.65    2.22
   8  -8   4  127.94    6.40
  -8  -8  -4  118.86    5.44
   8  -8   4  140.37    6.17
   8  -8   4  139.07    6.05
  -8   8  -4  123.11    5.38
   8   8   4  135.91    6.78
   8  -8   4  126.91    5.26
   8   8   5   42.07    2.96
   8  -8   5   37.35    2.48
   8  -8   5   40.56    2.52
   8  -8   5   38.15    2.75
  -8  -8  -5   38.61    2.61
   8  -8   5   34.62    1.91
   8  -8   6   45.40    2.37
   8   8   6   46.29    2.75
   8  -8   6   48.02    2.62
   8  -8   6   48.34    2.50
   8   8   6   48.38    2.69
   8   8   6   39.04    2.00
  -8  -8  -6   44.58    2.44
  -8  -8  -6   42.79    2.09
   8  -8   6   38.50    1.78
   8   8   7   19.62    1.33
   8  -8   7   17.95    1.22
   8  -8   7   16.28    1.06
  -8  10  12   10.53    0.97
  -8 -10  12   11.51    1.04
  -8 -10  12   11.24    1.07
  -8 -10  12   11.11    1.05
  -8  10  11   60.56    3.45
  -8 -10  11   63.08    3.12
  -8  10  11   56.88    3.07
  -8 -10  11   60.16    3.07
  -8 -10  10    8.16    1.19
  -8  10  10    5.93    1.09
  -8 -10  10    5.08    0.80
   8 -10 -10    4.38    1.09
  -8  10  10    7.61    1.37
  -8 -10  10    4.04    0.97
  -8 -10  10    5.44    1.09
   8 -10  -9   51.52    3.67
  -8 -10   9   53.26    3.35
  -8 -10   9   55.99    2.83
  -8  10   9   64.32    3.89
  -8  10   9   53.70    3.24
  -8 -10   9   60.10    3.27
  -8 -10   9   55.96    3.20
  -8 -10   8    9.61    1.38
   8 -10  -8   12.49    1.98
   8  10  -8   11.59    1.05
  -8 -10   8    9.39    1.07
  -8  10   8   10.16    1.33
  -8  10   8   13.06    1.81
  -8  10   8   10.77    1.68
  -8 -10   8    9.72    1.37
  -8 -10   8   10.19    1.44
  -8 -10   7  150.98    6.52
  -8 -10   7  147.35    6.65
  -8 -10   7  149.88    6.00
   8 -10  -7  161.54    7.74
  -8 -10   7  144.93    6.41
  -8  10   7  142.60    6.23
   8 -10  -7  125.24   12.58
   8  10  -7  141.91   10.25
  -8  10   7  146.11    7.00
  -8  10   7  143.09    6.98
  -8 -10   7  154.39    6.47
  -8 -10   7  144.07   13.66
  -8 -10   6    7.77    1.31
  -8 -10   6    2.48    2.82
   8 -10  -6   11.04    1.61
  -8 -10   6    7.91    1.29
  -8  10   6   10.15    1.53
  -8  10   6   10.94    1.58
  -8 -10   6    9.36    1.12
   8  10  -6    5.31    2.23
   8 -10  -6   11.30    4.58
  -8 -10   6    7.48    1.29
  -8 -10   5  173.49    7.34
   8 -10  -5  172.97    7.79
  -8  10   5  183.71    7.70
  -8 -10   5  174.57    7.97
   8  10  -5  171.21   11.21
  -8 -10   5  169.72    7.21
   8 -10  -5  177.72    7.77
   8 -10  -5  154.46   11.79
  -8 -10   5  173.91    6.93
  -8  10   5  174.93    8.07
   8 -10  -5  161.83   13.83
  -8 -10   4    7.12    3.37
   8 -10  -4    3.04    1.03
  -8 -10   4    0.67    0.69
   8  10  -4    3.01    1.90
  -8  10   4    2.27    0.92
  -8 -10   4    2.19    0.70
  -8 -10   4    0.22    1.09
   8 -10  -4    4.01    2.93
   8 -10  -4    1.97    2.21
   8 -10  -3  201.68   14.46
  -8 -10   3  209.46   14.89
   8 -10  -3  198.83    8.12
  -8  10   3  234.16    8.71
  -8 -10   3  219.78    8.90
   8  10  -3  199.45   12.29
  -8 -10   3  213.25   10.42
  -8 -10   3  201.27    8.08
   8 -10  -3  214.94   14.23
  -8 -10   3  197.99    8.19
  -8  10   3  214.78    9.08
  -8  10   2    1.69    1.05
  -8 -10   2    0.81    0.60
   8 -10  -2    0.69    1.71
   8 -10  -2    0.68    1.69
  -8 -10   2    0.66    1.50
  -8 -10   2    1.13    0.89
   8  10  -2    1.87    0.82
  -8 -10   2    1.94    1.19
  -8  10   1  244.42    9.85
  -8 -10   1  235.00    9.60
   8 -10  -1  225.19    9.13
  -8 -10   1  240.15   10.11
  -8  10   1  229.66    8.98
   8  10  -1  246.80   13.80
   8  10  -1  233.46    9.58
   8 -10  -1  260.09   16.00
  -8 -10   1  202.52   13.37
  -8 -10   0    1.06    0.88
  -8 -10   0    0.64    0.94
   8 -10   0    2.09    0.78
  -8  10   0    0.78    0.60
   8  10   0   -0.55    1.68
  -8  10   0    1.81    0.88
   8  10   0    0.83    0.99
   8 -10   0    2.50    2.00
   8 -10   0    2.20    1.66
  -8  10   0    0.73    0.77
   8 -10   1   99.79    5.27
  -8  10  -1  121.06    5.54
  -8 -10  -1  106.36    5.32
   8  10   1  103.82    5.79
  -8  10  -1  103.92    5.07
  -8 -10  -1  114.77    5.59
  -8 -10  -2   -0.76    0.92
   8 -10   2   -0.15    0.65
   8  10   2    0.19    1.08
   8 -10   2    0.64    0.97
  -8  10  -2    0.38    0.75
  -8 -10  -3  168.80    7.49
  -8 -10  -3  146.65    6.84
   8 -10   3  175.70    6.98
  -8 -10  -3  151.92    6.48
   8 -10   3  168.89    7.01
   8  10   3  178.56    7.68
  -8  10  -3  151.07    6.50
   8 -10   3  164.89    7.10
  -8 -10  -4    0.16    0.56
   8 -10   4    0.18    0.67
   8 -10   4    0.17    0.63
   8  10   4    0.96    0.73
   8  10   4    0.17    0.38
  -8  10  -4    0.05    0.37
   8 -10   5   61.21    2.63
   8  10   5   60.01    2.82
   8 -10   6    0.03    0.21
   8  10   6    0.07    0.22
  -8 -12  10    6.95    0.72
  -8 -12   9   34.64    2.11
   8  12  -9   37.83    1.92
  -8  12   8   12.12    1.26
  -8 -12   8   12.08    1.25
  -8  12   7   33.59    2.37
   8  12  -7   30.90    1.68
   8  12  -6   43.84    2.37
  -8  12   6   47.67    2.92
  -8 -12   6   40.24    2.51
  -8  12   5   48.43    2.91
   8  12  -5   47.80    2.62
  -8 -12   5   39.58    2.51
  -8 -12   4   25.48    2.37
  -8  12   4   28.96    2.13
   8  12  -4   27.19    2.04
  -8 -12   4   22.86    1.74
  -8 -12   3   29.74    2.30
  -8 -12   3   29.88    2.84
  -8  12   3   34.37    2.26
   8  12  -3   30.65    2.30
  -8  12   3   32.63    2.50
  -8 -12   2   63.97    4.10
  -8  12   2   64.40    3.36
  -8  12   2   75.29    4.03
  -8 -12   2   70.10    3.88
   8  12  -2   72.69    3.84
  -8 -12   1   33.72    2.54
   8  12  -1   27.90    1.90
  -8  12   1   31.05    1.94
  -8  12   1   29.25    2.06
  -8 -12   1   39.66    2.75
  -8  12   1   35.32    2.54
  -8 -12   1   29.10    2.05
   8  12  -1   34.73    2.31
   8  12   0   15.74    1.54
  -8 -12   0   22.96    2.10
  -8  12   0   23.04    1.89
   8  12   0   22.75    1.63
  -8 -12   0   16.12    1.46
  -8 -12  -1   57.25    3.39
   8  12   1   47.65    2.82
   8 -12   1   56.50    2.97
  -8  12  -1   50.96    2.80
   8 -12   1   60.04    3.23
  -8 -12  -2   44.67    2.54
   8  12   2   31.60    2.13
   8 -12   2   35.90    2.11
  -8  12  -2   46.06    2.18
   8 -12   2   37.75    2.24
  -8 -12  -3   19.33    1.26
   8  14  -3    0.85    0.31
   8  14  -2   10.89    0.74
  -9   1  16   14.01    1.30
  -9   1  16   12.36    1.01
  -9  -1  16   12.01    1.13
  -9   1  15   24.04    2.36
  -9   1  15   22.95    2.40
  -9  -1  15   26.15    2.20
  -9  -1  15   20.91    1.42
   9  -1 -15   19.65    2.10
  -9   1  14   23.53    2.58
  -9  -1  14   23.54    1.83
  -9  -1  14   23.86    2.74
   9  -1 -14   27.77    2.55
   9   1 -14   24.62    2.47
  -9   1  14   19.23    2.55
  -9   1  14   21.99    2.31
  -9   1  13   32.06    3.01
  -9  -1  13   41.43    3.38
  -9  -1  13   37.95    2.69
  -9   1  13   33.15    2.27
  -9  -1  13   34.22    2.95
  -9   1  13   34.70    3.07
  -9  -1  13   32.40    2.73
   9  -1 -13   39.30    2.91
   9   1 -13   36.28    2.85
  -9   1  13   34.17    2.28
  -9   1  13   36.00    3.08
  -9   1  13   33.98    6.12
  -9  -1  12   54.10    2.92
  -9   1  12   58.94    3.83
  -9  -1  12   55.18    3.65
  -9  -1  12   57.29    3.07
  -9   1  12   54.57    2.95
  -9   1  12   51.03    3.20
  -9   1  12   57.58    3.75
  -9  -1  12   49.41    3.71
  -9  -1  12   55.61    3.39
  -9   1  12   51.36    3.62
  -9  -1  12   56.55    3.46
  -9  -1  12   55.03    3.42
  -9   1  12   51.95    2.81
  -9   1  12   61.73    7.29
  -9  -1  12   42.34    6.28
  -9   1  12   54.71    3.04
  -9   1  11    1.51    0.70
  -9  -1  11    1.69    0.93
  -9   1  11    0.85    0.72
  -9  -1  11    2.11    0.88
  -9   1  11    1.35    0.76
  -9   1  11    0.84    0.83
  -9   1  11    2.04    0.94
  -9  -1  11    1.23    0.57
  -9  -1  11    0.95    0.66
  -9  -1  11    1.19    0.70
  -9  -1  11    0.86    0.76
  -9  -1  11    1.30    0.79
  -9   1  11    1.53    0.61
  -9  -1  11    1.38    0.50
  -9  -1  11    1.89    0.68
  -9   1  11    2.08    0.62
  -9   1  11    1.15    1.54
  -9  -1  11    1.13    1.72
  -9  -1  10  196.70    7.25
  -9  -1  10  193.46    7.86
  -9   1  10  184.05    7.85
  -9  -1  10  193.59    7.57
  -9  -1  10  183.80    7.36
  -9  -1  10  199.74    7.55
  -9   1  10  207.69    7.98
  -9   1  10  203.69    7.80
  -9  -1  10  204.77    8.04
  -9   1  10  199.04   11.60
  -9  -1  10  187.35   11.24
  -9   1   9  411.11   17.68
  -9  -1   9  400.88   13.71
  -9  -1   9  396.60   13.41
  -9  -1   9  411.44   17.43
  -9   1   9  379.87   13.83
  -9  -1   8  292.11   10.22
  -9  -1   8  327.29   15.08
  -9  -1   8  312.61   10.47
  -9   1   8  296.12   10.63
  -9   1   8  296.51   13.46
  -9  -1   8  326.13   13.57
  -9  -1   7   61.58    2.44
  -9  -1   7   66.47    5.14
  -9  -1   7   60.89    2.56
  -9   1   7   61.50    2.74
   9  -1  -7   59.67    3.18
  -9   1   7   56.91    4.15
  -9  -1   7   63.62    4.37
  -9  -1   6  109.73    6.24
  -9  -1   6  105.75    3.72
  -9   1   6  106.97    4.02
   9   1  -6   93.45    4.03
   9  -1  -6  105.08    4.80
  -9  -1   6  104.11    3.82
  -9   1   6  113.21    5.60
  -9  -1   6  105.48    5.55
  -9  -1   5   39.91    2.96
  -9  -1   5   35.26    1.54
  -9  -1   5   34.62    1.77
  -9   1   5   34.09    1.68
   9  -1  -5   32.60    2.41
  -9   1   5   39.74    2.66
  -9  -1   5   33.53    2.61
  -9  -1   4   13.83    0.88
   9   1  -4   14.59    1.43
   9  -1  -4   14.95    1.29
  -9  -1   4   15.96    1.54
  -9   1   4   12.36    0.89
   9  -1  -4   13.70    1.68
  -9  -1   4   13.85    0.99
  -9   1   3   38.66    1.82
  -9  -1   3   38.25    2.01
  -9  -1   3   37.47    1.82
   9   1  -3   41.18    2.74
   9  -1  -3   43.38    2.89
  -9   1   2   20.70    1.36
   9  -1  -2   18.22    2.07
   9   1  -2   16.94    2.14
  -9  -1   2   21.93    1.59
   9   1  -1   94.04    5.75
  -9  -1   1   92.72    3.92
   9  -1  -1   83.20    3.31
  -9   1   1   89.31    3.89
   9  -1  -1   90.87    5.42
   9   1   0   14.06    2.11
  -9   1   0   13.16    1.31
   9  -1   0   10.52    2.01
  -9  -1   0   11.92    1.33
   9   1   1   37.00    3.57
   9  -1   1   35.13    3.81
  -9  -1  -1   30.76    2.26
  -9   1  -1   33.24    2.17
   9  -1   1   30.25    2.95
   9   1   2   68.24    5.16
   9   1   2   71.79    5.48
  -9  -1  -2   64.67    3.65
  -9   1  -2   72.67    3.67
   9  -1   2   68.95    5.13
   9   1   3    0.26    0.58
  -9   1  -3    0.24    0.73
  -9   1  -3   -0.26    0.62
   9   1   3   -0.76    1.02
   9  -1   3    2.00    0.73
  -9  -1  -3   -0.27    1.00
   9  -1   3    0.11    0.60
   9   1   3    0.12    0.67
   9   1   3    1.09    1.32
   9  -1   3    0.34    0.77
   9  -1   4    0.88    0.72
   9   1   4    2.75    0.91
  -9  -1  -4    0.60    0.80
  -9   1  -4    1.74    0.93
   9   1   4    1.52    0.74
  -9  -1  -4    1.48    1.10
  -9   1  -4    1.07    0.94
   9  -1   4    1.98    0.90
   9  -1   4    1.56    1.31
   9  -1   4    1.16    0.96
   9   1   5    0.88    0.74
   9  -1   5    1.88    0.81
  -9  -1  -5    2.08    1.01
  -9   1  -5   -0.12    0.67
   9  -1   5    1.51    0.85
  -9  -1  -5    0.31    0.92
  -9   1  -5    0.98    0.86
   9   1   5    1.10    0.76
   9   1   5    1.41    1.42
   9  -1   5    1.20    0.91
   9  -1   5    1.43    0.87
   9  -1   6    0.51    0.67
   9   1   6   -0.14    0.84
  -9  -1  -6    0.12    0.72
   9  -1   6   -0.14    0.61
   9   1   6    0.38    0.66
   9   1   6    0.58    0.65
  -9  -1  -6    0.15    0.87
   9   1   6   -0.46    1.24
   9  -1   7    0.18    0.64
   9   1   7    0.37    0.71
   9   1   7   -0.11    0.61
   9  -1   7    0.59    0.57
   9   1   7    0.61    0.51
   9  -1   7   -0.51    0.67
  -9  -1  -7    0.12    0.70
  -9   1  -7    0.55    0.67
  -9  -1  -7    0.52    0.77
   9   1   8    0.61    0.63
   9  -1   8    0.85    0.66
  -9  -1  -8    1.99    0.68
   9  -1   8    0.93    0.52
   9  -1   9   -0.21    0.36
  -9  -1  -9    0.10    0.38
   9   1   9   -0.06    0.45
  -9   1  -9    0.05    0.36
  -9   3  16    2.11    0.63
  -9   3  16    2.11    0.60
  -9  -3  16    2.41    0.57
  -9   3  15   17.36    1.87
  -9   3  15   18.48    1.35
  -9  -3  15   18.75    1.86
  -9  -3  15   17.24    1.38
  -9   3  15   19.58    2.12
  -9  -3  15   18.12    1.42
  -9   3  15   19.75    2.12
  -9  -3  14    6.12    1.07
  -9   3  14    4.41    1.39
  -9   3  14    4.24    1.03
  -9  -3  14    5.66    1.61
  -9   3  14    5.00    1.38
   9  -3 -14    5.53    1.35
  -9   3  14    2.70    1.31
  -9   3  13   49.86    3.76
  -9  -3  13   46.10    3.01
  -9  -3  13   55.06    3.63
  -9   3  13   50.29    3.88
  -9  -3  13   50.05    3.34
  -9  -3  13   46.60    3.07
   9  -3 -13   56.74    3.60
  -9  -3  13   51.41    3.98
  -9   3  13   57.07    7.53
  -9   3  13   52.21    3.86
  -9   3  13   50.48    3.47
  -9  -3  13   46.32    6.67
  -9  -3  13   52.03    3.59
  -9   3  12    2.13    0.74
  -9   3  12   -0.18    0.95
  -9  -3  12    0.73    0.81
  -9   3  12    0.46    0.84
  -9  -3  12    0.61    0.58
  -9  -3  12    0.88    0.70
  -9   3  12    1.41    0.79
  -9  -3  12    1.33    0.78
  -9  -3  12    0.19    1.09
  -9  -3  12    0.90    1.08
  -9  -3  12    1.25    0.84
  -9  -3  12    0.16    0.89
  -9   3  12    1.09    0.97
  -9  -3  12    0.93    0.78
   9   3 -12    0.53    0.80
  -9   3  12   -0.71    1.25
  -9  -3  12   -0.70    1.58
  -9   3  11  319.02   11.76
  -9  -3  11  304.70   11.32
  -9   3  11  312.50   12.07
  -9  -3  11  314.30   11.42
  -9   3  11  315.15   11.25
  -9   3  11  303.64   11.75
  -9  -3  11  305.48   11.99
  -9  -3  11  292.18   11.22
  -9  -3  11  300.18   12.06
  -9   3  11  301.59   12.06
  -9  -3  11  305.77   11.30
  -9  -3  11  298.76   11.61
  -9  -3  11  294.30   11.46
  -9  -3  11  305.47   11.24
   9   3 -11  304.86   11.19
  -9   3  11  283.03   11.56
  -9  -3  11  310.75   11.66
  -9  -3  11  283.33   10.78
  -9   3  11  307.93   16.89
  -9  -3  11  312.04   16.75
  -9   3  11  313.81   11.28
  -9  -3  10   13.15    1.27
  -9   3  10    9.59    1.39
  -9   3  10    9.58    1.17
  -9  -3  10    9.68    1.13
  -9  -3  10    8.73    2.38
  -9  -3  10   12.01    1.52
  -9   3  10   10.63    1.33
  -9  -3  10   11.14    1.43
  -9  -3  10   10.59    1.27
  -9   3  10    9.63    1.35
  -9  -3  10   11.95    1.46
  -9  -3  10   11.34    1.25
  -9  -3  10   11.43    1.09
  -9   3  10    9.87    1.33
  -9   3  10   11.29    2.63
  -9  -3   9  136.17    5.40
  -9   3   9  129.32    8.43
  -9  -3   9  126.65    9.14
  -9   3   9  132.57    5.65
  -9  -3   8    0.48    1.29
   9  -3  -8    1.65    0.83
  -9   3   8    1.24    0.58
  -9   3   8    0.29    0.98
  -9  -3   8    0.57    1.08
  -9   3   7  126.78    5.11
  -9  -3   7  131.28    9.01
   9  -3  -7  128.65    6.73
  -9  -3   7  116.96    6.89
  -9   3   7  125.97    6.94
  -9  -3   7  134.14    5.14
  -9  -3   6    3.91    0.58
  -9  -3   6    2.91    1.69
  -9   3   6    4.66    0.69
  -9  -3   6    3.58    0.70
   9  -3  -6    3.69    1.20
  -9   3   6    6.16    1.23
  -9  -3   5  274.93    9.45
   9  -3  -5  284.09   11.78
  -9  -3   5  273.76    9.88
  -9  -3   5  259.03   12.55
  -9   3   5  277.90    9.68
  -9  -3   4  148.72    7.87
  -9  -3   4  161.49    6.26
   9   3  -4  166.79    7.45
  -9  -3   4  163.23    5.54
  -9   3   4  149.76    5.83
   9  -3  -4  155.34    7.85
  -9   3   4  151.69    6.29
  -9  -3   4  158.72    5.70
  -9  -3   3    3.20    1.02
  -9  -3   3    2.20    0.45
   9   3  -3    3.29    1.00
   9  -3  -3    1.43    1.05
   9  -3  -3    2.77    0.39
  -9  -3   2   11.50    1.44
  -9  -3   2    8.78    0.94
   9   3  -2   12.52    1.82
   9  -3  -2   11.77    2.08
   9  -3  -2   11.31    0.87
   9   3  -1  127.62    7.27
  -9  -3   1  123.43    5.31
  -9  -3   1  125.09    4.85
  -9  -3   1  127.66    5.17
   9  -3  -1  132.14    8.04
   9  -3  -1  111.84    5.00
   9  -3  -1  145.74    6.57
  -9  -3   0   12.02    1.06
   9   3   0   11.35    2.40
   9  -3   0   11.01    1.63
  -9  -3   0   13.99    1.40
  -9   3   0   13.48    1.29
   9  -3   0   11.37    2.49
   9  -3   0   10.53    1.36
  -9  -3   0    7.94    0.78
   9  -3   0   12.70    1.27
  -9  -3  -1   11.22    1.04
   9   3   1   13.81    2.57
  -9  -3  -1   11.71    1.42
   9  -3   1   13.48    3.13
   9  -3   1   11.78    1.61
  -9   3  -1   12.51    1.27
   9  -3   1    8.33    1.55
   9  -3   1   10.87    1.38
  -9  -3  -2   63.77    2.88
  -9  -3  -2   63.16    3.93
   9  -3   2   60.30    3.78
   9   3   2   70.71    5.65
  -9  -3  -2   66.80    3.67
  -9   3  -2   61.93    3.28
   9  -3   2   64.71    6.31
   9  -3   2   56.78    4.34
   9  -3   2   60.28    3.52
   9  -3   2   66.20    3.73
   9  -3   3    2.22    0.80
   9   3   3    1.41    0.78
   9  -3   3    2.06    0.88
  -9   3  -3    2.90    0.84
   9   3   3    4.27    1.67
  -9   3  -3    1.87    0.87
   9  -3   3    2.96    0.92
  -9  -3  -3    1.01    0.85
   9  -3   3    3.39    1.63
   9   3   3    1.64    1.25
   9  -3   3    1.76    0.86
   9  -3   4    0.72    0.72
  -9  -3  -4    0.74    0.72
   9   3   4    0.41    0.69
  -9  -3  -4    0.87    1.01
  -9   3  -4    0.77    0.62
   9  -3   4    1.70    0.91
   9   3   4    2.13    1.37
  -9  -3  -4   -0.31    0.95
   9  -3   4    0.44    1.08
  -9   3  -4    0.80    0.70
   9   3   4   -0.47    1.26
   9   3   5    2.86    0.98
   9  -3   5    2.31    0.94
  -9   3  -5    2.86    0.85
  -9  -3  -5    3.30    1.15
   9  -3   5    2.03    0.78
   9  -3   5    2.06    0.87
  -9  -3  -5    2.50    1.10
   9   3   5    3.05    1.54
  -9  -3  -5    2.42    1.03
   9   3   6    4.61    1.05
   9  -3   6    8.26    1.34
  -9  -3  -6    6.21    1.15
   9  -3   6    6.84    0.94
   9  -3   6    7.85    1.19
  -9  -3  -6    7.34    1.35
  -9   3  -6    6.64    1.06
   9  -3   7    0.69    0.65
   9   3   7    0.30    0.61
   9   3   7    0.09    0.51
   9  -3   7    0.11    0.61
  -9  -3  -7    0.72    0.68
  -9  -3  -7    0.47    0.67
   9  -3   7    0.87    0.76
   9   3   8    1.10    0.49
   9  -3   8    0.17    0.51
   9   3   8    0.33    0.53
   9  -3   8    1.19    0.57
  -9  -3  -8    0.73    0.58
   9  -3   9    0.29    0.36
   9   3   9    0.21    0.31
  -9   3  -9    0.09    0.24
  -9   5  16   19.01    1.11
  -9  -5  16   18.26    1.00
  -9   5  16   16.43    1.07
  -9  -5  16   17.77    0.90
  -9  -5  15    3.75    0.69
  -9   5  15    4.37    0.93
  -9  -5  15    5.20    0.98
  -9   5  15    3.93    0.97
  -9   5  15    3.49    0.88
  -9  -5  15    4.33    0.71
  -9   5  14   19.32    2.28
  -9  -5  14   20.21    2.46
  -9   5  14   18.13    2.24
   9  -5 -14   21.06    2.20
  -9   5  14   18.65    2.18
  -9  -5  14   21.84    1.86
  -9  -5  14   18.20    1.80
  -9  -5  13    7.06    1.49
  -9   5  13    4.08    1.36
  -9  -5  13    7.86    1.30
  -9   5  13    8.40    1.63
  -9  -5  13    8.43    1.71
  -9  -5  13    9.57    1.64
  -9  -5  13    4.00    1.19
  -9   5  13   10.28    1.83
  -9  -5  13    6.49    1.14
  -9   5  13    9.38    1.09
   9  -5 -13    6.51    1.41
  -9   5  12   38.04    2.80
  -9   5  12   45.02    3.48
  -9  -5  12   52.39    3.26
  -9  -5  12   48.76    3.03
  -9   5  12   51.68    3.65
  -9  -5  12   45.46    3.67
  -9   5  12   49.98    3.36
  -9  -5  12   42.36    2.93
  -9   5  12   49.95    3.65
   9  -5 -12   40.95    3.09
  -9  -5  12   46.91    2.72
  -9  -5  12   44.83    3.39
  -9  -5  12   42.95    3.15
  -9  -5  11   20.66    3.66
  -9   5  11   20.57    2.16
  -9  -5  11   16.47    1.80
  -9   5  11   15.75    1.64
  -9   5  11   16.92    1.74
  -9   5  11   17.63    2.05
  -9  -5  11   14.68    2.08
  -9  -5  11   16.28    1.66
  -9   5  11   15.98    1.86
  -9   5  11   17.19    1.58
  -9  -5  11   16.52    1.69
  -9   5  11   17.70    2.08
  -9  -5  11   17.37    1.92
  -9   5  11   17.88    2.05
  -9  -5  11   19.79    1.63
  -9  -5  11   20.72    1.93
  -9  -5  10  111.87    5.13
  -9   5  10  110.32    5.59
  -9   5  10  108.31    5.11
  -9  -5  10  112.34    5.40
  -9   5  10  121.09    5.58
  -9   5  10  116.99    5.19
  -9   5  10  112.16    5.15
  -9   5  10  119.05    5.66
  -9  -5  10  113.76    5.69
  -9  -5  10  118.49    5.50
  -9  -5  10  119.78    5.17
  -9   5  10  119.36    5.75
  -9   5  10  111.30    5.19
  -9  -5  10  107.63    5.66
  -9   5  10  112.46    5.63
  -9  -5  10  105.52    9.02
  -9  -5  10  114.88    5.26
  -9  -5   9   61.03    3.32
  -9   5   9   58.51    3.53
  -9  -5   9   61.58    3.29
  -9   5   9   61.10    3.30
  -9  -5   9   66.91    3.26
  -9  -5   9   69.14    7.20
  -9  -5   9   63.13    3.60
  -9   5   9   61.43    3.21
  -9  -5   9   61.19    3.51
  -9  -5   9   62.86    3.37
  -9   5   9   58.16    3.44
  -9  -5   9   60.91    3.23
  -9   5   9   56.64    3.51
  -9   5   9   62.97    3.77
  -9  -5   9   58.14    3.12
  -9   5   9   61.63    3.63
  -9  -5   8    5.82    0.93
  -9   5   8    6.09    1.02
   9  -5  -8    5.75    1.72
  -9  -5   8    5.34    0.90
  -9  -5   8    3.32    2.13
  -9  -5   8    4.34    0.82
  -9   5   8    4.15    0.91
  -9  -5   8    5.30    1.13
  -9  -5   8    4.45    0.84
  -9  -5   8    8.53    1.14
  -9   5   8    6.50    1.08
  -9   5   8    3.17    1.37
  -9   5   8    5.17    1.00
  -9  -5   8    5.27    0.83
  -9  -5   7    3.70    2.38
  -9   5   7    3.90    0.77
  -9  -5   7    8.51    1.07
  -9   5   7    6.10    1.49
  -9  -5   7    4.99    0.79
  -9   5   6    3.00    0.69
  -9  -5   6    3.79    0.80
  -9  -5   6    4.59    0.76
   9  -5  -6    2.95    1.49
  -9  -5   6    3.61    2.02
  -9   5   6    2.67    0.94
  -9  -5   5   17.28    1.31
  -9   5   5   17.74    1.36
  -9  -5   5   13.95    1.48
  -9  -5   5   15.99    3.29
  -9   5   5   12.89    1.19
  -9   5   5   17.16    1.59
   9  -5  -5   18.57    2.70
   9  -5  -4   61.28    2.54
  -9  -5   4   63.03    2.93
  -9  -5   4   58.20    3.68
   9   5  -4   60.51    4.63
  -9   5   4   64.03    3.01
   9  -5  -4   69.08    5.38
   9  -5  -3  238.24    8.04
  -9  -5   3  230.88    8.94
  -9  -5   3  230.55   11.49
   9   5  -3  233.37   10.84
   9  -5  -3  246.79   11.94
  -9  -5   3  219.16    7.79
   9  -5  -2    8.50    0.85
   9  -5  -2    7.60    2.07
   9  -5  -2    6.42    0.66
  -9  -5   2    5.88    1.53
  -9  -5   2    7.12    1.10
   9   5  -2   11.06    2.00
   9  -5  -2    6.68    1.86
  -9  -5   1  150.22    6.22
   9  -5  -1  159.06    6.06
  -9  -5   1  144.73    7.73
   9   5  -1  152.48    8.65
  -9   5   1  147.97    5.67
   9  -5  -1  167.98    9.94
  -9  -5   1  151.51    6.23
  -9  -5   0   20.93    2.31
   9  -5   0   22.60    2.97
   9  -5   0   16.29    3.09
  -9  -5   0   21.17    1.75
  -9   5   0   18.98    1.40
   9   5   0   19.05    3.10
  -9  -5  -1  106.28    4.76
   9  -5   1   98.29    4.85
   9  -5   1   99.12    6.68
  -9  -5  -1  102.48    4.53
   9   5   1   86.86    7.83
  -9  -5  -1   91.09    5.27
  -9   5  -1   92.66    4.30
  -9   5  -1   96.98    5.06
   9  -5   1   99.71    5.13
  -9   5  -1   96.77    4.43
  -9  -5  -1   87.12    5.16
   9  -5   2    6.99    1.12
   9  -5   2    5.31    1.25
   9  -5   2    3.32    1.23
  -9  -5  -2    2.86    1.08
  -9  -5  -2    6.69    1.07
   9   5   2    9.39    2.36
  -9  -5  -2    5.84    1.44
   9   5   2    7.15    2.09
  -9   5  -2    4.77    0.94
   9  -5   2    4.65    1.16
  -9   5  -2    5.52    0.90
  -9   5  -2    6.63    1.23
   9  -5   2    3.40    2.29
   9  -5   2    6.47    1.29
   9  -5   2    6.21    1.38
   9   5   3   17.93    1.77
  -9  -5  -3   22.43    2.18
  -9  -5  -3   21.04    1.64
   9   5   3   21.88    3.53
   9  -5   3   21.59    2.31
  -9   5  -3   18.61    1.74
  -9  -5  -3   16.23    2.24
   9  -5   3   22.74    4.08
   9  -5   3   22.11    2.20
   9  -5   3   20.83    1.84
   9  -5   4    3.86    0.89
   9   5   4    3.79    0.91
  -9  -5  -4    2.92    1.10
   9  -5   4    0.53    0.86
   9   5   4    3.75    1.58
  -9  -5  -4    3.40    1.07
   9   5   4    4.62    1.95
   9  -5   5    6.70    1.03
   9   5   5    5.74    1.02
   9  -5   5    8.10    1.40
   9  -5   5    7.11    1.18
  -9  -5  -5    8.67    1.42
   9  -5   5    6.71    1.15
   9   5   5    5.16    2.10
  -9  -5  -5    9.67    1.43
   9  -5   6    1.27    0.58
   9   5   6    1.01    0.57
   9  -5   6    1.04    0.70
   9  -5   6    0.87    0.69
   9  -5   6    1.71    0.75
  -9  -5  -6    1.69    0.81
  -9  -5  -6    1.17    0.81
   9  -5   7    4.22    0.65
   9   5   7    3.56    0.58
   9   5   7    4.19    0.91
  -9  -5  -7    5.80    0.96
   9  -5   7    4.65    0.64
   9  -5   7    4.03    0.92
   9  -5   7    5.01    0.80
   9  -5   8    4.09    0.67
   9   5   8    2.82    0.58
   9  -5   8    3.19    0.60
  -9  -7  15    5.22    0.55
  -9   7  15    6.86    0.69
  -9   7  15    5.30    0.62
  -9  -7  15    6.35    0.56
  -9   7  14   14.44    1.62
  -9   7  14   11.30    1.38
  -9  -7  14   13.28    1.25
  -9  -7  14   13.22    1.27
  -9  -7  13    4.31    1.13
  -9   7  13    5.22    1.27
  -9   7  13    4.45    1.28
  -9  -7  13    5.67    1.12
  -9  -7  13    4.97    1.25
  -9  -7  12   37.59    2.74
  -9  -7  12   31.56    3.05
  -9   7  12   31.22    2.56
  -9   7  12   31.11    2.83
  -9  -7  12   33.53    2.35
  -9   7  12   31.36    2.82
  -9  -7  12   28.39    2.29
   9  -7 -12   33.07    2.70
  -9   7  12   29.17    2.78
  -9  -7  12   35.29    2.65
  -9  -7  11   24.28    2.24
  -9   7  11   24.93    2.27
  -9   7  11   18.26    3.57
  -9   7  11   22.70    2.23
  -9   7  11   30.38    2.76
  -9  -7  11   26.24    2.66
  -9  -7  11   27.33    2.09
  -9   7  11   28.14    2.58
   9  -7 -11   27.72    2.34
  -9  -7  11   20.90    2.13
  -9  -7  11   27.33    2.11
  -9  -7  11   27.65    4.40
  -9   7  11   27.12    2.62
  -9  -7  11   25.30    2.21
  -9   7  10   22.77    2.08
  -9  -7  10   20.66    1.97
  -9   7  10   20.86    1.80
  -9  -7  10   16.97    2.10
  -9  -7  10   19.91    2.16
  -9   7  10   21.42    2.18
  -9  -7  10   16.96    1.66
  -9   7  10   18.22    1.81
  -9   7  10   18.55    2.18
  -9  -7  10   17.94    3.91
  -9   7  10   19.48    1.95
  -9  -7  10   19.54    1.78
  -9   7  10   18.68    3.19
  -9  -7  10   19.10    1.86
  -9  -7   9   61.73    3.56
   9  -7  -9   65.50    3.62
  -9  -7   9   58.05    3.51
  -9  -7   9   63.75    3.38
  -9  -7   9   58.29    3.37
  -9  -7   9   65.47    3.82
  -9  -7   9   58.30    3.24
  -9  -7   9   67.76    7.75
  -9   7   9   56.59    3.85
  -9   7   9   63.89    3.55
  -9   7   9   63.42    5.60
  -9   7   9   58.36    3.91
  -9   7   9   61.12    3.61
  -9  -7   9   62.83    3.24
  -9  -7   8    2.61    2.35
   9  -7  -8    9.94    1.34
  -9  -7   8    9.68    1.27
  -9  -7   8   10.29    1.35
  -9   7   8    7.62    1.12
  -9  -7   8   11.77    1.25
  -9   7   8    9.10    1.50
  -9  -7   8    9.03    1.33
   9  -7  -8    4.28    1.88
  -9   7   8    9.16    1.45
  -9  -7   8    9.64    1.30
  -9   7   8   10.20    1.97
  -9  -7   8    8.31    1.21
   9  -7  -7   11.06    2.61
  -9  -7   7   11.79    1.45
  -9  -7   7   12.27    1.43
  -9  -7   7   13.74    4.56
  -9   7   7   13.34    1.29
  -9  -7   7   14.29    1.44
  -9   7   7   15.90    1.60
  -9   7   7   12.55    1.53
  -9   7   7   15.22    1.75
   9  -7  -7   14.99    1.55
  -9   7   7   13.82    1.63
  -9  -7   7   15.83    1.34
  -9   7   7   14.04    1.57
  -9  -7   7   14.39    1.48
  -9  -7   7   15.83    1.56
  -9   7   6    9.14    1.46
  -9  -7   6    8.51    1.17
  -9  -7   6    8.01    3.38
  -9  -7   6    7.85    1.14
   9  -7  -6    6.56    1.12
  -9   7   6    7.35    1.04
  -9   7   6    7.97    1.18
  -9   7   6    6.94    1.14
  -9   7   6    6.90    1.19
   9  -7  -6    2.42    1.56
  -9  -7   6    9.16    1.36
  -9  -7   6    7.17    1.15
  -9  -7   6    7.94    1.09
  -9   7   6    7.57    1.12
  -9   7   5    0.91    0.78
   9  -7  -5    0.23    0.59
  -9   7   5    0.67    0.54
  -9  -7   5    0.72    1.78
  -9  -7   5    1.07    0.57
  -9   7   5   -0.10    0.53
  -9   7   5    0.12    0.63
  -9  -7   5    0.10    0.61
  -9  -7   5    0.94    0.73
  -9  -7   5    1.36    0.64
   9  -7  -5    0.97    1.39
  -9  -7   5    0.30    0.63
  -9  -7   5   -0.11    0.63
   9  -7  -4   94.14    3.93
  -9  -7   4   87.87    5.53
  -9   7   4   90.86    4.22
   9  -7  -4   93.67    4.60
  -9   7   4   92.87    4.50
  -9  -7   4   92.09    4.36
  -9  -7   4   99.21    4.62
  -9   7   4   89.75    4.29
  -9   7   4   97.20    4.63
   9  -7  -4  101.28    8.00
   9   7  -4   90.28    6.70
  -9  -7   4   93.97    4.49
  -9  -7   4  101.63    4.39
   9  -7  -3   91.47    3.97
  -9  -7   3   95.55    7.80
   9  -7  -3   86.07    4.06
   9  -7  -3   86.68    7.46
  -9   7   3   95.54    4.20
  -9  -7   3   95.67    4.56
  -9   7   3   92.18    4.45
   9   7  -3   88.77    6.73
  -9  -7   3   92.39    4.47
  -9  -7   3   96.21    4.28
  -9  -7   3   90.14    5.09
  -9  -7   2   10.03    2.44
   9  -7  -2   11.06    1.15
   9   7  -2   10.28    1.28
   9  -7  -2   10.67    2.75
   9  -7  -2   10.21    0.96
  -9   7   2   10.46    1.12
  -9   7   2   10.27    1.12
  -9  -7   2   10.85    1.53
  -9  -7   2    9.94    1.37
   9  -7  -2   11.13    1.48
  -9   7   2   10.42    1.27
   9  -7  -2    8.96    2.58
   9   7  -2    6.75    2.00
  -9  -7   1   47.27    4.80
   9  -7  -1   47.98    2.82
   9   7  -1   48.50    3.20
   9  -7  -1   51.47    3.34
  -9  -7   1   50.76    3.10
  -9   7   1   47.45    2.55
   9   7  -1   50.89    5.06
  -9  -7   1   50.97    3.20
  -9   7   1   43.79    2.63
  -9  -7   1   45.98    3.12
   9  -7  -1   47.67    5.69
  -9   7   1   52.81    2.97
  -9   7   0    1.26    0.76
  -9  -7   0    0.99    0.90
  -9  -7   0    2.34    1.31
   9  -7   0    1.45    1.29
  -9  -7   0    1.05    0.81
  -9  -7   0    1.70    0.79
  -9   7   0    2.98    0.77
   9   7   0    1.95    1.56
  -9  -7   0    0.21    0.56
   9  -7   0    2.72    0.96
   9  -7   0    0.51    0.65
  -9   7  -1    0.78    0.57
   9   7   1    0.19    0.92
   9  -7   1    1.87    1.50
  -9  -7  -1    1.10    0.72
   9   7   1    0.91    1.13
   9   7   1    1.82    1.95
  -9  -7  -1    0.75    0.63
  -9   7  -1    0.84    0.88
   9  -7   1    1.43    1.62
   9  -7   1    0.54    1.07
  -9  -7  -2   24.98    2.03
   9   7   2   27.93    2.93
   9  -7   2   16.90    3.09
  -9  -7  -2   26.99    2.17
   9   7   2   23.52    3.88
  -9   7  -2   27.54    2.31
   9  -7   2   20.77    4.64
   9  -7   2   28.28    2.67
  -9   7  -2   31.69    2.33
   9   7   2   28.06    4.10
   9  -7   2   22.66    2.53
   9  -7   2   25.31    2.04
   9  -7   3    7.69    1.07
   9   7   3    6.48    1.62
   9  -7   3    6.65    1.44
  -9  -7  -3    7.42    1.12
   9   7   3    4.18    1.70
  -9  -7  -3    6.93    1.13
   9   7   3    9.77    1.42
   9  -7   3    6.45    1.40
  -9   7  -3    6.81    1.13
   9  -7   4    1.00    0.89
   9  -7   4    0.81    0.57
   9   7   4    1.83    1.14
   9   7   4    0.84    0.71
  -9  -7  -4    2.04    0.63
   9  -7   4    0.91    0.83
  -9  -7  -4    0.65    0.63
   9  -7   4    0.17    0.79
   9  -7   5   14.39    1.64
   9   7   5   16.47    1.83
   9  -7   5   17.97    1.66
   9   7   5   11.36    1.31
   9  -7   5   13.03    1.45
  -9  -7  -5   12.96    1.33
   9  -7   5   14.61    1.17
   9  -7   6   -0.04    0.32
   9   7   6    1.48    0.80
   9   7   6   -0.12    0.42
   9  -7   6    0.72    0.52
   9   7   6    0.56    0.61
   9  -7   7    8.79    0.68
   9   7   7    8.48    0.92
  -9  -7  -7    8.82    0.79
   9  -7   7    9.58    0.95
   9   7   7    6.59    0.65
  -9  -9  13   17.51    1.42
  -9   9  13   16.08    1.46
  -9  -9  13   14.10    1.31
  -9  -9  12    1.57    0.76
  -9   9  12    0.95    0.85
  -9   9  12    0.86    0.77
  -9  -9  12    0.69    0.62
  -9  -9  12    0.92    0.67
  -9   9  12    0.44    0.67
  -9  -9  12   -0.30    0.94
  -9  -9  11   36.78    2.64
   9  -9 -11   34.77    2.75
  -9   9  11   37.13    2.75
  -9  -9  11   35.87    2.77
  -9  -9  11   37.31    2.24
  -9   9  11   30.41    2.50
  -9   9  11   33.46    2.80
  -9  -9  11   34.51    2.36
  -9  -9  11   38.27    2.53
  -9  -9  10    1.53    0.96
  -9  -9  10    1.94    0.86
  -9  -9  10    3.03    0.94
  -9   9  10    2.33    0.79
  -9   9  10    0.69    1.08
  -9  -9  10    2.20    0.75
  -9   9  10    1.76    0.87
  -9  -9   9    6.16    1.12
  -9  -9   9    7.70    1.26
  -9  -9   9    5.44    1.20
  -9   9   9    7.56    1.24
  -9   9   9    5.33    1.05
  -9  -9   9    6.31    1.00
  -9   9   9    5.81    1.18
  -9  -9   9    7.81    1.24
  -9   9   9    5.12    1.40
  -9  -9   9    6.95    2.93
  -9  -9   8    0.13    0.73
  -9  -9   8    0.71    0.62
  -9  -9   8   -0.12    0.67
   9  -9  -8    0.14    0.70
  -9  -9   8   -0.42    0.67
  -9   9   8    0.18    0.86
  -9   9   8   -0.14    0.75
  -9   9   8   -0.25    0.66
  -9  -9   8   -0.11    0.77
  -9   9   8   -0.17    0.88
  -9  -9   8    0.36    0.71
  -9  -9   8    1.98    2.66
  -9  -9   7   22.27    2.05
  -9  -9   7   19.62    1.95
  -9  -9   7   26.94    6.57
  -9   9   7   23.74    2.29
  -9   9   7   23.11    1.91
  -9   9   7   20.39    1.89
  -9   9   7   23.91    2.33
  -9  -9   7   23.84    2.15
   9  -9  -7   23.03    4.07
  -9  -9   7   24.43    2.06
   9  -9  -7   21.74    2.78
  -9  -9   7   21.81    1.80
  -9  -9   6   20.11    1.96
  -9  -9   6   18.30    1.71
  -9  -9   6   17.53    5.11
  -9   9   6   20.92    1.74
   9  -9  -6   18.03    1.93
  -9  -9   6   19.88    2.12
  -9   9   6   19.83    2.03
  -9   9   6   18.49    1.73
  -9   9   6   20.96    2.17
  -9  -9   6   17.09    1.67
   9   9  -6   19.88    3.60
   9  -9  -6   12.28    3.28
  -9   9   6   21.55    2.33
  -9  -9   6   18.93    1.80
  -9  -9   6   19.50    1.95
  -9  -9   5   18.13    1.84
  -9  -9   5   14.26    1.52
   9  -9  -5   20.34    4.65
   9  -9  -5   17.09    1.92
   9  -9  -5   19.32    2.02
  -9   9   5   21.11    1.97
   9   9  -5   18.97    3.50
  -9  -9   5   15.76    1.69
  -9  -9   5   20.58    2.33
   9  -9  -5   20.87    4.03
  -9  -9   5   15.12    1.61
  -9   9   5   15.26    1.46
  -9   9   4    0.95    0.91
   9  -9  -4    2.86    2.60
  -9  -9   4    2.31    2.06
  -9  -9   4    2.91    1.49
   9  -9  -4    1.06    0.72
  -9   9   4    0.91    0.53
  -9  -9   4    1.33    0.73
  -9  -9   4    2.91    0.95
   9   9  -4    0.96    1.46
   9  -9  -4    2.59    1.85
  -9  -9   4    0.56    0.65
  -9   9   4    2.48    0.90
  -9   9   3    9.59    1.55
  -9  -9   3    7.56    1.71
  -9   9   3   10.30    1.37
   9  -9  -3   10.36    1.18
  -9  -9   3    6.71    2.89
   9  -9  -3   10.58    3.08
   9   9  -3    6.60    2.10
  -9  -9   3    9.16    1.21
   9  -9  -3   13.25    3.43
  -9  -9   3    7.96    1.33
   9  -9  -2   14.12    1.41
  -9  -9   2   13.24    3.22
   9  -9  -2   12.64    3.35
  -9  -9   2   15.18    2.08
  -9  -9   2   11.73    1.35
  -9   9   2   13.62    1.47
  -9  -9   2   16.89    1.91
   9   9  -2   17.74    3.28
   9  -9  -2   12.27    3.34
  -9   9   2   17.95    1.88
  -9   9   1    7.82    1.35
  -9  -9   1    6.92    1.46
  -9  -9   1    8.39    2.46
   9  -9  -1    5.77    1.05
  -9   9   1    8.15    1.06
  -9  -9   1    6.54    1.34
   9  -9  -1    6.48    1.27
   9   9  -1    7.13    2.11
   9  -9   0   43.55    2.96
   9  -9   0   37.87    5.38
  -9   9   0   40.69    2.37
   9   9   0   39.07    5.31
   9   9   0   44.70    5.14
  -9   9   0   35.59    2.97
  -9  -9   0   45.51    3.13
   9  -9   0   39.82    6.14
  -9   9   0   46.84    3.10
  -9   9  -1    1.27    0.85
   9   9   1    2.94    1.20
   9  -9   1    1.28    0.83
   9  -9   1    3.12    1.58
   9   9   1   -0.49    1.23
   9   9   1    2.89    1.75
  -9   9  -1    1.45    0.87
   9   9   2    5.65    1.65
   9  -9   2    4.53    1.16
  -9  -9  -2    4.73    1.01
   9  -9   2    4.05    1.25
  -9   9  -2    3.99    0.87
   9  -9   2    4.79    1.34
   9   9   3    0.86    0.96
   9  -9   3    0.28    0.70
  -9  -9  -3    0.19    0.55
   9  -9   3   -0.24    0.81
   9  -9   3   -0.64    0.93
   9  -9   3    0.14    0.80
  -9   9  -3    1.05    0.61
   9   9   4   16.48    1.76
   9  -9   4   17.57    1.57
   9  -9   4   19.99    1.68
   9   9   4   18.91    1.95
  -9   9  -4   15.71    1.12
  -9  -9  -4   20.30    1.75
   9   9   5   -0.09    0.55
  -9  -9  -5   -0.34    0.45
   9  -9   5    1.06    0.57
  -9  -9  -5    0.85    0.45
   9   9   5    0.63    0.58
   9  -9   6    8.32    0.69
   9  -9   6    6.91    0.57
   9   9   6    8.11    0.76
  -9 -11  11    0.20    0.44
  -9 -11  11    0.15    0.52
  -9 -11  10   13.34    1.31
  -9 -11  10   15.46    1.30
  -9  11   9    1.84    0.58
  -9 -11   9    0.69    0.63
  -9 -11   9    0.96    0.43
  -9 -11   9    1.77    0.75
  -9 -11   8    0.10    0.61
  -9  11   8    0.28    0.80
   9  11  -8    0.54    0.42
  -9 -11   8    0.40    0.46
  -9 -11   8    0.70    0.69
  -9 -11   7    2.12    0.81
   9 -11  -7    0.90    0.91
  -9 -11   7    2.21    0.73
  -9  11   7    2.58    1.00
  -9 -11   7    2.73    0.61
  -9 -11   7    1.15    0.77
  -9 -11   6    6.40    1.11
   9 -11  -6    8.25    1.30
  -9  11   6    6.53    1.28
  -9 -11   6    6.23    1.10
  -9 -11   6    5.93    0.83
   9 -11  -5   10.78    1.32
  -9  11   5    9.51    1.40
  -9 -11   5   11.58    1.82
  -9 -11   5    8.57    0.98
  -9 -11   5   10.26    1.28
  -9  11   4    2.28    1.13
  -9 -11   4    0.24    1.07
  -9 -11   4    0.84    0.53
   9 -11  -4    1.44    0.59
  -9  11   4    1.36    0.82
  -9 -11   4    0.94    0.66
  -9 -11   3    2.01    1.05
  -9  11   3    2.05    0.85
  -9 -11   3    2.76    0.74
  -9 -11   3    1.28    1.13
  -9  11   3    1.77    1.02
  -9 -11   2    0.88    0.87
  -9 -11   2   -0.31    0.83
  -9  11   2    1.11    0.62
  -9 -11   2    0.32    0.51
   9  11  -2    0.86    0.71
  -9  11   2    1.40    1.04
  -9 -11   2   -0.39    0.87
  -9 -11   1   18.77    1.86
  -9 -11   1   21.48    2.09
  -9 -11   1   16.08    1.38
   9  11  -1   19.13    1.78
   9  11  -1   17.09    1.79
  -9  11   1   18.93    1.50
  -9  11   1   20.34    2.08
  -9  11   1   16.21    1.84
  -9 -11   1   17.23    2.05
  -9 -11   0    3.13    0.96
   9  11   0    1.92    0.68
  -9  11   0    1.60    0.72
  -9  11   0    2.74    1.04
  -9 -11   0    1.92    1.03
   9  11   0    3.69    1.07
  -9 -11   0    1.56    0.78
   9 -11   1    2.69    0.94
  -9 -11  -1    2.23    1.10
   9 -11   1    1.98    0.99
  -9 -11  -1    0.72    0.75
  -9  11  -1    0.88    0.73
  -9 -11  -2    8.80    1.38
   9 -11   2    5.56    1.02
   9  11   2    6.68    1.22
   9 -11   2    5.87    1.07
  -9 -11  -2    6.11    0.98
  -9 -11  -3    4.87    0.86
   9 -11   3    6.03    0.85
  -9  11  -3    6.31    0.66
   9  11   3    5.26    0.92
  -9 -11  -3    3.47    0.53
   9 -11   4    2.83    0.49
   9 -11   4    2.94    0.38
   9  11   4    2.87    0.53
   9  13  -8    4.52    0.60
  -9  13   8    4.35    0.60
   9  13  -7    0.25    0.41
  -9 -13   7    0.21    0.33
  -9  13   7   -0.29    0.46
   9  13  -6    5.44    0.81
  -9 -13   6    3.43    0.61
   9  13  -6    3.84    0.57
  -9  13   6    3.95    0.75
   9  13  -5    0.88    0.54
  -9 -13   5    0.68    0.46
  -9  13   5    0.95    0.56
   9  13  -5    0.84    0.46
  -9 -13   4    0.78    0.48
  -9  13   4    1.10    0.56
   9  13  -4    1.69    0.60
  -9 -13   3    1.16    0.49
  -9  13   3    1.59    0.54
   9  13  -3    0.83    0.61
  -9  13   3    1.49    0.59
  -9 -13   2    4.96    0.95
  -9 -13   2    4.09    0.67
  -9  13   2    3.61    0.55
   9  13  -2    5.09    0.78
  -9  13   2    4.87    0.85
  -9 -13   1    0.18    0.36
   9  13  -1    0.21    0.41
  -9 -13   1    0.09    0.61
   9 -13  -1   -0.61    0.64
  -9  13   1    0.52    0.48
  -9 -13   0    0.30    0.53
   9 -13   0   -0.26    0.47
  -9  13   0    0.15    0.37
   9 -13   0    0.30    0.32
  -9 -13  -1    4.54    0.57
  -9  13  -1    4.74    0.47
   9 -13   1    4.81    0.50
 -10   0  16  134.99    5.57
 -10   0  15    2.70    1.03
  10   0 -15    0.16    0.82
 -10   0  14  278.53   10.52
 -10   0  14  299.26   12.03
 -10   0  14  298.38   11.69
  10   0 -14  267.29   11.27
 -10   0  14  246.88   18.85
 -10   0  13    1.75    0.80
 -10   0  13    0.18    1.02
 -10   0  13   -0.53    0.87
 -10   0  13    0.38    0.58
 -10   0  13    1.14    0.69
 -10   0  13    1.13    0.93
 -10   0  13   -0.82    1.86
 -10   0  12  384.50   14.61
 -10   0  12  407.14   15.03
 -10   0  12  388.04   13.90
 -10   0  12  373.08   14.59
 -10   0  12  403.74   14.15
 -10   0  12  404.95   21.00
 -10   0  12  399.86   14.38
 -10   0  11    1.29    0.72
 -10   0  11    0.12    0.63
 -10   0  11    1.21    0.64
 -10   0  11    2.45    0.86
 -10   0  11   -0.08    0.46
 -10   0  11    2.26    0.92
 -10   0  11    0.71    0.69
 -10   0  11    0.33    0.65
 -10   0  11    0.71    0.60
 -10   0  11    0.52    1.18
 -10   0  10 1233.56   40.29
 -10   0  10 1372.59   46.57
 -10   0   9    0.03    0.22
 -10   0   9    0.65    0.98
 -10   0   8 1725.48   55.35
 -10   0   8 1783.42   59.27
 -10   0   7    0.19    0.38
  10   0  -7    0.47    0.36
 -10   0   7    0.42    0.76
  10   0  -6 1338.18   46.74
 -10   0   6 1442.76   45.85
 -10   0   6 1455.75   47.97
  10   0  -6 1434.09   46.19
  10   0  -5    0.49    0.44
 -10   0   5    1.67    0.40
 -10   0   4 4119.11  131.49
  10   0  -3    0.18    0.77
 -10   0   3    1.67    0.50
 -10   0   2 2181.38   71.99
  10   0  -2 2324.64   73.89
  10   0  -1    0.44    0.83
 -10   0   1   -0.08    0.63
  10   0   0  999.22   36.14
 -10   0   0 1017.20   33.60
  10   0   1   -0.31    0.99
 -10   0  -1    0.61    0.72
  10   0   2 1498.91   51.88
  10   0   2 1610.52   56.10
 -10   0  -2 1649.31   52.18
  10   0   2 1633.33   55.11
  10   0   3   -0.09    0.61
  10   0   3    0.12    0.64
 -10   0  -3    0.29    0.86
  10   0   3    0.58    0.62
 -10   0  -3    0.13    0.90
  10   0   3    0.73    1.17
 -10   0  -4  297.71   11.49
 -10   0  -4  297.96   11.54
  10   0   4  293.29   11.35
  10   0   4  295.57   14.80
  10   0   4  283.39   10.87
  10   0   5   -0.32    0.73
  10   0   5    0.13    0.64
 -10   0  -5   -0.13    0.64
  10   0   5    0.13    0.82
 -10   0  -5    0.57    0.89
  10   0   5    0.86    1.22
 -10   0  -6  196.97    8.30
  10   0   6  209.89    8.00
  10   0   6  200.43    8.27
  10   0   6  195.02    7.87
  10   0   7    0.22    0.66
  10   0   7    0.33    0.46
 -10   0  -7    0.18    0.68
  10   0   7    0.10    0.53
  10   0   8   83.48    3.71
 -10   0  -8   85.87    3.67
 -10   0  -9    0.03    0.22
 -10  -2  17   31.74    1.53
 -10   2  16   40.18    2.48
 -10  -2  16   40.20    2.41
 -10   2  16   35.07    1.94
 -10   2  16   38.74    2.55
 -10   2  15  133.05    5.79
 -10   2  15  139.15    6.66
 -10  -2  15  142.63    6.65
 -10  -2  15  126.92    5.36
 -10   2  15  133.35    6.68
  10  -2 -15  119.47    6.29
 -10   2  15  121.78    6.69
 -10   2  14  104.05    5.66
 -10   2  14  103.36    5.74
 -10  -2  14  100.36    5.72
  10  -2 -14   88.77    5.08
  10   2 -14   94.00    5.13
 -10   2  14   94.41    5.52
 -10  -2  13  208.87    9.16
 -10  -2  13  231.09    9.31
 -10  -2  13  206.29    8.39
  10   2 -13  216.61    9.05
 -10  -2  13  221.34    9.72
 -10   2  13  216.56    9.69
 -10  -2  13  229.42    8.61
 -10  -2  13  223.25    8.67
 -10  -2  13  228.94    9.05
 -10  -2  13  216.32    9.45
 -10   2  13  221.56    9.65
 -10   2  13  204.60   15.09
 -10   2  13  224.62    9.65
 -10  -2  13  189.94   14.77
 -10  -2  13  214.01    9.01
 -10  -2  12  242.06    9.42
 -10   2  12  243.50   10.20
 -10  -2  12  243.93   10.21
 -10   2  12  240.68    9.54
 -10  -2  12  245.81    9.85
 -10  -2  12  240.20    9.82
 -10  -2  12  249.64    9.67
 -10  -2  12  255.72    9.56
 -10   2  12  254.90    9.42
 -10  -2  12  248.92   10.36
 -10   2  12  231.85    8.87
 -10   2  12  231.09    9.84
 -10   2  12  253.05   10.30
 -10  -2  12  249.39    9.56
 -10  -2  12  253.97    9.86
 -10  -2  12  243.36    9.24
 -10   2  12  258.69   15.52
 -10   2  12  248.64    9.34
 -10  -2  11  663.90   21.69
 -10   2  11  638.83   22.47
 -10  -2  11  629.15   22.08
 -10  -2  11  627.62   21.79
 -10  -2  11  648.02   21.91
 -10   2  11  607.94   22.01
 -10  -2  11  644.28   22.08
 -10  -2  11  646.43   22.52
 -10  -2  11  649.86   22.07
 -10   2  11  627.97   22.51
 -10  -2  11  632.75   22.33
 -10   2  11  632.51   22.23
 -10   2  11  631.68   22.30
 -10   2  11  679.24   22.04
 -10   2  11  678.06   28.11
 -10  -2  11  643.73   27.62
 -10  -2  11  630.16   22.47
 -10   2  11  634.46   21.78
 -10   2  11  624.50   21.32
 -10  -2  10  145.89    5.52
 -10   2  10  140.60    6.04
 -10  -2  10  135.92    5.96
 -10   2  10  144.45    5.97
 -10  -2  10  146.17    6.07
 -10   2  10  144.53    5.95
 -10  -2  10  136.34    5.64
 -10  -2  10  131.86    5.60
 -10   2  10  131.83    6.00
 -10  -2  10  135.41    5.55
 -10  -2  10  130.45    5.63
 -10   2  10  141.82    9.25
 -10  -2  10  148.42    9.13
 -10  -2   9  967.18   31.77
 -10   2   9  994.51   32.22
 -10  -2   9  951.46   31.76
 -10  -2   9  996.76   37.92
 -10  -2   9  947.17   35.72
 -10   2   9 1017.36   36.20
 -10  -2   8  420.42   14.23
 -10  -2   8  404.29   18.99
 -10   2   8  419.73   14.61
 -10  -2   8  424.89   14.16
  10  -2  -8  425.94   15.79
 -10   2   8  431.54   17.37
 -10  -2   8  441.44   17.50
 -10  -2   7 1264.25   40.51
 -10  -2   7 1179.03   44.73
 -10  -2   7 1251.79   40.38
 -10   2   7 1250.97   40.86
  10  -2  -7 1244.34   42.48
 -10   2   7 1232.06   43.14
 -10  -2   7 1327.26   43.64
 -10   2   6 1469.30   45.77
 -10  -2   6 1479.78   49.10
 -10  -2   6 1486.30   45.90
 -10   2   6 1533.10   47.64
 -10  -2   5 1542.08   51.30
 -10   2   5 1520.42   48.99
  10  -2  -5 1435.86   51.00
  10   2  -5 1562.55   50.46
 -10   2   5 1539.10   50.25
 -10  -2   5 1498.54   49.15
  10   2  -4  205.07    8.32
 -10  -2   4  186.64    6.71
 -10   2   4  193.97    6.88
  10  -2  -4  199.75    9.09
 -10  -2   4  191.43    7.03
 -10  -2   4  182.77    8.02
  10   2  -3 2501.25   81.37
 -10  -2   3 2469.29   79.44
 -10  -2   3 2435.79   79.90
 -10   2   3 2466.61   79.34
  10  -2  -3 2587.65   82.79
  10  -2  -2  848.74   28.71
 -10   2   2  832.53   27.91
 -10  -2   2  833.78   27.55
 -10  -2   2  855.89   28.25
  10  -2  -2  906.85   32.05
  10   2  -2  873.00   30.64
 -10  -2   1  736.29   24.26
  10  -2  -1  780.11   25.38
  10   2  -1  716.97   28.44
 -10  -2   1  742.07   24.97
 -10   2   1  734.62   24.96
  10  -2   0  911.45   32.19
  10   2   0  965.11   35.87
 -10  -2   0 1014.37   32.48
 -10   2   0 1047.91   32.41
  10  -2   0  989.65   33.79
 -10  -2   0  953.55   31.55
  10   2   1 1028.78   36.45
 -10  -2  -1  972.28   33.05
 -10   2  -1  989.09   32.86
  10  -2   1 1027.64   37.81
  10  -2   1  953.15   34.87
 -10   2  -2  158.52    6.70
  10   2   2  146.96    6.64
  10  -2   2  153.79    6.58
  10   2   2  162.98    9.36
  10  -2   2  150.26    6.28
 -10  -2  -2  155.21    6.76
  10  -2   2  149.15    9.69
 -10  -2  -2  145.90    6.93
  10   2   2  139.44    8.84
  10  -2   2  155.73    8.47
  10   2   2  155.72    6.28
  10  -2   2  162.47    6.20
  10   2   3  385.44   14.59
 -10  -2  -3  386.74   14.83
  10  -2   3  393.81   14.12
  10   2   3  375.86   17.94
 -10   2  -3  395.61   14.58
  10   2   3  388.63   18.00
 -10  -2  -3  388.65   14.66
  10  -2   3  365.74   18.01
  10  -2   3  377.53   16.87
  10  -2   3  394.28   13.94
  10  -2   3  419.45   14.61
  10  -2   4  223.88    9.22
  10  -2   4  226.35    8.57
 -10   2  -4  235.22    9.41
 -10  -2  -4  219.59    9.49
  10  -2   4  209.23   11.95
 -10   2  -4  228.38    9.16
  10  -2   4  226.26    8.96
  10  -2   4  251.58    9.51
 -10  -2  -4  224.82    9.60
  10   2   5  132.29    6.16
 -10  -2  -5  133.16    6.32
 -10  -2  -5  137.64    6.38
 -10   2  -5  127.04    5.99
  10  -2   5  130.83    6.05
  10   2   5  135.94    9.51
  10  -2   5  142.83    6.36
  10   2   6   76.22    4.08
 -10  -2  -6   79.22    4.27
 -10   2  -6   77.79    3.95
 -10  -2  -6   82.97    4.09
  10  -2   6   75.87    3.72
  10   2   6   71.79    3.89
  10  -2   6   75.91    4.10
  10  -2   7   61.35    3.36
 -10  -2  -7   66.71    3.36
  10   2   7   68.31    3.41
  10  -2   7   66.97    3.34
 -10  -2  -7   62.87    3.43
 -10   2  -8   26.99    1.56
  10   2   8   21.73    1.40
  10  -2   8   26.51    1.69
  10  -2   8   22.59    1.36
 -10  -2  -8   26.94    1.63
 -10  -4  16    1.77    0.58
 -10  -4  16    1.28    0.41
 -10   4  16    2.60    0.76
 -10   4  16    2.81    0.72
 -10   4  15  142.47    6.36
 -10   4  15  141.90    6.73
 -10  -4  15  138.74    6.44
 -10  -4  15  138.30    5.54
 -10   4  15  146.64    6.72
 -10   4  15  119.01    4.94
 -10  -4  15  133.04    5.46
 -10  -4  14   11.77    1.59
 -10   4  14    9.85    1.77
 -10   4  14    9.42    1.63
 -10   4  14    8.34    1.73
 -10   4  14   11.35    1.86
  10  -4 -14   11.33    1.67
 -10   4  14    9.51    1.27
 -10  -4  14   11.58    1.97
 -10  -4  14   12.93    1.65
 -10   4  13  381.17   15.01
 -10  -4  13  378.01   14.09
 -10   4  13  403.21   15.15
 -10   4  13  419.53   15.23
 -10  -4  13  382.88   13.88
 -10  -4  13  379.81   14.93
 -10  -4  13  371.11   15.22
 -10   4  13  388.24   14.70
 -10  -4  13  381.75   14.11
  10  -4 -13  385.01   14.53
 -10   4  13  366.96   14.32
 -10  -4  13  362.53   14.19
 -10   4  13  378.61   21.17
 -10  -4  13  385.50   14.74
 -10  -4  12   54.37    3.37
 -10   4  12   58.99    3.83
 -10  -4  12   50.87    3.16
 -10   4  12   54.92    3.44
 -10  -4  12   55.38    3.71
 -10  -4  12   53.53    3.25
 -10   4  12   54.26    3.71
 -10  -4  12   60.17    4.01
 -10  -4  12   54.04    3.28
 -10   4  12   57.17    3.09
 -10  -4  12   48.37    3.11
 -10   4  12   59.52    3.88
 -10   4  12   52.12    3.53
 -10   4  12   56.40    3.59
 -10  -4  12   48.85    2.81
 -10   4  12   50.83    6.34
 -10  -4  12   58.02    3.55
 -10   4  11  418.89   16.26
 -10  -4  11  438.80   15.71
 -10   4  11  411.59   15.42
 -10  -4  11  436.94   15.66
 -10   4  11  445.14   15.71
 -10   4  11  456.70   16.43
 -10  -4  11  450.00   16.20
 -10  -4  11  458.41   16.46
 -10  -4  11  450.00   15.67
 -10  -4  11  430.68   21.29
 -10   4  11  465.84   16.00
 -10   4  11  443.49   16.47
 -10   4  11  437.14   16.11
 -10   4  11  430.92   16.14
 -10  -4  11  428.48   16.10
 -10  -4  11  425.37   15.31
 -10   4  11  416.96   20.93
 -10  -4  11  452.15   15.87
 -10   4  10   85.81    4.46
 -10  -4  10   91.08    4.13
 -10  -4  10   85.25    4.06
 -10   4  10   89.04    4.24
 -10   4  10   90.91    4.41
 -10  -4  10   86.45    7.88
 -10  -4  10   79.95    4.35
 -10  -4  10   95.18    4.51
 -10  -4  10   90.69    4.37
 -10   4  10   81.14    4.34
 -10  -4  10   83.83    4.05
 -10   4  10   84.04    4.50
 -10   4  10   89.93    4.24
 -10  -4  10   83.90    4.55
 -10   4  10   77.55    4.29
 -10   4  10   85.82    4.46
 -10  -4  10   86.03    3.94
 -10   4  10   80.07    6.77
 -10  -4  10   81.59    4.09
 -10  -4   9  777.42   26.70
 -10   4   9  796.21   27.05
 -10  -4   9  803.76   33.97
 -10  -4   9  797.44   27.15
 -10  -4   9  804.97   26.69
 -10   4   9  813.16   27.07
 -10  -4   9  790.27   26.92
 -10  -4   9  789.96   26.67
 -10   4   9  780.79   27.13
  10  -4  -9  769.16   29.27
 -10   4   9  810.87   26.96
 -10   4   9  815.36   30.72
 -10  -4   9  794.37   26.67
 -10  -4   8  111.94    4.76
 -10  -4   8  116.77    9.69
 -10   4   8  116.13    4.99
 -10  -4   8  118.81    4.96
  10  -4  -8  114.48    6.88
 -10  -4   7 1931.57   64.48
 -10  -4   7 1893.24   70.97
 -10   4   7 2025.62   64.76
 -10  -4   7 2057.06   64.84
 -10   4   7 2040.17   66.98
 -10  -4   6  364.53   12.85
 -10  -4   6  389.53   17.81
 -10  -4   6  383.54   13.38
  10  -4  -6  373.42   15.88
 -10   4   6  374.87   13.08
 -10   4   6  386.09   14.41
 -10  -4   5 1416.59   45.36
 -10  -4   5 1432.06   46.09
 -10   4   5 1386.03   45.54
 -10  -4   5 1421.40   49.70
  10  -4  -5 1379.37   48.79
 -10   4   5 1345.57   46.13
  10  -4  -4   47.86    1.98
 -10  -4   4   48.23    2.82
 -10  -4   4   46.74    2.32
 -10   4   4   47.52    2.45
 -10  -4   4   42.92    3.99
  10   4  -4   54.39    3.94
 -10  -4   4   49.82    2.10
  10  -4  -4   48.64    4.31
  10  -4  -3  925.17   30.27
 -10  -4   3  940.16   30.46
 -10  -4   3  912.86   32.99
  10   4  -3  947.97   33.33
 -10  -4   3  933.95   30.91
  10  -4  -3  916.55   34.42
  10  -4  -2  242.01    8.81
  10  -4  -2  282.86   11.63
 -10  -4   2  273.49   10.62
 -10   4   2  248.99    8.86
  10  -4  -2  229.86   12.31
 -10  -4   2  235.30    9.00
 -10  -4   2  263.11    9.59
  10   4  -2  236.99   11.42
 -10  -4   1 2056.95   66.95
  10  -4  -1 2095.78   69.64
  10   4  -1 2087.43   71.11
 -10   4   1 2115.87   67.02
  10  -4  -1 2143.71   72.80
 -10  -4   1 1982.65   67.82
  10  -4   0   60.51    4.42
 -10  -4   0   59.12    2.83
  10   4   0   58.81    5.71
  10  -4   0   59.79    6.06
 -10   4   0   51.51    2.98
  10  -4   0   50.26    3.07
  10  -4   1  745.00   28.67
 -10  -4  -1  810.66   28.32
 -10   4  -1  816.83   27.72
 -10  -4  -1  799.55   26.60
 -10  -4  -1  792.38   27.63
  10   4   1  852.14   32.15
 -10  -4  -1  827.34   27.35
 -10   4  -1  799.75   26.99
  10  -4   1  789.67   27.78
  10  -4   1  775.70   27.66
  10   4   2   13.29    1.46
 -10  -4  -2   11.81    1.13
 -10  -4  -2   14.12    1.92
 -10  -4  -2   13.58    1.62
  10   4   2   12.38    2.61
  10  -4   2   12.48    1.47
 -10   4  -2   11.34    1.32
 -10   4  -2   12.71    1.62
  10  -4   2   12.29    3.10
  10   4   2   15.03    2.82
  10  -4   2   11.34    1.58
  10  -4   2   12.35    1.34
  10  -4   2   11.30    1.63
 -10   4  -3  401.88   15.06
  10   4   3  417.56   15.37
 -10  -4  -3  430.66   16.38
 -10  -4  -3  436.74   15.67
 -10   4  -3  435.65   15.49
  10   4   3  416.84   19.31
  10  -4   3  427.28   15.44
 -10  -4  -3  419.12   15.74
  10  -4   3  377.17   19.87
  10   4   3  419.52   19.79
  10  -4   3  418.08   15.62
  10  -4   3  432.90   15.08
  10  -4   3  454.71   16.09
  10  -4   4   16.98    1.88
  10   4   4   14.08    1.58
 -10  -4  -4   17.25    1.85
  10  -4   4   12.89    1.46
 -10   4  -4   14.63    1.55
 -10  -4  -4   13.32    1.76
 -10   4  -4   15.07    1.49
  10   4   4   10.55    2.73
  10  -4   4   16.40    1.54
  10  -4   5  274.30   11.02
  10   4   5  277.96   10.54
 -10  -4  -5  300.80   10.95
  10  -4   5  277.49   10.31
 -10  -4  -5  272.97   10.95
  10  -4   5  288.47   10.77
  10   4   5  259.50   14.84
  10  -4   5  263.04   10.17
  10  -4   6    6.03    0.91
 -10  -4  -6    6.89    1.17
  10   4   6    5.75    0.94
  10  -4   6    5.71    1.07
  10  -4   6    6.42    0.86
 -10  -4  -6    6.83    1.17
  10   4   7   83.05    3.57
 -10  -4  -7   89.57    4.04
  10  -4   7   89.96    4.07
  10  -4   7   85.04    3.58
  10  -4   8    0.63    0.41
  10   4   8    0.35    0.35
  10  -4   8    0.42    0.35
  10   4   8    0.33    0.40
 -10   6  16   30.93    1.48
 -10   6  15   16.07    1.53
 -10  -6  15   16.35    1.28
 -10   6  15   16.51    1.58
 -10   6  15   16.86    1.61
 -10  -6  15   16.07    1.25
 -10   6  14  162.31    7.29
 -10  -6  14  170.23    6.87
 -10   6  14  149.91    6.99
 -10   6  14  163.32    7.47
 -10  -6  14  163.86    6.84
 -10  -6  13   28.99    2.34
 -10   6  13   29.53    2.62
 -10  -6  13   29.42    2.93
 -10   6  13   28.23    2.70
 -10   6  13   26.52    2.67
 -10  -6  13   26.11    2.16
  10  -6 -13   27.21    2.44
 -10  -6  13   31.87    2.55
 -10  -6  12  264.10   10.37
 -10  -6  12  272.23   10.13
 -10   6  12  266.97   11.04
 -10   6  12  262.09   10.70
 -10  -6  12  255.17   10.23
 -10   6  12  261.88   10.96
 -10  -6  12  254.31   10.40
 -10  -6  12  264.66   11.08
  10  -6 -12  241.12   10.25
 -10  -6  12  236.32   14.42
 -10   6  12  252.51   10.53
 -10   6  12  256.79   10.89
 -10   6  12  239.92   14.80
 -10  -6  12  264.24   10.38
 -10  -6  11   28.10    4.75
 -10   6  11   31.30    2.77
 -10   6  11   26.33    2.15
 -10  -6  11   35.14    2.57
 -10  -6  11   32.60    2.81
 -10   6  11   35.99    2.77
 -10  -6  11   34.58    2.40
 -10   6  11   33.86    2.37
 -10  -6  11   32.37    2.68
 -10  -6  11   32.52    2.34
 -10  -6  11   32.16    2.26
 -10   6  11   28.73    4.29
 -10  -6  11   34.95    2.56
 -10  -6  10  344.17   13.14
 -10  -6  10  366.25   20.14
 -10   6  10  347.70   13.42
 -10  -6  10  352.23   13.54
 -10   6  10  356.86   13.14
 -10  -6  10  357.50   12.97
 -10   6  10  323.52   12.76
 -10   6  10  372.96   13.51
 -10  -6  10  354.48   13.54
 -10  -6  10  351.81   12.95
 -10   6  10  359.89   13.42
 -10   6  10  367.65   13.73
 -10  -6  10  352.21   12.96
 -10   6  10  372.04   13.84
 -10  -6  10  341.13   13.83
 -10  -6  10  354.72   13.03
 -10   6  10  372.63   17.45
 -10  -6  10  369.46   13.22
 -10  -6   9   76.19    3.98
 -10  -6   9   82.51    4.07
 -10  -6   9   77.26    4.40
 -10  -6   9   71.44    3.69
 -10  -6   9   73.96    3.84
 -10   6   9   81.26    4.11
 -10   6   9   82.22    4.18
 -10  -6   9   74.06    4.06
 -10  -6   9   92.00    4.02
 -10   6   9   82.17    4.35
 -10   6   9   81.11    4.74
 -10  -6   9   77.84    8.51
 -10   6   9   80.78    4.48
 -10   6   9   87.79    6.44
  10  -6  -9   67.71    6.00
 -10  -6   9   69.83    3.82
 -10  -6   8  848.99   29.21
 -10  -6   8  870.50   29.12
 -10  -6   8  875.03   29.23
 -10  -6   8  907.72   40.25
 -10   6   8  810.86   29.57
  10  -6  -8  860.60   29.06
 -10  -6   8  912.19   29.98
 -10  -6   8  885.47   29.12
 -10  -6   8  873.32   28.85
 -10   6   8  866.69   29.51
 -10   6   8  858.76   29.41
 -10   6   8  875.55   29.10
 -10   6   8  834.71   29.53
 -10  -6   8  878.64   29.06
 -10   6   8  898.01   29.32
  10  -6  -8  842.00   33.54
 -10  -6   8  852.75   29.06
 -10  -6   8  854.17   28.82
 -10   6   8  861.22   31.87
 -10  -6   8  830.20   28.91
 -10  -6   7   19.68    4.35
 -10  -6   7   22.19    1.75
 -10   6   7   25.05    1.88
 -10  -6   7   22.70    1.76
 -10   6   7   24.83    1.99
 -10  -6   7   21.38    2.21
 -10  -6   7   21.36    1.71
 -10  -6   7   19.52    1.80
 -10   6   7   25.32    2.08
  10  -6  -7   16.65    3.01
 -10  -6   7   24.08    1.81
 -10   6   7   20.81    2.36
 -10  -6   7   28.09    2.00
 -10   6   6  984.66   31.72
 -10  -6   6  972.19   31.60
 -10  -6   6  961.56   31.81
 -10  -6   6  916.02   39.21
 -10  -6   6  980.26   32.27
 -10   6   6  944.46   31.94
  10  -6  -6  995.65   36.63
 -10   6   6  923.55   31.71
 -10   6   6  861.60   32.09
 -10  -6   5  167.65    6.27
 -10  -6   5  151.77    7.11
  10   6  -5  148.60    8.82
 -10   6   5  142.24    6.49
  10  -6  -5  155.14    9.69
  10  -6  -4  879.50   29.12
  10   6  -4  915.37   33.45
 -10  -6   4  934.04   35.08
  10  -6  -4  940.10   35.06
 -10  -6   4  880.53   30.66
  10  -6  -3   84.42    3.52
  10   6  -3   78.71    5.89
  10  -6  -3   77.26    3.43
 -10  -6   3   71.23    4.09
 -10   6   3   83.54    3.80
  10  -6  -3   81.65    6.92
 -10  -6   3   85.79    6.38
  10  -6  -2  525.41   18.07
 -10  -6   2  544.38   18.63
 -10   6   2  536.42   18.30
  10   6  -2  543.74   22.01
 -10  -6   2  511.98   21.34
 -10  -6   2  528.26   18.68
  10  -6  -2  547.17   23.80
 -10   6   2  512.55   18.37
 -10  -6   2  523.55   17.98
  10  -6  -1   83.80    4.00
  10   6  -1   85.92    4.44
 -10  -6   1   79.28    4.47
  10  -6  -1   82.30    6.48
 -10  -6   1   79.58    5.55
 -10  -6   1   79.82    4.20
 -10  -6   1   83.73    4.13
  10   6  -1   88.63    6.79
 -10  -6   1   74.17    3.99
  10  -6  -1   84.37    7.59
 -10   6   1   83.87    4.07
  10  -6   0  790.03   26.65
 -10  -6   0  776.22   27.43
 -10  -6   0  740.66   27.38
 -10  -6   0  721.22   26.46
  10   6   0  761.40   31.95
 -10  -6   0  800.22   26.33
 -10   6   0  789.70   27.03
  10  -6   0  794.62   27.11
  10  -6   0  760.51   30.42
 -10  -6  -1  137.36    5.98
 -10  -6  -1  143.88    7.39
  10   6   1  128.68    9.87
 -10  -6  -1  136.85    7.08
 -10  -6  -1  145.58    6.19
  10  -6   1  140.93    8.73
 -10   6  -1  139.68    6.65
  10  -6   1  135.75   11.32
  10  -6   1  146.59    6.72
 -10   6  -1  136.36    6.13
  10  -6   1  133.39    6.66
  10  -6   2  342.92   13.73
 -10  -6  -2  350.78   14.36
 -10  -6  -2  346.28   12.56
 -10  -6  -2  350.46   12.94
  10  -6   2  347.97   13.33
 -10  -6  -2  361.36   13.76
 -10   6  -2  340.48   13.19
  10  -6   2  336.51   19.52
  10   6   2  379.57   17.84
 -10   6  -2  337.72   12.71
  10  -6   2  328.93   13.61
  10  -6   2  338.00   12.51
  10  -6   3  113.99    5.83
 -10  -6  -3   98.27    4.60
 -10   6  -3  106.89    4.87
  10   6   3  105.75    7.80
 -10  -6  -3  112.34    5.27
 -10  -6  -3  113.86    5.69
 -10   6  -3  104.13    4.66
  10  -6   3  104.50    5.49
  10  -6   3  111.31    4.79
  10   6   3  111.59    8.55
  10  -6   4  166.35    7.51
  10   6   4  172.50    7.77
  10  -6   4  168.00    7.05
 -10  -6  -4  171.94    7.44
 -10  -6  -4  160.15    7.04
  10   6   4  157.42   10.82
  10  -6   4  161.81    6.47
  10  -6   5   35.74    2.55
 -10  -6  -5   34.38    2.47
 -10  -6  -5   32.72    2.30
  10   6   5   28.41    2.44
  10  -6   5   35.70    2.34
  10   6   5   31.48    2.30
  10  -6   5   30.90    1.84
  10   6   6   70.18    3.59
  10  -6   6   67.79    3.08
  10   6   6   72.96    3.29
  10  -6   6   61.59    2.77
  10   6   7   31.01    1.74
  10  -6   7   28.22    1.67
 -10  -6  -7   28.38    1.56
 -10   8  14   74.21    3.53
 -10  -8  14   69.36    3.19
 -10   8  14   65.35    3.21
 -10  -8  14   73.01    3.19
 -10  -8  13   59.87    3.23
 -10  -8  13   68.97    4.12
 -10   8  13   66.25    3.83
 -10   8  13   60.51    3.63
 -10   8  13   62.34    3.28
 -10  -8  13   65.54    3.58
 -10  -8  12  149.23    6.45
 -10   8  12  135.30    6.06
 -10   8  12  130.62    6.72
 -10  -8  12  140.18    6.78
 -10   8  12  142.77    6.68
 -10   8  12  150.29    6.65
  10  -8 -12  130.89    6.33
 -10  -8  12  138.00    5.89
 -10  -8  12  141.87    5.98
 -10  -8  12  140.45    6.26
 -10  -8  11   38.77    2.80
 -10   8  11   36.78    2.61
 -10  -8  11   40.44    3.04
 -10  -8  11   37.47    2.52
 -10   8  11   38.52    2.97
 -10   8  11   43.15    3.30
  10  -8 -11   41.39    2.85
 -10  -8  11   43.59    2.71
 -10   8  11   42.24    3.13
 -10  -8  11   45.35    2.89
 -10   8  10  182.13    8.28
 -10   8  10  172.17    7.37
 -10  -8  10  177.09    7.66
 -10   8  10  181.50    7.82
 -10   8  10  179.81    7.35
 -10  -8  10  172.77    7.72
 -10   8  10  179.54    7.94
  10  -8 -10  174.57    7.40
 -10  -8  10  170.81    8.11
 -10  -8  10  167.63    7.21
 -10  -8  10  183.96    7.46
 -10  -8  10  164.06   12.83
 -10  -8  10  194.80    7.68
 -10  -8   9  121.26    5.55
 -10  -8   9  110.57    5.44
 -10  -8   9  100.34   10.65
  10  -8  -9  109.46    5.48
 -10   8   9  110.23    5.08
 -10  -8   9  119.12    5.48
 -10   8   9  116.52    5.65
 -10   8   9  107.32    5.98
 -10   8   9  114.04    5.98
 -10   8   9  116.39    5.56
 -10  -8   9  118.58    5.42
 -10  -8   8  307.52   11.36
  10  -8  -8  287.37   11.28
 -10  -8   8  283.56   10.92
 -10  -8   8  283.43   11.23
 -10  -8   8  274.38   20.69
 -10  -8   8  266.88   11.14
 -10   8   8  298.71   11.26
 -10  -8   8  278.19   10.64
 -10   8   8  287.39   11.36
 -10   8   8  310.65   11.88
 -10   8   8  295.87   11.36
 -10   8   8  311.37   11.87
 -10  -8   8  301.85   11.15
 -10  -8   7  176.90    7.37
 -10  -8   7  160.91    6.81
  10  -8  -7  173.40    7.49
 -10  -8   7  171.85    6.91
 -10   8   7  170.11    7.34
 -10  -8   7  179.56    7.66
 -10   8   7  183.66    7.36
 -10   8   7  173.12    7.78
 -10   8   7  177.63    7.67
  10  -8  -7  186.07   12.05
 -10   8   7  177.73    7.91
 -10  -8   7  177.77    7.33
 -10  -8   7  164.24   14.82
 -10  -8   7  172.53    7.49
 -10  -8   6  378.15   13.92
 -10  -8   6  377.42   13.76
 -10   8   6  384.79   13.97
 -10   8   6  373.86   13.61
 -10  -8   6  382.71   14.50
  10  -8  -6  369.61   13.95
  10   8  -6  367.47   18.13
 -10  -8   6  382.18   13.61
 -10  -8   6  345.76   13.38
 -10   8   6  357.12   14.03
  10  -8  -6  384.12   19.47
 -10   8   6  362.16   13.56
 -10   8   6  392.99   14.70
 -10  -8   6  390.09   13.69
 -10  -8   6  308.61   20.63
 -10  -8   5  295.92   11.24
 -10  -8   5  277.65   11.07
  10  -8  -5  286.43   11.26
  10   8  -5  278.39   14.82
 -10   8   5  289.36   11.04
 -10   8   5  294.70   10.83
 -10   8   5  288.18   10.76
 -10  -8   5  290.53   10.93
 -10  -8   5  309.00   12.64
  10  -8  -5  307.67   16.68
  10  -8  -5  275.95   11.12
  10   8  -4  299.74   15.38
  10  -8  -4  255.65   16.26
 -10  -8   4  278.65   16.90
  10  -8  -4  303.61   11.37
 -10   8   4  316.88   11.56
 -10  -8   4  336.86   12.04
 -10   8   4  297.81   11.28
 -10  -8   4  293.43   12.86
  10  -8  -4  311.21   17.18
 -10  -8   4  313.92   11.52
 -10   8   4  313.80   12.05
 -10  -8   4  315.33   11.87
  10  -8  -3   49.54    2.70
  10  -8  -3   55.86    6.34
 -10  -8   3   50.18    3.24
 -10  -8   3   47.96    3.52
 -10  -8   3   47.71    3.17
 -10  -8   3   44.87    5.48
  10  -8  -3   52.38    2.65
  10   8  -3   48.14    5.18
 -10   8   3   50.06    2.79
  10  -8  -3   60.93    6.67
 -10  -8   3   47.94    2.89
 -10   8   3   54.27    3.35
  10  -8  -2  390.67   14.34
  10   8  -2  402.91   15.05
 -10  -8   2  411.68   15.06
 -10  -8   2  395.74   15.25
  10   8  -2  413.19   19.20
 -10   8   2  382.81   14.20
 -10  -8   2  432.95   15.29
 -10   8   2  406.47   14.31
 -10  -8   2  372.28   18.78
  10  -8  -2  417.54   21.33
  10  -8  -2  426.10   15.08
 -10  -8   2  387.05   14.36
 -10   8   2  413.39   15.01
  10  -8  -1  176.65    7.38
  10   8  -1  181.84    8.08
 -10  -8   1  174.10    7.71
 -10   8   1  169.06    6.84
 -10  -8   1  184.76    7.78
  10   8  -1  172.23   11.31
 -10   8   1  153.69    6.81
 -10  -8   1  186.64    8.11
  10  -8  -1  173.99    7.79
 -10   8   1  191.69    7.72
  10  -8  -1  189.65   11.94
  10  -8   0  319.43   12.49
  10  -8   0  275.51   16.15
 -10  -8   0  331.40   12.43
 -10  -8   0  287.92   12.18
  10   8   0  279.45   16.99
 -10  -8   0  323.85   13.18
 -10   8   0  324.87   12.87
  10  -8   0  321.65   19.45
  10   8   0  307.69   16.07
  10  -8   0  356.46   12.85
 -10   8   0  349.23   12.59
  10  -8   1   79.33    4.68
  10   8   1   88.32    5.36
  10   8   1   80.64    7.10
  10   8   1   80.16    7.67
 -10  -8  -1   79.82    5.21
 -10   8  -1   76.88    4.46
  10  -8   1   91.79    9.60
  10  -8   1   81.30    6.89
 -10  -8  -1   79.63    4.26
  10  -8   2  198.09    8.88
  10   8   2  218.13    9.67
  10   8   2  195.45   11.55
 -10  -8  -2  206.06    9.17
 -10   8  -2  204.49    8.24
  10   8   2  208.40   12.34
 -10   8  -2  203.12    8.25
 -10  -8  -2  189.30    8.00
  10  -8   2  195.39    8.95
  10  -8   3   23.25    2.19
  10   8   3   26.62    2.53
 -10  -8  -3   22.04    1.72
 -10  -8  -3   24.76    2.33
 -10   8  -3   24.26    1.78
  10  -8   3   24.09    2.17
  10  -8   4  133.17    5.78
  10   8   4  129.50    5.97
  10  -8   4  134.11    5.58
  10   8   5    4.85    0.94
 -10  -8  -5    5.15    0.73
  10  -8   5    3.30    0.75
  10   8   5    4.23    0.90
  10   8   6   59.91    2.57
  10  -8   6   47.93    2.11
 -10  -8  -6   46.53    2.17
  10  -8   6   59.82    2.47
 -10 -10  13   48.15    2.18
 -10 -10  12    0.66    0.61
 -10  10  12   -0.17    0.62
 -10 -10  12   -0.16    0.54
 -10 -10  11   96.54    4.24
 -10  10  11  105.97    4.82
 -10 -10  11  104.29    4.64
 -10 -10  11  115.46    4.83
 -10 -10  10   12.28    1.46
  10 -10 -10   10.36    1.67
 -10 -10  10   13.33    1.26
 -10  10  10   15.71    1.60
 -10  10  10   16.75    1.91
 -10 -10  10   14.64    1.53
 -10 -10  10   16.88    1.57
 -10 -10   9  146.42    6.46
  10 -10  -9  133.69    7.11
 -10  10   9  148.05    6.92
 -10  10   9  131.07    6.06
 -10 -10   9  144.06    5.89
 -10  10   9  156.00    7.01
 -10 -10   9  152.65    6.35
 -10  10   9  146.35    6.30
 -10 -10   9  161.93    6.45
 -10 -10   8    0.36    0.82
 -10  10   8    1.12    1.13
 -10 -10   8    0.13    0.70
  10 -10  -8   -0.19    1.20
 -10  10   8    0.66    0.88
 -10  10   8    1.63    0.74
 -10 -10   8    0.12    0.67
 -10 -10   8   -0.09    0.56
 -10 -10   8   -0.11    0.70
 -10 -10   7  268.45   10.19
 -10  10   7  268.65   10.59
  10 -10  -7  261.61   10.74
 -10 -10   7  243.44    9.55
 -10  10   7  252.45    9.67
  10  10  -7  229.71   14.00
 -10  10   7  272.68   10.63
  10 -10  -7  228.64   17.02
 -10 -10   7  243.32   10.25
 -10 -10   7  258.78    9.95
  10 -10  -6    3.29    2.50
 -10 -10   6    1.78    2.38
  10 -10  -6    4.48    1.20
 -10 -10   6    5.36    1.39
 -10  10   6    6.12    1.27
 -10 -10   6    4.30    0.91
  10  10  -6    5.16    1.96
  10 -10  -6    3.84    2.15
 -10  10   6    3.58    1.16
  10  10  -5  168.32   11.04
 -10  10   5  180.75    7.54
 -10 -10   5  162.89    8.53
  10 -10  -5  164.67    7.08
 -10 -10   5  144.41   12.37
 -10 -10   5  173.97    7.00
  10 -10  -5  172.82   12.48
 -10 -10   5  163.38    7.23
 -10 -10   5  171.64    7.16
  10 -10  -5  147.60   12.36
 -10 -10   5  178.73    7.57
 -10  10   4   13.36    1.89
 -10 -10   4   16.20    1.84
  10 -10  -4   11.19    3.42
 -10 -10   4   13.55    3.39
  10  10  -4   13.02    2.94
 -10  10   4   18.21    1.84
 -10 -10   4   13.64    2.27
 -10 -10   4   12.89    1.45
  10 -10  -4   17.25    3.97
 -10 -10   4   16.01    1.62
  10 -10  -4   12.95    1.33
 -10 -10   3  260.62   10.30
 -10 -10   3  283.02   10.97
  10 -10  -3  259.05   16.17
  10  10  -3  286.78   15.15
 -10 -10   3  301.46   11.87
  10  10  -3  271.58   10.41
  10 -10  -3  259.15   16.60
 -10 -10   3  261.69   10.23
 -10  10   3  281.64   11.27
 -10 -10   3  246.49   15.24
 -10  10   2   13.42    1.43
 -10 -10   2   16.64    1.93
 -10 -10   2   15.86    2.00
  10  10  -2   15.69    1.80
 -10  10   2   16.16    2.00
 -10  10   1  189.38    7.45
 -10 -10   1  187.92    8.29
 -10  10   1  197.56    8.50
 -10  10   1  199.79    8.52
  10 -10   0    0.77    0.61
 -10 -10   0    0.66    0.80
 -10  10   0    0.69    0.78
 -10  10   0    1.33    0.97
  10 -10   1  175.13    7.56
 -10 -10  -1  186.83    7.56
 -10  10  -1  164.93    7.13
  10  10   1  203.33    8.77
 -10  10  -1  200.47    7.88
  10 -10   1  202.82    8.43
 -10 -10  -2   16.04    1.80
  10 -10   2   21.11    1.85
  10  10   2   19.76    2.10
 -10  10  -2   21.10    1.71
  10 -10   2   22.22    2.04
 -10 -10  -3   86.83    4.18
 -10  10  -3   90.85    3.75
 -10 -10  -3   92.75    4.44
  10 -10   3   98.89    4.29
  10  10   3   99.99    4.65
  10 -10   3  101.98    4.31
  10  10   4    7.61    0.92
  10 -10   4    6.81    0.81
  10 -10   4    7.24    0.69
 -10 -10  -4    5.73    0.70
 -10 -10  -4    4.76    0.58
  10  10   5   41.24    1.78
 -10 -12  10   28.46    1.72
 -10 -12  10   29.70    1.64
 -10  12   9   46.94    2.51
 -10 -12   9   45.31    2.48
 -10 -12   9   46.55    2.34
 -10  12   8   58.74    3.18
  10  12  -8   50.00    2.29
 -10 -12   8   59.19    2.80
 -10  12   7   19.54    1.78
  10  12  -7   18.83    1.39
 -10 -12   7   18.24    1.58
 -10 -12   7   21.54    1.60
 -10 -12   6   54.36    2.92
 -10  12   6   55.13    3.14
  10  12  -6   55.62    2.85
 -10 -12   6   47.27    2.78
 -10 -12   5   50.69    2.92
  10  12  -5   55.81    3.02
 -10 -12   5   51.24    3.54
 -10  12   5   55.15    3.10
 -10 -12   5   51.71    2.75
 -10 -12   4   51.24    3.01
 -10  12   4   56.62    3.04
  10  12  -4   56.44    3.19
 -10  12   4   51.11    3.12
 -10 -12   4   54.77    3.77
 -10  12   3   69.69    3.39
 -10 -12   3   70.60    3.81
  10  12  -3   62.98    3.59
 -10 -12   3   65.82    3.94
 -10  12   3   70.10    3.76
 -10  12   2   39.89    2.25
 -10 -12   2   44.24    2.99
  10  12  -2   48.45    2.69
 -10  12   2   45.45    2.70
 -10  12   2   45.01    2.79
 -10 -12   2   40.40    2.60
 -10 -12   1   52.51    3.28
  10  12  -1   52.67    2.60
  10  12  -1   42.39    2.47
 -10  12   1   53.45    2.90
 -10 -12   1   44.30    2.66
 -10 -12   0   20.00    1.87
  10  12   0   15.31    1.39
  10 -12   0   18.34    1.49
 -10  12   0   17.35    1.45
  10 -12   0   17.64    1.71
 -10 -12   0   13.75    1.27
 -10 -12  -1   41.03    2.41
  10  12   1   35.09    2.00
  10 -12   1   38.63    1.97
 -10  12  -1   40.48    2.06
  10 -12   1   43.46    2.29
 -10 -12  -2   23.44    1.39
  10 -12   2   23.95    1.29
 -11   1  17    2.43    0.47
 -11  -1  17    3.15    0.59
 -11   1  16    2.71    1.01
 -11  -1  16    1.52    0.78
 -11   1  16    2.64    1.12
 -11   1  16    2.28    0.77
 -11   1  15    4.79    1.24
 -11   1  15    4.48    1.28
 -11   1  15    3.35    1.30
 -11  -1  15    2.86    0.80
  11   1 -15    2.89    1.19
 -11  -1  15    2.87    1.32
 -11  -1  14    5.15    1.00
 -11   1  14    6.28    1.38
 -11  -1  14    7.02    1.43
 -11   1  14    7.86    1.61
 -11   1  14    3.01    1.22
 -11  -1  14    6.33    1.54
 -11  -1  14    6.48    1.28
 -11  -1  14    5.32    1.36
  11   1 -14    6.33    1.29
  11  -1 -14    7.28    1.31
 -11   1  14    7.49    1.14
 -11   1  14    6.96    3.18
 -11   1  13    2.18    0.78
 -11  -1  13    1.90    0.91
 -11   1  13    0.16    0.78
 -11  -1  13    2.09    0.84
 -11   1  13    2.29    0.79
 -11   1  13    0.51    0.98
 -11  -1  13    1.04    1.11
 -11  -1  13    0.62    0.82
 -11   1  13    1.36    0.64
 -11   1  13    0.78    0.78
 -11  -1  13    1.64    0.96
 -11  -1  13    1.35    0.88
 -11  -1  13    1.41    0.79
 -11   1  13    1.57    0.95
 -11   1  13    1.46    1.65
 -11  -1  13    0.74    1.67
 -11   1  13    2.14    1.18
 -11  -1  12   84.14    4.33
 -11  -1  12   81.00    3.96
 -11   1  12   83.53    4.11
 -11   1  12   88.77    4.58
 -11  -1  12   91.20    4.73
 -11   1  12   81.39    4.32
 -11  -1  12   79.52    4.46
 -11   1  12   85.94    4.61
 -11  -1  12   83.39    4.17
 -11  -1  12   85.91    4.45
 -11  -1  12   84.92    4.26
 -11  -1  12   79.99    4.34
 -11  -1  12   84.09    4.17
 -11   1  12   96.86    8.41
 -11  -1  12   88.70    8.09
 -11   1  12   78.42    3.72
 -11   1  12   80.00    3.97
 -11  -1  12   81.45    4.55
 -11  -1  11   55.13    3.26
 -11  -1  11   56.58    2.63
 -11  -1  11   51.22    3.05
 -11  -1  11   58.11    2.97
 -11   1  11   58.37    2.82
 -11   1  11   61.28    3.23
 -11   1  11   59.99    3.28
 -11   1  11   57.42    3.10
 -11   1  11   52.02    3.21
 -11  -1  11   56.23    3.00
 -11   1  11   56.92    3.18
 -11  -1  11   56.12    3.23
 -11   1  11   61.29    6.07
 -11  -1  11   54.72    5.72
 -11  -1  11   51.43    3.23
 -11  -1  11   58.44    3.07
 -11  -1  11   57.68    3.26
 -11   1  10  181.55    6.92
 -11   1  10  178.13   10.21
 -11  -1  10  163.22    6.26
 -11  -1  10  182.23    6.73
 -11  -1  10  186.17   10.41
 -11  -1   9    5.20    0.58
 -11   1   9    7.23    0.89
 -11  -1   9    6.68    0.75
 -11   1   9    7.48    1.76
 -11  -1   9    6.52    1.84
 -11  -1   8  179.48    6.41
 -11  -1   8  199.81   10.24
 -11   1   8  189.36    6.92
 -11  -1   8  191.46    6.69
  11  -1  -8  180.82    7.46
 -11   1   8  185.61    9.18
 -11  -1   8  188.86    9.30
 -11  -1   7    2.52    1.17
 -11   1   7    1.33    0.48
 -11  -1   7    1.69    0.41
  11   1  -7    1.36    0.46
  11  -1  -7    2.13    0.74
 -11  -1   7    1.53    0.30
 -11   1   7    1.62    0.89
 -11  -1   7    2.36    0.97
 -11  -1   6 1063.28   34.33
 -11   1   6 1104.45   34.77
  11   1  -6 1087.58   35.72
 -11  -1   6 1103.44   36.97
 -11  -1   6 1023.16   34.50
 -11   1   6 1127.70   36.69
  11  -1  -5 1022.42   35.62
  11  -1  -5 1005.66   34.24
 -11  -1   5 1045.13   33.60
 -11  -1   5 1024.65   33.37
  11   1  -4 2249.73   70.35
 -11  -1   4 2127.08   68.48
 -11   1   4 2217.62   68.52
 -11  -1   4 2033.68   68.36
 -11   1   3  103.90    4.24
  11   1  -3   95.48    5.86
  11  -1  -3  103.01    5.58
 -11  -1   3  108.36    4.43
 -11  -1   3  100.15    3.81
 -11  -1   2  510.83   16.73
 -11   1   2  509.19   17.72
  11   1  -2  528.52   20.40
 -11  -1   2  507.26   17.65
  11  -1  -2  525.02   19.68
  11   1  -1    2.41    1.09
  11  -1  -1    3.17    1.20
 -11  -1   1    2.80    0.86
 -11   1   1    3.87    0.89
  11  -1   0  419.75   17.51
 -11  -1   0  407.96   14.37
 -11   1   0  390.05   14.27
  11   1   0  412.48   17.08
  11   1   1  187.98   10.36
 -11  -1  -1  200.43    8.05
 -11   1  -1  209.73    8.01
  11  -1   1  185.64    9.51
  11   1   2  227.67    9.40
 -11   1  -2  258.89    9.58
 -11  -1  -2  219.13    9.64
 -11   1  -2  241.93    9.64
  11  -1   2  243.73    9.01
  11   1   2  243.73   12.63
 -11  -1  -2  243.43    9.62
  11  -1   2  233.24    9.36
  11  -1   2  236.50   11.65
  11   1   2  239.45    9.02
  11  -1   2  242.45    8.91
  11  -1   3   73.87    6.40
 -11   1  -3   82.82    4.51
  11  -1   3   79.28    3.93
 -11  -1  -3   88.40    4.63
 -11  -1  -3   78.92    4.43
 -11   1  -3   81.57    4.34
  11  -1   3   80.94    4.30
  11   1   3   82.60    6.56
  11  -1   3   72.81    6.00
  11   1   3   79.82    4.32
  11   1   3   83.39    4.01
  11  -1   4   80.01    6.25
 -11   1  -4   78.07    4.21
 -11   1  -4   75.73    4.33
 -11  -1  -4   82.81    4.54
  11  -1   4   80.35    4.02
 -11  -1  -4   77.15    4.45
  11  -1   4   81.75    4.39
  11  -1   4   78.51    6.44
  11   1   4   77.96    4.36
  11   1   4   74.32    6.60
  11   1   4   84.43    4.12
  11  -1   4   85.59    4.38
  11  -1   5    0.89    0.74
  11   1   5    0.63    0.70
 -11  -1  -5    0.38    0.73
 -11   1  -5    1.01    0.62
  11  -1   5    1.45    0.77
  11   1   5    0.62    0.61
  11  -1   5    0.77    0.75
 -11  -1  -5    2.25    0.98
  11   1   5    0.44    1.18
 -11  -1  -6   12.57    1.41
  11  -1   6   11.63    1.31
 -11   1  -6   12.92    1.41
 -11  -1  -6   10.13    1.38
  11   1   6    9.93    1.26
  11  -1   6   12.77    1.42
  11  -1   7   10.09    1.18
  11  -1   7    8.53    0.89
 -11   1  -7    9.35    1.05
 -11  -1  -7    8.87    1.08
  11   1   8    7.77    0.70
  11  -1   8   10.50    0.87
  11   1   8    9.27    0.82
 -11   1  -8   10.86    0.84
 -11  -1  -8   10.40    0.88
 -11  -3  17    0.68    0.38
 -11   3  17    0.55    0.35
 -11  -3  16    7.14    0.84
 -11   3  16    7.92    0.81
 -11   3  16    7.63    1.30
 -11  -3  16    8.68    1.23
 -11   3  16    7.64    1.33
 -11   3  15    5.46    1.37
 -11   3  15    5.00    1.04
 -11  -3  15    5.60    1.03
 -11  -3  15    4.38    1.39
 -11   3  15    6.95    1.60
 -11   3  15    6.81    1.48
  11  -3 -15    5.80    1.28
 -11   3  14   23.15    2.45
 -11   3  14   21.29    2.20
 -11   3  14   24.85    2.56
 -11  -3  14   23.17    2.51
 -11   3  14   21.49    2.41
 -11  -3  14   22.39    2.18
 -11  -3  14   25.71    2.44
  11  -3 -14   26.65    2.36
 -11  -3  14   21.95    2.18
 -11   3  13   32.07    2.69
 -11   3  13   32.18    2.82
 -11  -3  13   31.11    2.20
 -11   3  13   34.03    2.92
 -11   3  13   34.24    2.90
 -11  -3  13   28.88    2.27
 -11  -3  13   33.35    2.36
 -11   3  13   36.07    2.75
 -11  -3  13   35.44    2.51
 -11  -3  13   33.35    2.98
 -11  -3  13   29.65    2.70
 -11  -3  13   33.99    2.56
  11   3 -13   30.60    2.40
 -11   3  13   35.70    5.40
 -11  -3  13   29.84    5.14
 -11  -3  13   31.44    2.76
 -11   3  12    1.57    0.95
 -11  -3  12    1.33    0.68
 -11  -3  12    0.70    0.55
  11   3 -12    0.71    0.59
 -11  -3  12    1.50    0.95
 -11  -3  12    1.28    1.04
 -11  -3  12    2.28    0.73
 -11   3  12    1.45    0.96
 -11  -3  12    1.70    0.77
 -11   3  12    1.43    0.89
 -11  -3  12    1.80    0.78
 -11   3  12    1.94    1.01
 -11  -3  12    1.37    0.83
 -11   3  12    0.42    0.88
 -11   3  12    0.14    0.70
 -11  -3  12    1.85    0.58
 -11   3  12    1.67    0.71
 -11   3  12    0.60    1.36
 -11  -3  12    1.76    1.68
 -11   3  11   33.01    2.51
 -11  -3  11   30.57    2.02
 -11  -3  11   32.10    2.16
 -11   3  11   34.14    2.45
 -11   3  11   31.75    2.50
 -11  -3  11   31.70    2.44
 -11  -3  11   31.65    2.34
 -11   3  11   31.81    2.26
 -11   3  11   32.22    2.55
 -11  -3  11   27.31    2.25
 -11   3  11   31.71    2.36
 -11  -3  11   37.04    2.59
 -11  -3  11   27.18    2.07
 -11  -3  11   27.44    1.84
 -11   3  11   29.24    4.19
 -11  -3  10   12.35    1.12
 -11   3  10    9.58    1.28
 -11  -3  10    9.91    1.32
 -11   3  10   11.48    1.27
 -11   3  10    9.73    1.29
 -11  -3  10    9.18    1.25
 -11  -3  10   11.64    1.19
 -11   3  10    9.10    1.30
 -11  -3  10    8.91    2.66
 -11  -3  10    9.69    1.13
 -11  -3  10    9.59    1.12
 -11   3  10   11.63    2.46
 -11  -3  10   10.99    2.30
 -11  -3   9  217.00    7.75
 -11   3   9  210.01    8.07
 -11  -3   9  197.01   12.81
  11  -3  -9  198.09    9.45
 -11   3   9  204.47   10.78
 -11  -3   9  214.49   11.05
 -11  -3   8  174.62    6.57
 -11  -3   8  166.63   10.69
  11  -3  -8  185.67    8.76
 -11   3   8  187.42    6.97
 -11   3   8  178.18    9.04
 -11  -3   7  367.37   16.23
 -11   3   7  350.95   12.21
 -11  -3   7  341.07   12.31
 -11  -3   6   13.04    1.00
 -11  -3   6   16.46    2.55
 -11   3   6   17.67    1.30
  11  -3  -6   14.60    2.09
 -11   3   6   15.03    1.77
 -11  -3   6   13.92    1.34
 -11   3   5  564.20   18.99
 -11  -3   5  547.31   18.69
  11   3  -5  573.19   20.83
 -11  -3   5  577.29   18.61
  11  -3  -5  572.23   21.83
 -11  -3   5  561.00   19.34
  11  -3  -4   40.66    1.71
 -11  -3   4   40.78    1.97
 -11  -3   4   40.72    3.08
 -11  -3   4   42.64    2.34
  11   3  -4   44.74    3.37
  11  -3  -4   37.65    3.64
  11   3  -3  912.59   30.86
 -11  -3   3  894.84   29.14
 -11   3   3  793.75   28.06
  11  -3  -3  865.66   32.15
  11  -3  -3  873.05   27.87
 -11  -3   2  311.35   10.50
  11   3  -2  332.75   13.88
 -11  -3   2  315.19   11.05
  11  -3  -2  330.12   15.13
  11  -3  -2  319.12   12.18
  11  -3  -2  315.38   10.62
 -11  -3   1  706.46   23.11
  11  -3  -1  732.77   24.89
  11   3  -1  667.85   27.84
 -11  -3   1  731.61   23.76
  11  -3  -1  759.08   29.47
  11  -3   0    1.40    0.57
 -11  -3   0    2.55    0.55
 -11   3   0    1.17    0.72
  11  -3   0    1.49    0.70
  11   3   0    1.59    1.39
 -11  -3   0    2.22    0.84
  11  -3   0   -0.51    1.56
  11  -3   0    1.69    0.73
 -11  -3  -1  148.71    6.42
 -11  -3  -1  145.40    6.88
 -11  -3  -1  143.66    5.50
 -11  -3  -1  149.09    6.48
 -11   3  -1  155.65    6.30
  11  -3   1  144.44    6.56
  11   3   1  161.67    9.42
  11  -3   1  147.24    6.49
  11   3   2   19.79    1.78
 -11  -3  -2   18.68    1.80
 -11  -3  -2   18.80    2.08
 -11   3  -2   18.96    1.87
  11  -3   2   18.79    1.67
  11   3   2   21.60    3.33
 -11  -3  -2   18.75    1.93
 -11   3  -2   19.46    1.77
  11  -3   2   19.12    3.51
  11   3   2   20.10    3.13
  11  -3   2   18.93    1.84
  11  -3   2   20.36    1.57
  11  -3   2   18.30    1.83
  11   3   3  138.56    6.06
 -11   3  -3  132.62    6.15
  11   3   3  133.64    9.16
  11  -3   3  132.02    5.86
 -11  -3  -3  139.38    6.42
 -11   3  -3  129.76    5.91
  11  -3   3  146.06    9.65
  11   3   3  126.80    9.09
  11  -3   3  134.57    5.65
 -11  -3  -3  128.22    6.04
  11  -3   3  138.31    6.35
  11  -3   4    0.75    0.61
  11   3   4    0.25    0.65
  11  -3   4    1.61    0.80
 -11   3  -4    0.88    0.68
  11  -3   4    0.55    0.58
 -11  -3  -4   -0.16    0.88
 -11  -3  -4    0.90    0.92
  11  -3   4    0.33    0.61
 -11  -3  -4   -0.15    0.78
 -11   3  -4    0.70    0.69
  11  -3   4    0.40    0.77
  11   3   4    0.49    1.11
  11  -3   5   74.22    4.12
  11   3   5   78.46    3.97
 -11  -3  -5   76.75    4.23
  11  -3   5   77.65    3.45
 -11  -3  -5   76.69    4.03
  11  -3   5   71.18    3.73
 -11  -3  -5   76.56    4.22
 -11   3  -5   67.63    3.69
  11  -3   5   87.66    4.18
  11  -3   5   71.53    3.59
  11  -3   6    2.57    0.71
  11   3   6    2.45    0.70
 -11  -3  -6    3.37    0.91
  11  -3   6    2.10    0.72
  11   3   6    3.45    0.78
 -11  -3  -6    2.04    0.81
  11   3   7    6.78    0.74
  11  -3   7    8.59    1.06
 -11  -3  -7    8.64    1.01
  11   3   8    1.07    0.31
  11   3   8    1.67    0.37
 -11  -5  16    0.04    0.33
 -11  -5  16    0.19    0.38
 -11   5  16    0.43    0.58
 -11   5  16   -0.17    0.53
 -11  -5  16   -0.07    0.49
 -11  -5  15   31.19    2.71
 -11  -5  15   31.88    2.15
 -11   5  15   30.40    2.70
 -11   5  15   27.23    2.48
 -11   5  15   28.68    2.52
 -11  -5  15   29.63    2.04
 -11  -5  14    0.25    0.92
 -11  -5  14    1.41    1.09
 -11  -5  14    0.17    0.92
 -11   5  14    1.86    1.05
  11  -5 -14    0.30    0.77
 -11   5  14    1.12    1.01
 -11  -5  14    0.66    0.93
 -11   5  14    1.06    1.04
 -11   5  14    0.41    0.58
 -11  -5  13    9.60    1.53
 -11  -5  13    8.14    1.31
 -11   5  13    6.52    1.49
 -11  -5  13    7.80    1.22
 -11   5  13    7.75    1.65
 -11  -5  13    9.63    1.63
 -11   5  13    9.60    1.51
 -11  -5  13    7.55    1.78
 -11   5  13    7.23    1.28
 -11   5  13    7.15    1.60
 -11   5  13    9.78    1.69
 -11   5  13    8.94    2.83
 -11  -5  12    2.15    0.93
 -11   5  12    2.03    1.05
 -11  -5  12    1.75    1.45
 -11  -5  12    2.14    0.75
 -11   5  12    2.45    1.15
 -11  -5  12    1.72    0.96
 -11   5  12    2.79    1.06
 -11  -5  12    2.42    1.16
 -11  -5  12    2.19    0.93
 -11   5  12    0.78    0.85
 -11  -5  12    1.52    0.82
 -11  -5  12    0.99    0.83
 -11   5  12    0.64    0.77
 -11   5  12    1.84    1.00
 -11   5  12    1.79    0.78
 -11  -5  12    1.17    0.62
 -11   5  12    2.32    1.76
 -11   5  11   88.48    4.84
 -11  -5  11   83.42    4.28
 -11   5  11   84.97    4.40
 -11   5  11   83.71    4.69
 -11  -5  11   83.47    4.22
 -11   5  11   85.55    4.33
 -11   5  11   88.19    4.39
 -11  -5  11   83.82    4.41
 -11  -5  11   94.95    4.35
 -11   5  11   83.59    4.77
 -11   5  11   84.27    4.70
 -11  -5  11   81.89    4.66
 -11  -5  11   86.66    4.60
 -11  -5  11   93.65    4.86
 -11   5  11   88.17    4.61
 -11  -5  11   92.62    8.65
 -11   5  11   82.53    7.34
 -11  -5  11   84.71    4.34
 -11  -5  10    7.77    1.15
 -11   5  10    6.50    1.26
 -11  -5  10    6.80    1.07
 -11  -5  10    6.92    1.30
 -11   5  10    6.12    1.05
 -11  -5  10    6.48    1.00
 -11   5  10    7.29    1.40
 -11  -5  10    6.27    1.18
 -11   5  10    7.29    1.22
 -11  -5  10    7.04    1.07
 -11   5  10    8.23    1.34
 -11  -5  10    7.51    1.42
 -11  -5  10    9.17    2.95
 -11  -5  10    7.58    1.08
 -11   5  10    8.76    2.24
 -11  -5   9  112.66    5.22
 -11  -5   9  120.52    5.18
 -11  -5   9  114.15    4.97
 -11   5   9  117.99    5.99
 -11  -5   9  124.98   11.13
 -11  -5   9  119.62    5.76
 -11   5   9  124.06    5.22
 -11   5   9  123.39    5.48
 -11   5   9  128.52    5.48
 -11   5   9  127.74    5.67
 -11   5   9  119.48    5.59
 -11  -5   9  117.22    5.23
 -11  -5   9  124.00    5.38
  11  -5  -9  112.21    7.54
 -11  -5   9  118.85    5.18
 -11   5   9  127.92    7.81
 -11  -5   8  193.49    7.26
 -11  -5   8  199.06    7.57
 -11   5   8  189.79    7.62
 -11   5   8  182.00    7.53
 -11   5   8  187.43    7.49
 -11  -5   8  195.81    8.06
 -11  -5   8  210.42   13.71
 -11  -5   8  181.39    7.31
 -11   5   8  178.98    7.58
  11  -5  -8  186.42   10.34
 -11  -5   8  185.84    7.30
 -11   5   8  187.11    9.39
 -11  -5   8  170.79    7.31
 -11  -5   7  250.34    9.09
 -11  -5   7  248.15    9.53
 -11   5   7  246.75    9.29
 -11  -5   7  232.35   14.33
  11  -5  -7  244.93   12.41
 -11   5   7  246.31   10.69
 -11  -5   6   78.52    3.58
 -11   5   6   79.95    3.76
 -11  -5   6   87.43    4.27
 -11  -5   6   89.55    7.16
  11  -5  -6   69.06    5.81
 -11   5   6   75.01    4.18
 -11  -5   5  113.82    4.86
 -11  -5   5  119.92    5.77
 -11   5   5  127.97    5.13
  11   5  -5  128.14    7.35
  11  -5  -5  119.18    7.95
 -11  -5   4   78.38    3.11
  11  -5  -4   79.52    3.15
 -11  -5   4   77.10    5.72
 -11   5   4   79.80    3.72
  11   5  -4   77.65    5.48
 -11  -5   4   72.88    3.92
  11  -5  -4   71.56    6.00
  11  -5  -3  289.12   10.07
  11  -5  -3  284.89    9.79
 -11  -5   3  264.73   10.56
 -11  -5   3  296.72   10.22
 -11  -5   3  281.21   12.73
  11  -5  -3  311.33   14.95
  11   5  -3  323.73   13.64
  11  -5  -2  385.10   13.76
  11  -5  -2  416.58   17.16
 -11  -5   2  376.16   15.58
  11  -5  -2  398.84   19.04
  11   5  -2  405.41   17.49
 -11  -5   2  406.55   14.44
  11  -5  -1  176.54    7.15
 -11  -5   1  165.64    7.77
  11  -5  -1  174.10    9.39
[truncated: 493,253 more chars]
