# Supplementary material for: Crystal structure of a 1,1-dibutyl-1H,3H-naphtho[1,8-cd][1,2,6]oxastannaborinin-3-ol
Source: Acta Crystallogr E Crystallogr Commun. 2021 Jan 26;77(Pt 2):180–3. doi: 10.1107/S2056989021000712 (PMC7869557; doi:10.1107/S2056989021000712)
Supplement: Supplementary file 2 [file e-77-00180-Isup2.hkl]

data_I                                                                          
_shelx_title ' c130219_3_1_a.res in C2/c'                                       
_shelx_refln_list_code          4                                               
_shelx_F_calc_maximum      548.79                                               
_exptl_crystal_F_000      1632.00                                               
_reflns_d_resolution_high  0.7837                                               
                                                                                
loop_                                                                           
 _space_group_symop_operation_xyz                                               
 'x, y, z'                                                                      
 '-x, y, -z+1/2'                                                                
 'x+1/2, y+1/2, z'                                                              
 '-x+1/2, y+1/2, -z+1/2'                                                        
 '-x, -y, -z'                                                                   
 'x, -y, z-1/2'                                                                 
 '-x+1/2, -y+1/2, -z'                                                           
 'x+1/2, -y+1/2, z-1/2'                                                         
                                                                                
_cell_length_a    30.1386                                                       
_cell_length_b    11.2948                                                       
_cell_length_c    16.4726                                                       
_cell_angle_alpha  90.000                                                       
_cell_angle_beta  139.457                                                       
_cell_angle_gamma  90.000                                                       
                                                                                
_shelx_F_squared_multiplier     1.000                                           
                                                                                
loop_                                                                           
 _refln_index_h                                                                 
 _refln_index_k                                                                 
 _refln_index_l                                                                 
 _refln_F_squared_calc                                                          
 _refln_F_squared_meas                                                          
 _refln_F_squared_sigma                                                         
 _refln_observed_status                                                         
   2   0   0     118251.39     122264.17      3923.38 o                         
   4   0   0      13875.86      13313.93       667.29 o                         
   6   0   0       9860.53      10788.93       952.51 o                         
   8   0   0      45652.62      45461.20      1065.85 o                         
  10   0   0      28238.13      28240.51       688.78 o                         
  12   0   0       6943.31       6996.82       291.52 o                         
  14   0   0        398.97        469.64        21.00 o                         
  16   0   0       3790.12       3717.10        92.13 o                         
  18   0   0       8447.13       9031.76       164.60 o                         
  20   0   0       3237.73       3234.85        99.22 o                         
  22   0   0       1318.83       1375.16        76.97 o                         
  24   0   0          2.29          2.95         7.56 o                         
   1   1   0       2466.41       1937.61       164.16 o                         
   3   1   0      36662.11      37475.07       707.59 o                         
   5   1   0      82474.30      76019.79      1224.01 o                         
   7   1   0      24157.95      24684.18       373.95 o                         
   9   1   0        392.46        351.16        21.99 o                         
  11   1   0      10046.39      11369.49       218.28 o                         
  13   1   0      17633.89      17506.35       294.96 o                         
  15   1   0      14810.56      14724.17       162.69 o                         
  17   1   0       3020.34       3141.57        59.28 o                         
  19   1   0         12.78         21.57        10.42 o                         
  21   1   0        740.32        738.08        20.11 o                         
  23   1   0       1394.28       1323.34        36.47 o                         
   0   2   0      30691.75      23909.49       796.88 o                         
   2   2   0      43830.39      42455.62       801.48 o                         
   4   2   0       9903.02       9361.87       171.55 o                         
   6   2   0         73.57         87.59        16.40 o                         
   8   2   0      19699.89      17534.57       271.93 o                         
  10   2   0      27263.33      27494.26       462.78 o                         
  12   2   0       7982.46       8470.28       160.81 o                         
  14   2   0        114.35        152.87         8.81 o                         
  16   2   0       1002.06        958.50        22.38 o                         
  18   2   0        817.04        863.63        28.46 o                         
  20   2   0       1673.01       1789.30        41.26 o                         
  22   2   0        218.72        233.06        17.20 o                         
  24   2   0          1.16         -2.15         5.17 o                         
   1   3   0      17175.20      15720.73       264.12 o                         
   3   3   0       5309.77       5183.84       119.29 o                         
   5   3   0         44.26         65.35        13.84 o                         
   7   3   0       2124.91       1380.69        29.37 o                         
   9   3   0        279.33        319.24        12.53 o                         
  11   3   0         54.09         47.42         7.33 o                         
  13   3   0        543.14        555.79        17.67 o                         
  15   3   0       1633.49       1708.05        33.03 o                         
  17   3   0       3027.36       3120.80        58.51 o                         
  19   3   0        117.69         97.44         9.83 o                         
  21   3   0         55.77         39.19         9.92 o                         
  23   3   0         87.05         76.58         6.72 o                         
   0   4   0       2415.39       2668.22        83.68 o                         
   2   4   0       3345.98       3191.90        55.66 o                         
   4   4   0         40.21         41.74         5.47 o                         
   6   4   0        334.56        409.24        18.74 o                         
   8   4   0       2652.40       2560.58        70.59 o                         
  10   4   0       1630.40       1558.05        52.43 o                         
  12   4   0         21.31         31.81         6.52 o                         
  14   4   0        822.79        810.69        23.49 o                         
  16   4   0        222.67        202.31        13.21 o                         
  18   4   0        162.07        206.25        12.26 o                         
  20   4   0        562.45        618.12        23.66 o                         
  22   4   0          0.71          5.22         5.46 o                         
   1   5   0       4123.78       4352.52        69.02 o                         
   3   5   0      23723.21      23642.75       268.54 o                         
   5   5   0      43247.30      42982.83       653.62 o                         
   7   5   0       7298.39       7349.42       132.69 o                         
   9   5   0        520.70        560.12        24.12 o                         
  11   5   0       3497.91       3238.67        76.74 o                         
  13   5   0       7039.39       6873.55        87.50 o                         
  15   5   0       6117.47       5781.52        71.06 o                         
  17   5   0       1003.58       1031.26        26.00 o                         
  19   5   0       1008.71        967.49        28.08 o                         
  21   5   0        985.19       1019.19        40.49 o                         
   0   6   0      38817.20      37648.61       512.25 o                         
   2   6   0      17918.10      17538.88       258.48 o                         
   4   6   0        643.57        603.57        32.85 o                         
   6   6   0      11163.96      10754.04       148.09 o                         
   8   6   0      22873.36      21956.48       275.37 o                         
  10   6   0      22220.95      21608.26       258.42 o                         
  12   6   0       4962.66       5227.96        72.12 o                         
  14   6   0        176.17        169.35        11.64 o                         
  16   6   0        705.69        733.31        21.30 o                         
  18   6   0       1912.45       1950.59        53.03 o                         
  20   6   0       1455.67       1553.67        36.17 o                         
  22   6   0        416.26        382.12        19.20 o                         
   1   7   0       4275.83       3923.15        72.46 o                         
   3   7   0      27109.59      26345.12       430.78 o                         
   5   7   0      25144.28      25181.56       317.52 o                         
   7   7   0       8633.77       8434.07       116.80 o                         
   9   7   0         19.47         41.20         6.99 o                         
  11   7   0       2581.17       2411.22        45.87 o                         
  13   7   0       6046.04       5841.98        74.06 o                         
  15   7   0       4378.25       4288.06        64.81 o                         
  17   7   0       1436.03       1623.77        38.21 o                         
  19   7   0        141.84        117.81        10.75 o                         
  21   7   0        488.84        514.10        23.64 o                         
   0   8   0      12990.15      12639.81       471.88 o                         
   2   8   0      10468.15      10774.07       155.48 o                         
   4   8   0       2256.18       2268.54        37.07 o                         
   6   8   0        586.56        577.00        18.57 o                         
   8   8   0       4710.95       4603.17       102.81 o                         
  10   8   0       9164.47       8989.35       174.05 o                         
  12   8   0       6495.96       6617.42       114.95 o                         
  14   8   0        432.98        418.38        16.53 o                         
  16   8   0        725.98        728.35        27.54 o                         
  18   8   0       1765.69       1759.60        43.13 o                         
  20   8   0       1294.06       1180.74        80.19 o                         
   1   9   0        623.11        609.46        15.69 o                         
   3   9   0       2142.87       2250.83        37.17 o                         
   5   9   0       2974.99       3025.72        57.30 o                         
   7   9   0       3302.93       3320.85        56.62 o                         
   9   9   0       1288.83       1180.12        32.68 o                         
  11   9   0        113.82        154.96        17.31 o                         
  13   9   0       1157.02       1217.28        31.51 o                         
  15   9   0       1336.67       1328.05        30.64 o                         
  17   9   0        782.13        817.03        29.52 o                         
  19   9   0         75.70         70.65         6.14 o                         
   0  10   0         51.84         63.69        12.49 o                         
   2  10   0          5.48          8.89         6.09 o                         
   4  10   0        709.88        703.85        21.60 o                         
   6  10   0        699.26        659.15        20.06 o                         
   8  10   0         28.90         32.52         8.14 o                         
  10  10   0         16.98         23.37        10.61 o                         
  12  10   0        599.71        595.84        24.95 o                         
  14  10   0        540.08        511.10        22.57 o                         
  16  10   0         40.83         40.34         5.58 o                         
  18  10   0         32.74         39.19         7.84 o                         
   1  11   0        134.10        145.89        10.58 o                         
   3  11   0        318.63        291.30        14.15 o                         
   5  11   0        446.01        432.73        18.33 o                         
   7  11   0        111.51        124.60        10.42 o                         
   9  11   0         66.03         64.40         9.05 o                         
  11  11   0        246.24        267.10        13.87 o                         
  13  11   0        297.52        297.88        15.40 o                         
  15  11   0         92.68        107.00        14.27 o                         
   0  12   0       2052.47       2104.25        65.00 o                         
   2  12   0       1271.34       1240.47        45.77 o                         
   4  12   0        201.34        212.33        13.90 o                         
   6  12   0         26.62         32.36         8.22 o                         
   8  12   0        547.88        560.58        47.20 o                         
  10  12   0        520.31        472.00        22.00 o                         
  12  12   0        135.04         99.32        10.40 o                         
   1  13   0        243.34        221.69        24.63 o                         
   3  13   0       2065.59       2143.52        76.18 o                         
   5  13   0       1366.72       1491.57        47.51 o                         
   7  13   0        243.37        293.22        15.85 o                         
   9  13   0         15.63          3.86         5.58 o                         
   0  14   0        934.07        841.94        45.62 o                         
   2  14   0       1072.48        980.76        37.09 o                         
   4  14   0        612.35        533.60        28.41 o                         
 -25   1   1        250.26        212.83        12.81 o                         
 -23   1   1        863.49        824.43        24.28 o                         
 -21   1   1        411.49        419.48        17.61 o                         
 -19   1   1        723.83        729.33        21.07 o                         
 -17   1   1        670.19        689.78        21.75 o                         
 -15   1   1       4661.50       4576.67        73.89 o                         
 -13   1   1       1900.06       2016.54        60.82 o                         
 -11   1   1        116.15         88.58        13.74 o                         
  -9   1   1       2343.63       2491.51        52.27 o                         
  -7   1   1        753.18        908.14        31.36 o                         
  -5   1   1      52845.68      51445.01      1078.37 o                         
  -3   1   1      20384.43      17730.79       342.15 o                         
  -1   1   1      17864.57      15956.06       282.31 o                         
   1   1   1       6699.39       6023.09       126.08 o                         
   3   1   1       2661.36       3367.68        73.12 o                         
   5   1   1      11947.63      11711.99       189.77 o                         
   7   1   1      16757.69      17313.59       271.39 o                         
   9   1   1        777.23        917.81        34.18 o                         
  11   1   1       5310.25       5550.15       147.62 o                         
  13   1   1       7131.74       6886.99        93.39 o                         
  15   1   1       1605.94       1709.09        32.44 o                         
  17   1   1        198.59        212.40        12.29 o                         
  19   1   1          9.73         18.82         6.70 o                         
  21   1   1         31.34         20.89         6.41 o                         
  23   1   1        178.31        140.34        10.48 o                         
 -26   2   1        543.52        409.78        24.63 o                         
 -24   2   1          4.79         10.22         8.59 o                         
 -22   2   1       1132.33       1261.49        27.82 o                         
 -20   2   1       3668.46       3659.87        58.23 o                         
 -18   2   1       3404.12       3587.11        61.69 o                         
 -16   2   1       3799.80       3986.62        64.43 o                         
 -14   2   1        107.67        126.81         9.69 o                         
 -12   2   1      11160.03      10614.90       193.96 o                         
 -10   2   1      21247.01      20808.88       319.04 o                         
  -8   2   1      40856.68      37794.05       475.49 o                         
  -6   2   1       1139.76       1133.13        30.20 o                         
  -4   2   1       6580.89       6609.94       123.88 o                         
  -2   2   1     119725.33     117203.84      1888.28 o                         
   0   2   1     128250.83     123935.06      1983.74 o                         
   2   2   1      25886.19      24849.71       387.25 o                         
   4   2   1         27.82         55.88         8.76 o                         
   6   2   1       1011.59       1075.73        55.71 o                         
   8   2   1       6712.41       6467.42       133.96 o                         
  10   2   1      27783.68      27789.74       436.27 o                         
  12   2   1       3164.58       3086.95        47.50 o                         
  14   2   1        353.34        282.59        12.98 o                         
  16   2   1       1533.41       1664.13        42.27 o                         
  18   2   1       2803.58       2794.74        65.61 o                         
  20   2   1       1715.46       1778.55        48.71 o                         
  22   2   1        344.70        360.44        19.33 o                         
 -25   3   1       1405.24       1432.82        64.38 o                         
 -23   3   1       1931.85       2077.39        44.84 o                         
 -21   3   1       2663.92       2623.80        45.64 o                         
 -19   3   1         10.96          8.82         6.66 o                         
 -17   3   1       5848.90       5662.19        77.53 o                         
 -15   3   1      18276.14      18300.53       252.43 o                         
 -13   3   1      35849.50      34927.75       450.94 o                         
 -11   3   1      18259.90      20160.31       360.75 o                         
  -9   3   1       3654.87       3538.89        75.69 o                         
  -7   3   1      64088.05      64251.00       848.76 o                         
  -5   3   1      97218.87      93193.91      2770.13 o                         
  -3   3   1      25802.96      24015.41       379.07 o                         
  -1   3   1      14703.08      14291.39       200.20 o                         
   1   3   1       2621.47       3016.24        61.53 o                         
   3   3   1      21123.92      20096.45       344.64 o                         
   5   3   1      84215.57      80181.55      1294.29 o                         
   7   3   1      13124.25      12320.10       205.08 o                         
   9   3   1        285.84        322.15        14.71 o                         
  11   3   1       4262.37       4160.95        64.95 o                         
  13   3   1      12178.28      11999.35       126.06 o                         
  15   3   1      13785.19      14087.78       152.47 o                         
  17   3   1       1649.54       1698.12        32.80 o                         
  19   3   1         19.61          6.02         6.25 o                         
  21   3   1        881.39        842.57        35.15 o                         
 -24   4   1          5.98          6.06         4.94 o                         
 -22   4   1        943.21       1034.87        28.97 o                         
 -20   4   1       2785.58       2842.74        55.89 o                         
 -18   4   1       5964.40       5895.88        71.31 o                         
 -16   4   1       3681.58       3671.74        51.92 o                         
 -14   4   1        130.52        171.88         8.74 o                         
 -12   4   1      16856.34      16311.07       201.65 o                         
 -10   4   1      58903.36      58219.71       789.86 o                         
  -8   4   1      23576.38      22864.60       322.34 o                         
  -6   4   1       6839.71       7045.95       108.51 o                         
  -4   4   1      12924.11      13226.96       243.77 o                         
  -2   4   1      33221.84      32130.21       403.54 o                         
   0   4   1      51434.02      52211.82       653.19 o                         
   2   4   1      44985.48      45414.96       525.67 o                         
   4   4   1       1122.96       1310.05        33.40 o                         
   6   4   1       4101.44       3493.15        82.46 o                         
   8   4   1      26608.33      26309.86       412.85 o                         
  10   4   1      22454.14      22414.45       247.71 o                         
  12   4   1      11327.47      11757.56       145.83 o                         
  14   4   1       1116.46       1095.18        22.68 o                         
  16   4   1        427.93        480.74        16.64 o                         
  18   4   1       2740.67       2629.36        41.24 o                         
  20   4   1       2332.30       2217.20       116.03 o                         
  22   4   1        562.79        460.20        40.03 o                         
 -23   5   1       1553.54       1571.55       100.10 o                         
 -21   5   1        321.63        308.97        15.36 o                         
 -19   5   1        775.63        828.86        27.82 o                         
 -17   5   1       4561.31       4758.84        62.49 o                         
 -15   5   1      11722.94      11601.90       120.07 o                         
 -13   5   1       6208.14       5941.70        69.60 o                         
 -11   5   1       4614.98       4944.36        70.38 o                         
  -9   5   1       4098.55       4271.32        72.23 o                         
  -7   5   1       7437.68       7409.38       126.87 o                         
  -5   5   1      31851.00      30670.16       394.99 o                         
  -3   5   1      14531.53      14023.81       262.51 o                         
  -1   5   1       1703.94       1905.43        37.62 o                         
   1   5   1       3294.61       3365.38        53.08 o                         
   3   5   1      28011.19      28223.14       361.71 o                         
   5   5   1      24930.36      25045.27       335.09 o                         
   7   5   1      11416.12      11540.13       179.67 o                         
   9   5   1       2645.95       2716.55        42.70 o                         
  11   5   1       2515.69       2328.54        37.91 o                         
  13   5   1       4699.57       4618.96        70.06 o                         
  15   5   1       3297.58       3448.31        55.92 o                         
  17   5   1       2370.80       2368.31        50.76 o                         
  19   5   1          3.71          6.27         5.31 o                         
  21   5   1        283.12        294.29        17.65 o                         
 -22   6   1        374.81        324.51        12.98 o                         
 -20   6   1       1050.26       1045.02        30.71 o                         
 -18   6   1        893.87        830.62        22.83 o                         
 -16   6   1         44.60         37.36         7.38 o                         
 -14   6   1       1760.85       1772.15        33.48 o                         
 -12   6   1       5718.76       5400.83        84.71 o                         
 -10   6   1       2281.46       2293.74        39.70 o                         
  -8   6   1        131.88        121.07         8.90 o                         
  -6   6   1        530.47        424.87        16.57 o                         
  -4   6   1         13.23         19.62         6.36 o                         
  -2   6   1       9158.44       9056.82       123.87 o                         
   0   6   1       4482.19       4557.64        92.23 o                         
   2   6   1       7462.90       7053.76       195.03 o                         
   4   6   1       2012.98       2281.30        48.10 o                         
   6   6   1        166.87        184.41        13.60 o                         
   8   6   1       2211.36       2098.50        51.39 o                         
  10   6   1       4006.88       3902.21        60.03 o                         
  12   6   1       1756.83       1748.24        34.88 o                         
  14   6   1        112.69        123.26         9.99 o                         
  16   6   1        423.93        384.69        22.16 o                         
  18   6   1         57.43         50.50         8.58 o                         
  20   6   1        178.82        201.39        12.78 o                         
 -23   7   1         20.79         32.08         5.64 o                         
 -21   7   1        114.28         95.95         7.73 o                         
 -19   7   1         84.37         73.77         9.39 o                         
 -17   7   1         30.93         28.85         6.20 o                         
 -15   7   1        296.89        274.45        12.99 o                         
 -13   7   1          9.89         23.24         7.97 o                         
 -11   7   1         22.94         33.94         7.41 o                         
  -9   7   1       1374.46       1363.69        26.19 o                         
  -7   7   1         20.62         43.41         5.49 o                         
  -5   7   1          6.78         15.48         6.59 o                         
  -3   7   1        980.99        962.86        60.88 o                         
  -1   7   1        113.52        157.37        10.16 o                         
   1   7   1       1234.17       1154.72        45.32 o                         
   3   7   1        445.12        531.12        26.06 o                         
   5   7   1         31.65         62.88        12.35 o                         
   7   7   1         12.26         17.42         6.91 o                         
   9   7   1         30.18         25.48         7.84 o                         
  11   7   1        112.64        100.24        11.82 o                         
  13   7   1        211.25        195.84        10.50 o                         
  15   7   1          3.51          3.62         6.46 o                         
  17   7   1        375.10        344.52        26.51 o                         
  19   7   1        442.94        460.89        23.07 o                         
 -22   8   1         31.42         34.96         6.59 o                         
 -20   8   1        465.46        475.47        21.00 o                         
 -18   8   1        765.80        877.35        26.97 o                         
 -16   8   1        204.10        196.81        13.74 o                         
 -14   8   1        179.65        187.13        11.50 o                         
 -12   8   1        969.93        931.12        27.55 o                         
 -10   8   1       4820.94       4952.41        73.86 o                         
  -8   8   1       3186.68       3264.37        49.82 o                         
  -6   8   1        838.76        861.43        21.96 o                         
  -4   8   1         27.03         36.22         6.12 o                         
  -2   8   1       3005.62       3405.20        70.45 o                         
   0   8   1       4711.74       4834.38        63.37 o                         
   2   8   1       1769.14       1931.59        37.05 o                         
   4   8   1         10.93         15.06         6.02 o                         
   6   8   1       2438.66       2402.26        63.98 o                         
   8   8   1       5841.11       5966.25        90.79 o                         
  10   8   1       2216.71       2267.90        51.85 o                         
  12   8   1        127.17        173.68        12.17 o                         
  14   8   1        121.74        106.16         9.71 o                         
  16   8   1        507.28        574.75        33.42 o                         
  18   8   1        100.28        109.98        12.74 o                         
 -19   9   1         26.47         35.78         8.81 o                         
 -17   9   1        214.17        235.35        14.90 o                         
 -15   9   1       2857.19       2893.26        67.17 o                         
 -13   9   1       4641.79       4650.98       108.40 o                         
 -11   9   1       1472.84       1491.20        34.13 o                         
  -9   9   1        184.52        199.16        13.37 o                         
  -7   9   1       3577.73       3635.92        62.46 o                         
  -5   9   1       5947.09       5710.76        85.00 o                         
  -3   9   1       5268.75       5334.50        64.59 o                         
  -1   9   1       1147.19       1326.84        32.37 o                         
   1   9   1        951.39        990.47        25.79 o                         
   3   9   1       4199.54       4271.60        59.89 o                         
   5   9   1       7576.98       7548.68       107.70 o                         
   7   9   1       2805.96       2868.49        49.89 o                         
   9   9   1         44.64         45.53        11.54 o                         
  11   9   1        735.84        757.67        25.44 o                         
  13   9   1       2174.52       2250.06        56.76 o                         
  15   9   1       1433.58       1386.66        58.30 o                         
  17   9   1        406.07        379.36        14.37 o                         
 -18  10   1       1623.99       1675.53        33.28 o                         
 -16  10   1        791.34        817.83        34.43 o                         
 -14  10   1        146.60        123.94        12.49 o                         
 -12  10   1       2137.75       2195.45       111.21 o                         
 -10  10   1       5247.67       5413.93       114.09 o                         
  -8  10   1       6700.54       6569.11       110.99 o                         
  -6  10   1        768.10        774.98        24.33 o                         
  -4  10   1       2464.54       2418.47        50.75 o                         
  -2  10   1       5576.79       5748.81        81.20 o                         
   0  10   1      10034.71      10468.45       108.18 o                         
   2  10   1       5802.24       5754.25        94.83 o                         
   4  10   1        980.98        899.43        21.94 o                         
   6  10   1         92.52         89.63         9.85 o                         
   8  10   1       3060.98       3037.22        81.28 o                         
  10  10   1       5409.27       5269.76       166.34 o                         
  12  10   1       2006.52       2030.56        52.28 o                         
  14  10   1          5.54          3.73         4.52 o                         
  16  10   1        468.94        463.03        19.51 o                         
 -17  11   1       1000.88        879.37        25.17 o                         
 -15  11   1       1596.54       1600.59        33.92 o                         
 -13  11   1       1782.70       1861.66        38.99 o                         
 -11  11   1        375.05        413.51        16.49 o                         
  -9  11   1        456.89        511.41        16.49 o                         
  -7  11   1       2942.24       3143.11        57.88 o                         
  -5  11   1       6146.06       6076.35       143.22 o                         
  -3  11   1       5489.53       5524.93        86.86 o                         
  -1  11   1        564.92        566.50        16.96 o                         
   1  11   1       1271.95       1328.96        29.61 o                         
   3  11   1       2769.10       2814.80        57.74 o                         
   5  11   1       2015.33       1923.07        42.34 o                         
   7  11   1       1204.47       1192.38        33.51 o                         
   9  11   1         52.82         44.57        10.87 o                         
  11  11   1        453.14        474.06        19.15 o                         
  13  11   1       1308.72       1238.23        64.85 o                         
 -14  12   1        169.18        166.97        11.18 o                         
 -12  12   1        869.89        743.77        42.94 o                         
 -10  12   1       1391.84       1370.35        64.33 o                         
  -8  12   1        971.27        899.19        34.55 o                         
  -6  12   1         27.69         24.15         9.71 o                         
  -4  12   1        133.51        156.72        12.73 o                         
  -2  12   1       1108.37       1066.30        26.95 o                         
   0  12   1       2413.07       2598.17        76.76 o                         
   2  12   1       3022.26       3002.73        53.10 o                         
   4  12   1       1130.44       1114.61        38.60 o                         
   6  12   1        449.58        410.54        21.60 o                         
   8  12   1       1525.15       1520.12        58.42 o                         
  10  12   1       1137.88       1109.22        32.53 o                         
  12  12   1        596.23        481.31        20.45 o                         
 -11  13   1         38.79         34.62         7.22 o                         
  -9  13   1          6.05          3.44         5.82 o                         
  -7  13   1         48.65         55.01         7.80 o                         
  -5  13   1        123.28        117.33        12.32 o                         
  -3  13   1        200.67        187.50        19.37 o                         
  -1  13   1        249.18        271.76        19.02 o                         
   1  13   1         13.01          5.97        12.79 o                         
   3  13   1        203.33        202.69        14.94 o                         
   5  13   1        269.75        224.86        16.66 o                         
   7  13   1        427.82        443.50        18.04 o                         
   9  13   1        156.00        131.93         8.22 o                         
  -6  14   1         18.87         14.65         4.92 o                         
  -4  14   1          5.71          1.67         5.64 o                         
  -2  14   1         59.40         60.07         9.40 o                         
   0  14   1         23.02         27.35         7.56 o                         
   2  14   1         12.66         15.95         7.22 o                         
   4  14   1         13.60          4.82         3.73 o                         
 -26   0   2        730.12        797.36        35.02 o                         
 -24   0   2         97.78         72.59        10.99 o                         
 -22   0   2       1869.52       2072.81        65.93 o                         
 -20   0   2       4530.21       4667.79        94.78 o                         
 -18   0   2       4957.91       5183.43       102.34 o                         
 -16   0   2       7845.95       8014.20       160.98 o                         
 -14   0   2       3570.84       4022.31       136.32 o                         
 -12   0   2      27319.93      28801.99       698.78 o                         
 -10   0   2      60114.86      63073.68      2004.94 o                         
  -8   0   2      88453.73      85868.08      1940.00 o                         
  -6   0   2      64972.99      65693.51      2129.77 o                         
  -4   0   2      28097.53      21338.43       403.26 o                         
  -2   0   2     146738.72     128003.03      6229.50 o                         
   0   0   2     106989.92      97320.81      1805.30 o                         
   2   0   2     100426.98      94469.44      1617.17 o                         
   4   0   2       7550.11       8922.74       237.62 o                         
   6   0   2        543.79        425.54        30.85 o                         
   8   0   2      34344.82      35051.45      1247.52 o                         
  10   0   2      43627.38      44744.82       796.17 o                         
  12   0   2       6260.71       5926.75       124.97 o                         
  14   0   2        454.79        448.38        27.75 o                         
  16   0   2       1510.61       1530.01        41.45 o                         
  18   0   2       2097.66       2055.87        72.04 o                         
  20   0   2       1893.90       1416.76        78.65 o                         
 -27   1   2        428.42        364.00        17.05 o                         
 -25   1   2       2052.46       2151.48        50.20 o                         
 -23   1   2       3687.84       3757.74        59.60 o                         
 -21   1   2       3916.79       4094.85        73.71 o                         
 -19   1   2          6.98         10.52         6.61 o                         
 -17   1   2      13254.55      13199.75       151.65 o                         
 -15   1   2      21874.97      22597.12       444.44 o                         
 -13   1   2      29687.06      30349.27       548.09 o                         
 -11   1   2      14144.64      14419.00       228.90 o                         
  -9   1   2        550.89        565.53        30.18 o                         
  -7   1   2      45454.53      42170.82       688.09 o                         
  -5   1   2      28774.27      28184.80       412.30 o                         
  -3   1   2      57354.99      60380.59      1103.47 o                         
  -1   1   2      56194.06      53118.50       900.10 o                         
   1   1   2      31434.58      30076.94       623.62 o                         
   3   1   2      29345.16      30056.27       445.34 o                         
   5   1   2      61584.01      60831.08       888.21 o                         
   7   1   2      12782.55      11455.79       315.53 o                         
   9   1   2       1800.03       1936.62        55.09 o                         
  11   1   2       6374.35       6702.62        81.90 o                         
  13   1   2      10118.45       9981.18       120.97 o                         
  15   1   2       7030.06       7362.87       109.24 o                         
  17   1   2       1671.00       1832.29        34.59 o                         
  19   1   2         18.39          9.98         5.58 o                         
  21   1   2        283.20        188.34        16.23 o                         
 -26   2   2        277.25        336.81        21.24 o                         
 -24   2   2         82.16        124.96         8.80 o                         
 -22   2   2        303.25        359.97        14.89 o                         
 -20   2   2       1241.83       1197.62        28.12 o                         
 -18   2   2       6049.51       5913.69        76.08 o                         
 -16   2   2       1827.77       1968.23        42.22 o                         
 -14   2   2        513.60        574.95        31.26 o                         
 -12   2   2       6535.69       6528.56       113.19 o                         
 -10   2   2      25490.70      23976.22       332.04 o                         
  -8   2   2      33371.55      28745.71       429.11 o                         
  -6   2   2        508.09        492.45        14.04 o                         
  -4   2   2       5814.39       5959.57       186.45 o                         
  -2   2   2      42787.37      50094.33       663.50 o                         
   0   2   2     301166.88     273292.47      3299.43 o                         
   2   2   2      25020.06      24599.71       343.09 o                         
   4   2   2       1777.08       1856.50        54.57 o                         
   6   2   2       7827.66       7938.78       239.17 o                         
   8   2   2       7797.51       7612.56       175.76 o                         
  10   2   2       4175.65       4299.96        57.58 o                         
  12   2   2       3784.59       3761.76        56.09 o                         
  14   2   2        868.89        858.55        22.98 o                         
  16   2   2        713.72        746.92        22.93 o                         
  18   2   2       1675.42       1648.71        33.62 o                         
  20   2   2        669.44        533.79        22.24 o                         
 -25   3   2        150.95        194.60        12.00 o                         
 -23   3   2        344.18        368.19        15.36 o                         
 -21   3   2        317.89        312.90        15.83 o                         
 -19   3   2       1881.45       1805.13        35.45 o                         
 -17   3   2        452.71        459.55        16.70 o                         
 -15   3   2       1994.68       2035.00        36.68 o                         
 -13   3   2       2055.80       1970.64        42.10 o                         
 -11   3   2       9014.52       8925.72       135.89 o                         
  -9   3   2        474.26        302.73        16.44 o                         
  -7   3   2       3840.38       3465.89        63.98 o                         
  -5   3   2         71.69         53.95         5.52 o                         
  -3   3   2      26263.68      27183.27       616.24 o                         
  -1   3   2      25043.00      29777.88       347.43 o                         
   1   3   2        425.28        497.26        14.57 o                         
   3   3   2       7174.55       7181.02        96.35 o                         
   5   3   2        570.33        560.50        22.01 o                         
   7   3   2        583.87        694.02        25.34 o                         
   9   3   2       1682.21       1770.49        33.83 o                         
  11   3   2        555.28        539.05        15.27 o                         
  13   3   2          8.94          9.08         6.37 o                         
  15   3   2        193.58        236.70        10.49 o                         
  17   3   2        189.10        190.44        11.73 o                         
  19   3   2         44.09         54.23        27.43 o                         
  21   3   2          0.65          8.98         5.98 o                         
 -24   4   2          3.89          8.88         5.78 o                         
 -22   4   2          5.99          0.42         6.14 o                         
 -20   4   2          6.78          7.26         6.48 o                         
 -18   4   2        465.25        454.80        16.16 o                         
 -16   4   2       1645.09       1796.62        31.56 o                         
 -14   4   2        998.07       1102.89        23.74 o                         
 -12   4   2        194.00        135.42        11.96 o                         
 -10   4   2       6703.37       7051.22       172.11 o                         
  -8   4   2      12308.56      13510.21       197.90 o                         
  -6   4   2       7086.08       6691.36       107.18 o                         
  -4   4   2         18.32         27.04         4.89 o                         
  -2   4   2      19796.40      21964.09       336.82 o                         
   0   4   2       3176.97       3917.60        80.54 o                         
   2   4   2        834.91        660.92        23.66 o                         
   4   4   2       4231.01       4156.84       100.68 o                         
   6   4   2       9178.14       9351.16       152.97 o                         
   8   4   2       1178.45       1233.59        26.33 o                         
  10   4   2        345.22        348.34        12.48 o                         
  12   4   2          2.91         10.25         6.12 o                         
  14   4   2         94.81         62.85         6.78 o                         
  16   4   2         89.17        103.30         7.78 o                         
  18   4   2        346.87        330.98        21.69 o                         
  20   4   2         46.32         66.72         8.32 o                         
 -25   5   2        312.18        229.09        74.03 o                         
 -23   5   2       1189.08       1138.80        37.24 o                         
 -21   5   2        916.04        984.64        20.47 o                         
 -19   5   2         97.07        121.16        10.20 o                         
 -17   5   2        338.50        336.34        14.43 o                         
 -15   5   2       3622.63       3529.28        59.80 o                         
 -13   5   2       9269.76       9025.33       120.91 o                         
 -11   5   2      11123.10      11121.03       182.12 o                         
  -9   5   2        184.77        208.56        13.89 o                         
  -7   5   2       7704.70       7904.37       125.62 o                         
  -5   5   2      30997.97      31507.70       476.67 o                         
  -3   5   2      28342.66      26875.25       323.74 o                         
  -1   5   2       3856.94       4081.02        67.71 o                         
   1   5   2       1828.11       1794.28        31.33 o                         
   3   5   2      33137.40      33135.90       456.36 o                         
   5   5   2      15341.99      15378.27       289.58 o                         
   7   5   2       3003.45       3016.17        50.82 o                         
   9   5   2        175.41        160.97         9.87 o                         
  11   5   2       1916.11       1917.44        31.94 o                         
  13   5   2       3258.86       3221.69        53.05 o                         
  15   5   2        756.89        772.06        26.93 o                         
  17   5   2          8.58         28.41         9.20 o                         
  19   5   2         50.94         47.30         8.99 o                         
 -24   6   2          7.82         -0.37         6.34 o                         
 -22   6   2        929.23        897.99        53.62 o                         
 -20   6   2       4877.14       4906.03        82.31 o                         
 -18   6   2       6922.16       7051.24        87.32 o                         
 -16   6   2       3599.29       3376.77        46.16 o                         
 -14   6   2          2.35         15.77         6.99 o                         
 -12   6   2       8704.28       9239.43       107.09 o                         
 -10   6   2      15604.14      14829.52       181.14 o                         
  -8   6   2      15072.69      14152.90       188.64 o                         
  -6   6   2       3310.57       3324.09        55.83 o                         
  -4   6   2       4762.53       5012.04        92.39 o                         
  -2   6   2      23292.27      23806.99       277.36 o                         
   0   6   2      42606.47      43302.96       588.90 o                         
   2   6   2      19421.12      19763.58       305.84 o                         
   4   6   2        805.08        805.87        34.32 o                         
   6   6   2       5611.85       5568.97        86.13 o                         
   8   6   2      15379.25      14914.42       162.30 o                         
  10   6   2       9708.80       9686.67       111.63 o                         
  12   6   2       2779.21       2750.57        47.79 o                         
  14   6   2          2.08          3.07         7.48 o                         
  16   6   2        569.07        541.14        17.22 o                         
  18   6   2       1245.05       1419.41        41.36 o                         
 -23   7   2       1915.93       1820.42       105.04 o                         
 -21   7   2       1058.92       1090.04        28.10 o                         
 -19   7   2          2.33          3.01         6.93 o                         
 -17   7   2       4163.97       4202.11        72.35 o                         
 -15   7   2      12102.39      11831.99       141.08 o                         
 -13   7   2      13725.05      13556.43       158.43 o                         
 -11   7   2       4297.50       4389.29        57.41 o                         
  -9   7   2        236.01        289.99        10.75 o                         
  -7   7   2      10791.69      10959.21       132.43 o                         
  -5   7   2      22369.22      22391.28       305.54 o                         
  -3   7   2      29029.65      29957.83       371.67 o                         
  -1   7   2       4326.15       4421.51        82.15 o                         
   1   7   2       1718.83       1610.96        35.14 o                         
   3   7   2      17324.34      17350.82       190.52 o                         
   5   7   2      25192.95      25325.86       286.08 o                         
   7   7   2       8500.07       8453.99       112.00 o                         
   9   7   2        692.97        739.02        25.56 o                         
  11   7   2       2071.95       1938.36        37.17 o                         
  13   7   2       4295.44       4366.34        94.31 o                         
  15   7   2       4126.24       4165.53       104.63 o                         
  17   7   2        753.33        750.10        37.69 o                         
 -22   8   2        851.19        831.87        33.83 o                         
 -20   8   2       2487.43       2570.48        69.69 o                         
 -18   8   2       2387.30       2513.04        54.95 o                         
 -16   8   2        350.46        394.00        16.47 o                         
 -14   8   2       1219.22       1133.35        38.34 o                         
 -12   8   2       6682.99       6985.56        92.04 o                         
 -10   8   2      11109.95      11317.07       120.97 o                         
  -8   8   2       5471.85       5203.46        64.86 o                         
  -6   8   2        298.57        262.66        11.44 o                         
  -4   8   2       1353.75       1430.92        25.87 o                         
  -2   8   2       7687.90       7993.40        96.68 o                         
   0   8   2      12197.26      11772.54       142.02 o                         
   2   8   2       6246.14       6158.96        76.65 o                         
   4   8   2       1122.62       1252.56        27.33 o                         
   6   8   2        320.13        345.81        17.33 o                         
   8   8   2       5058.04       4820.12        81.23 o                         
  10   8   2       5848.43       5646.30        85.62 o                         
  12   8   2       2867.53       3015.05        58.95 o                         
  14   8   2        200.97        191.11        12.70 o                         
  16   8   2        126.01        120.42        14.64 o                         
 -21   9   2         21.11         27.97         7.12 o                         
 -19   9   2        191.59        173.58        12.52 o                         
 -17   9   2        687.39        729.32        35.44 o                         
 -15   9   2       1332.79       1270.53        39.08 o                         
 -13   9   2        897.98       1002.86        37.75 o                         
 -11   9   2         90.08         86.63        11.34 o                         
  -9   9   2        427.02        408.85        18.06 o                         
  -7   9   2       4170.79       4002.41        61.31 o                         
  -5   9   2       9204.58       9563.02        97.09 o                         
  -3   9   2       3910.47       4055.99        58.03 o                         
  -1   9   2        709.01        650.69        22.63 o                         
   1   9   2         22.43         17.53         6.12 o                         
   3   9   2        466.53        509.37        17.06 o                         
   5   9   2        601.09        699.50        19.60 o                         
   7   9   2        744.37        717.48        24.40 o                         
   9   9   2        116.74        126.60        13.04 o                         
  11   9   2          2.61         -2.03         7.31 o                         
  13   9   2        466.03        475.60        15.87 o                         
  15   9   2       1021.10       1040.19        27.92 o                         
 -20  10   2        236.10        188.54         7.92 o                         
 -18  10   2         37.93         16.76         7.40 o                         
 -16  10   2         29.12         35.60         8.68 o                         
 -14  10   2        285.80        245.27        17.85 o                         
 -12  10   2        700.14        753.66        28.90 o                         
 -10  10   2        365.23        429.69        22.37 o                         
  -8  10   2         28.47         34.36         9.73 o                         
  -6  10   2         34.96         21.98         6.88 o                         
  -4  10   2         23.55         29.11         7.30 o                         
  -2  10   2         26.63         32.16         9.10 o                         
   0  10   2         36.09         42.18         8.33 o                         
   2  10   2        402.46        486.08        21.56 o                         
   4  10   2         86.29        100.70         8.65 o                         
   6  10   2          5.65         -5.32         9.96 o                         
   8  10   2          5.97          1.35        10.40 o                         
  10  10   2        592.73        565.73        23.57 o                         
  12  10   2        644.22        686.28        19.01 o                         
  14  10   2        257.36        225.43        12.75 o                         
 -17  11   2          9.51          9.16         3.90 o                         
 -15  11   2        144.91        150.73         8.56 o                         
 -13  11   2        315.25        254.95        12.81 o                         
 -11  11   2        191.19        205.04        12.65 o                         
  -9  11   2          6.97         15.30         7.63 o                         
  -7  11   2          7.28         11.40        10.47 o                         
  -5  11   2        605.69        533.29        19.25 o                         
  -3  11   2        957.01        911.37        23.96 o                         
  -1  11   2          3.07         15.04         7.73 o                         
   1  11   2        550.96        569.14        17.61 o                         
   3  11   2       1025.21        979.38        23.83 o                         
   5  11   2         80.21         84.62         9.63 o                         
   7  11   2         43.60         40.10         8.80 o                         
   9  11   2        136.96        182.69        13.87 o                         
  11  11   2        210.10        222.64        11.49 o                         
  13  11   2        104.63         72.24         7.21 o                         
 -16  12   2        196.53        191.82        13.15 o                         
 -14  12   2         13.14         19.67         7.20 o                         
 -12  12   2        426.55        350.91        13.45 o                         
 -10  12   2       1220.12       1225.57        31.90 o                         
  -8  12   2       1857.72       1939.68        57.13 o                         
  -6  12   2        541.92        536.07        21.08 o                         
  -4  12   2        116.61        131.20        12.03 o                         
  -2  12   2       1144.14       1214.37        31.19 o                         
   0  12   2       1726.12       1644.65        32.53 o                         
   2  12   2       1780.51       1699.46        39.31 o                         
   4  12   2        122.43        118.94        16.11 o                         
   6  12   2        632.32        715.39        28.87 o                         
   8  12   2       1076.21       1107.15        70.07 o                         
  10  12   2        795.60        663.84        26.47 o                         
 -13  13   2       1091.20        968.84        31.66 o                         
 -11  13   2        292.39        336.23        14.64 o                         
  -9  13   2        127.84        123.00         9.00 o                         
  -7  13   2       1115.32       1161.41        49.02 o                         
  -5  13   2       1596.68       1491.60       116.64 o                         
  -3  13   2       1153.21       1264.91        42.11 o                         
  -1  13   2         53.79         71.33        16.23 o                         
   1  13   2        412.20        504.67        38.06 o                         
   3  13   2        449.17        525.68        25.43 o                         
   5  13   2        782.05        776.40        25.44 o                         
   7  13   2        547.28        469.08        21.69 o                         
  -8  14   2        386.11        304.81        20.71 o                         
  -6  14   2         18.02         15.95         9.80 o                         
  -4  14   2        116.97         92.55        10.49 o                         
  -2  14   2        640.68        503.66        36.39 o                         
   0  14   2       1272.45       1083.93        38.59 o                         
   2  14   2       1279.46       1053.06        28.44 o                         
 -27   1   3         52.33         35.27         6.11 o                         
 -25   1   3        452.11        471.48        15.87 o                         
 -23   1   3       1420.53       1474.27        47.64 o                         
 -21   1   3       3546.96       3723.99        55.99 o                         
 -19   1   3        744.78        750.25        21.97 o                         
 -17   1   3       3200.64       3441.18        68.30 o                         
 -15   1   3      13509.06      13370.84       253.49 o                         
 -13   1   3      12902.27      13381.16       212.88 o                         
 -11   1   3       2932.82       2876.37        57.53 o                         
  -9   1   3       1056.01       1095.73        26.64 o                         
  -7   1   3      55422.67      55623.34      1051.22 o                         
  -5   1   3      13809.10      17089.45       293.13 o                         
  -3   1   3       9095.07      10060.70       159.71 o                         
  -1   1   3       4573.94       4305.68        70.20 o                         
   1   1   3        108.73        133.26        15.36 o                         
   3   1   3       4044.18       4321.16        88.51 o                         
   5   1   3       5181.47       5285.49       104.00 o                         
   7   1   3       1288.43        909.77        54.53 o                         
   9   1   3          0.14          7.83         6.50 o                         
  11   1   3       2468.93       2269.87        39.20 o                         
  13   1   3       1879.91       1914.71        36.80 o                         
  15   1   3        869.51        846.90        26.60 o                         
  17   1   3        221.99        218.18        12.60 o                         
  19   1   3          0.07         -0.76         7.04 o                         
 -28   2   3       1042.45        943.20        27.56 o                         
 -26   2   3        641.48        573.91        19.53 o                         
 -24   2   3         39.79         47.81         7.79 o                         
 -22   2   3        456.66        561.42        22.26 o                         
 -20   2   3       1496.00       1552.04        40.26 o                         
 -18   2   3      11867.24      11643.02       140.83 o                         
 -16   2   3       6459.81       6345.77       148.29 o                         
 -14   2   3       1695.82       1605.73        43.55 o                         
 -12   2   3      38928.91      41046.11       738.62 o                         
 -10   2   3      68852.66      69741.66      1008.11 o                         
  -8   2   3      49749.13      51294.21       833.68 o                         
  -6   2   3      35872.62      35264.98       474.29 o                         
  -4   2   3      65422.35      67245.95       808.80 o                         
  -2   2   3      48136.23      48267.41       551.85 o                         
   0   2   3       4872.92       4912.22        76.24 o                         
   2   2   3      12784.24      12397.30       179.41 o                         
   4   2   3       1520.19       1456.23        43.66 o                         
   6   2   3       5477.71       5193.07       114.81 o                         
   8   2   3      18959.83      18935.07       233.54 o                         
  10   2   3      10974.71      10925.54       130.17 o                         
  12   2   3       3820.01       4017.13        59.21 o                         
  14   2   3        240.27        239.28        11.75 o                         
  16   2   3        471.11        485.85        15.78 o                         
  18   2   3       1009.77        849.91        34.21 o                         
  20   2   3        649.64        511.66        20.88 o                         
 -27   3   3        513.40        525.70        20.71 o                         
 -25   3   3       2915.04       2847.09        66.98 o                         
 -23   3   3       6518.57       6711.72        87.49 o                         
 -21   3   3       2111.44       2090.21        44.00 o                         
 -19   3   3        112.54        144.04        12.33 o                         
 -17   3   3      10094.60      10076.57       119.02 o                         
 -15   3   3      23325.21      22221.02       361.70 o                         
 -13   3   3      27720.81      28457.17       368.43 o                         
 -11   3   3      24477.03      24294.79       428.51 o                         
  -9   3   3        101.88         72.43         8.52 o                         
  -7   3   3      32819.73      30565.71       419.09 o                         
  -5   3   3      56017.12      54740.75       794.42 o                         
  -3   3   3      73387.00      70070.74       915.14 o                         
  -1   3   3      42272.07      42605.64       601.00 o                         
   1   3   3      23061.85      22196.57       253.63 o                         
   3   3   3      53322.72      55235.83       642.34 o                         
   5   3   3      25725.35      26813.21       388.15 o                         
   7   3   3       8581.51       8219.68       124.84 o                         
   9   3   3         73.13         61.41         7.91 o                         
  11   3   3       4072.19       3760.02        55.54 o                         
  13   3   3       5746.98       5813.37        72.27 o                         
  15   3   3       2858.81       2984.63        68.77 o                         
  17   3   3        954.01        929.30        64.94 o                         
  19   3   3          0.14          1.83         5.75 o                         
 -26   4   3       1123.86       1100.28        42.46 o                         
 -24   4   3        123.43        120.36         8.66 o                         
 -22   4   3       3124.23       3192.76        53.13 o                         
 -20   4   3      11137.39      11170.49       129.67 o                         
 -18   4   3      10395.61      10642.85       138.24 o                         
 -16   4   3       8202.67       7657.89        91.55 o                         
 -14   4   3       1582.07       1572.94        63.36 o                         
 -12   4   3      18882.79      18093.41       263.44 o                         
 -10   4   3      28072.73      26030.01       365.05 o                         
  -8   4   3      36932.19      35429.78       439.51 o                         
  -6   4   3       3581.49       3599.97        56.65 o                         
  -4   4   3      15976.75      16886.09       306.88 o                         
  -2   4   3     121675.84     122528.04      1606.76 o                         
   0   4   3      88180.84      90733.37      1212.17 o                         
   2   4   3      32413.34      32866.77       424.32 o                         
   4   4   3        473.73        657.12        33.49 o                         
   6   4   3       3165.54       3106.24        54.91 o                         
   8   4   3       8714.87       8654.86        90.38 o                         
  10   4   3      11781.04      11874.24       126.49 o                         
  12   4   3       3435.52       3440.78        50.38 o                         
  14   4   3          4.17         15.19         5.25 o                         
  16   4   3       1005.27        956.98        59.47 o                         
  18   4   3       1333.17       1386.98        39.50 o                         
 -25   5   3       1625.02       1704.40        49.35 o                         
 -23   5   3       2280.17       2339.96        46.59 o                         
 -21   5   3        898.66        906.09        24.83 o                         
 -19   5   3        233.98        293.21        14.51 o                         
 -17   5   3       3430.29       3464.50        63.34 o                         
 -15   5   3      11670.24      11036.89       119.09 o                         
 -13   5   3      26467.84      26438.31       446.51 o                         
 -11   5   3       8023.46       8142.76       167.72 o                         
  -9   5   3       6591.70       6492.26       107.69 o                         
  -7   5   3      13524.30      13881.75       229.07 o                         
  -5   5   3      34781.87      33889.89       468.01 o                         
  -3   5   3       8316.49       7551.60       140.30 o                         
  -1   5   3         66.83        100.17        10.23 o                         
   1   5   3       1946.41       2257.43        43.60 o                         
   3   5   3       9544.69       9405.47       151.22 o                         
   5   5   3      19523.39      19838.26       328.29 o                         
   7   5   3       8603.74       8560.87        92.65 o                         
   9   5   3        502.61        569.17        18.62 o                         
  11   5   3        450.18        427.35        17.58 o                         
  13   5   3       2755.89       2930.39        51.09 o                         
  15   5   3       2641.61       2555.54        67.87 o                         
  17   5   3        457.79        475.56        21.37 o                         
 -24   6   3         19.17         15.28         9.05 o                         
 -22   6   3        505.75        559.55        15.56 o                         
 -20   6   3        823.17        839.56        19.69 o                         
 -18   6   3       1407.54       1337.55        26.99 o                         
 -16   6   3        104.80         65.94         8.45 o                         
 -14   6   3       1354.04       1315.18        28.53 o                         
 -12   6   3       3673.51       3681.13        53.95 o                         
 -10   6   3       2317.77       2246.18        46.08 o                         
  -8   6   3        302.54        280.59        14.05 o                         
  -6   6   3         95.04         77.42         8.48 o                         
  -4   6   3         63.90        105.49         9.52 o                         
  -2   6   3        824.72        657.60        28.03 o                         
   0   6   3       9710.39      10235.69       139.49 o                         
   2   6   3       3599.99       3683.99        66.39 o                         
   4   6   3       2883.99       2940.99        51.85 o                         
   6   6   3        524.26        558.81        20.36 o                         
   8   6   3       1058.68        973.78        22.29 o                         
  10   6   3       3038.33       3019.10        48.10 o                         
  12   6   3       1028.47       1002.21        28.04 o                         
  14   6   3        235.19        227.96        19.27 o                         
  16   6   3         34.73         46.88         7.22 o                         
  18   6   3        203.88        154.30        10.86 o                         
 -25   7   3         13.05          6.72         7.84 o                         
 -23   7   3         50.12         35.83         8.00 o                         
 -21   7   3        156.72        144.73        10.27 o                         
 -19   7   3        158.62        170.36        12.60 o                         
 -17   7   3        281.49        254.59        13.34 o                         
 -15   7   3        147.15        167.97        11.94 o                         
 -13   7   3       1586.63       1582.45        31.42 o                         
 -11   7   3        212.98        189.43         9.61 o                         
  -9   7   3       2514.62       2582.24        40.44 o                         
  -7   7   3        179.10        181.98        11.16 o                         
  -5   7   3        582.58        711.71        19.23 o                         
  -3   7   3         66.42         69.71         8.09 o                         
  -1   7   3          7.92         18.07         8.91 o                         
   1   7   3        722.35        658.24        17.63 o                         
   3   7   3        622.40        636.01        18.17 o                         
   5   7   3         84.17         74.35         9.10 o                         
   7   7   3         47.81         32.98         7.10 o                         
   9   7   3        212.32        203.08        11.99 o                         
  11   7   3        234.56        210.54        17.94 o                         
  13   7   3         63.25         78.87        10.12 o                         
  15   7   3        165.58        140.66        11.22 o                         
  17   7   3        292.31        255.35        11.67 o                         
 -24   8   3         55.34         34.99        11.20 o                         
 -22   8   3         33.93         62.33         8.43 o                         
 -20   8   3        370.07        369.99        20.15 o                         
 -18   8   3       2825.36       2939.74        57.78 o                         
 -16   8   3       2262.06       2155.09        38.11 o                         
 -14   8   3         14.04         13.72         7.91 o                         
 -12   8   3        245.82        292.55        13.94 o                         
 -10   8   3       1420.86       1409.47        27.85 o                         
  -8   8   3       6500.38       6475.87        71.30 o                         
  -6   8   3        149.85        146.85         8.97 o                         
  -4   8   3       4661.59       4363.13        52.58 o                         
  -2   8   3       2669.01       2694.95        48.00 o                         
   0   8   3       4471.19       4573.40        53.77 o                         
   2   8   3        909.55        910.81        22.24 o                         
   4   8   3        663.30        698.90        21.29 o                         
   6   8   3        231.42        197.28        11.89 o                         
   8   8   3        943.91        917.09        28.76 o                         
  10   8   3        679.87        670.58        23.53 o                         
  12   8   3         84.94         91.82        10.63 o                         
  14   8   3         20.96         22.28         5.80 o                         
  16   8   3        254.78        283.36        10.27 o                         
 -23   9   3       1098.98        950.48        30.10 o                         
 -21   9   3        909.65        875.73        29.37 o                         
 -19   9   3          1.37         -1.64         9.75 o                         
 -17   9   3       2558.60       2601.00        60.59 o                         
 -15   9   3       5066.35       4978.22       105.12 o                         
 -13   9   3       4238.81       4360.03        79.10 o                         
 -11   9   3       1484.70       1581.51        43.55 o                         
  -9   9   3        269.49        262.13        15.01 o                         
  -7   9   3       5299.32       5482.86        69.47 o                         
  -5   9   3      10731.41      11390.53       131.22 o                         
  -3   9   3       6419.02       6368.16        82.76 o                         
  -1   9   3        109.85        108.10        10.34 o                         
   1   9   3       3452.81       3479.86        55.22 o                         
   3   9   3       4466.10       4520.95        70.33 o                         
   5   9   3       1669.46       1638.19        35.07 o                         
   7   9   3       1035.97       1108.28        31.30 o                         
   9   9   3          5.76          7.53         7.66 o                         
  11   9   3        739.66        681.05        25.60 o                         
  13   9   3       1529.95       1522.19        51.80 o                         
 -20  10   3       2065.24       2102.62        69.27 o                         
 -18  10   3       1468.50       1705.87        45.65 o                         
 -16  10   3        265.67        245.58        20.17 o                         
 -14  10   3        159.71        155.24        15.77 o                         
 -12  10   3       3197.29       3338.25        72.56 o                         
 -10  10   3       7677.90       7646.79       131.28 o                         
  -8  10   3       5839.15       5886.50        83.12 o                         
  -6  10   3       1404.24       1411.63        30.42 o                         
  -4  10   3        288.35        318.36        14.88 o                         
  -2  10   3       4800.09       4911.27        62.41 o                         
   0  10   3       7435.82       7853.71        98.49 o                         
   2  10   3       6231.76       6251.31        85.94 o                         
   4  10   3        460.53        433.30        16.84 o                         
   6  10   3       2027.93       1962.41        47.16 o                         
   8  10   3       4556.84       4565.32       107.10 o                         
  10  10   3       2632.35       2662.87        63.49 o                         
  12  10   3        602.63        600.24        25.01 o                         
 -19  11   3         13.72          4.96         5.52 o                         
 -17  11   3        827.99        804.03        19.97 o                         
 -15  11   3       3107.93       3050.34        81.03 o                         
 -13  11   3       2914.23       2972.75        76.27 o                         
 -11  11   3        736.67        724.30        28.75 o                         
  -9  11   3         32.78         58.36        11.56 o                         
  -7  11   3       2981.48       3012.44        55.46 o                         
  -5  11   3       4583.82       4512.59        80.82 o                         
  -3  11   3       2897.47       2822.35        58.99 o                         
  -1  11   3        853.32        903.04        24.09 o                         
   1  11   3         62.20        109.88        10.34 o                         
   3  11   3        931.11       1000.47        28.55 o                         
   5  11   3       3121.28       2902.93       132.39 o                         
   7  11   3       1700.35       1703.39        49.24 o                         
   9  11   3        173.14        145.45        11.37 o                         
  11  11   3        212.50        269.79        14.92 o                         
 -16  12   3          4.23          1.40         6.85 o                         
 -14  12   3         90.64        102.78         9.28 o                         
 -12  12   3        762.83        837.44        25.57 o                         
 -10  12   3       1815.59       1902.81        46.10 o                         
  -8  12   3        858.67        886.23        30.22 o                         
  -6  12   3        204.36        199.89        18.22 o                         
  -4  12   3          8.65         15.98         7.23 o                         
  -2  12   3        969.93       1005.63        39.18 o                         
   0  12   3       3385.68       3564.14        88.22 o                         
   2  12   3       1502.23       1468.10        51.07 o                         
   4  12   3        183.80        177.47        18.29 o                         
   6  12   3          0.97         10.90         8.22 o                         
   8  12   3        583.19        541.05        35.27 o                         
 -13  13   3        156.31        138.15        11.83 o                         
 -11  13   3          1.24          1.31         5.03 o                         
  -9  13   3         41.35         35.62         7.72 o                         
  -7  13   3        150.06        168.02        13.34 o                         
  -5  13   3        366.76        340.78        16.11 o                         
  -3  13   3        332.51        344.13        22.86 o                         
  -1  13   3         53.28         58.66        10.15 o                         
   1  13   3          1.04        -10.99        11.04 o                         
   3  13   3        142.87        140.53        16.20 o                         
   5  13   3        344.23        279.74        15.62 o                         
  -8  14   3         18.82         23.79         8.68 o                         
  -6  14   3         22.25         24.75         6.81 o                         
  -4  14   3          2.49         13.16        10.36 o                         
  -2  14   3          1.68          2.31         6.83 o                         
   0  14   3         16.81         30.91         5.91 o                         
 -30   0   4       1540.21       1235.92        90.55 o                         
 -28   0   4       1672.59       1768.32        60.46 o                         
 -26   0   4       1109.95       1114.19        50.61 o                         
 -24   0   4         59.54        111.51        17.21 o                         
 -22   0   4        411.50        429.88        21.29 o                         
 -20   0   4       7443.40       7657.88       124.42 o                         
 -18   0   4      32613.71      31680.02       612.85 o                         
 -16   0   4       9277.91       9367.47       357.99 o                         
 -14   0   4         12.95         24.91        20.15 o                         
 -12   0   4      76319.20      68065.38      3328.31 o                         
 -10   0   4     118645.59     115294.62      3680.43 o                         
  -8   0   4     124932.17     116669.02      2663.02 o                         
  -6   0   4      21174.17      18684.18       703.67 o                         
  -4   0   4        509.66        489.17        23.18 o                         
  -2   0   4      74540.69      75666.49      1393.23 o                         
   0   0   4      61416.70      60124.32      1800.05 o                         
   2   0   4      24451.24      22636.70       474.64 o                         
   4   0   4       9431.11       9672.65       241.14 o                         
   6   0   4      16957.11      16681.87       587.23 o                         
   8   0   4      24183.55      24348.33       378.89 o                         
  10   0   4       7868.48       8208.57       147.78 o                         
  12   0   4       5393.58       5376.19        91.22 o                         
  14   0   4        924.96        971.35        35.01 o                         
  16   0   4        996.24       1042.14        44.64 o                         
 -29   1   4          3.21          7.44         5.85 o                         
 -27   1   4        882.77        854.09        23.62 o                         
 -25   1   4       3686.16       3855.78        65.47 o                         
 -23   1   4       9226.10       9218.74       116.57 o                         
 -21   1   4       2728.19       2810.00        43.32 o                         
 -19   1   4       1394.10       1196.24        24.32 o                         
 -17   1   4      15918.32      15258.94       286.04 o                         
 -15   1   4      34839.12      36673.28       719.57 o                         
 -13   1   4      58660.73      60030.25      1049.60 o                         
 -11   1   4      58334.24      60429.49      1238.63 o                         
  -9   1   4        274.64        389.53        12.00 o                         
  -7   1   4      70285.23      65665.84       864.12 o                         
  -5   1   4      40716.57      37331.42       499.26 o                         
  -3   1   4      25245.52      26868.34       539.05 o                         
  -1   1   4       3711.78       3093.82        66.96 o                         
   1   1   4      18576.20      19263.93       277.82 o                         
   3   1   4      48194.55      48290.64       728.73 o                         
   5   1   4      24769.44      24998.51       470.80 o                         
   7   1   4       5908.63       5819.75        84.16 o                         
   9   1   4         27.42         40.55         7.90 o                         
  11   1   4       2202.28       2245.29        37.44 o                         
  13   1   4       2800.81       2819.83        51.08 o                         
  15   1   4       1810.84       1892.76        36.40 o                         
  17   1   4        650.20        558.22        34.48 o                         
 -28   2   4       1151.21       1166.05        32.19 o                         
 -26   2   4        547.06        549.81        18.20 o                         
 -24   2   4          3.21          9.75         7.20 o                         
 -22   2   4       3621.13       3706.24        59.46 o                         
 -20   2   4       3629.13       3660.21        53.79 o                         
 -18   2   4       4051.80       4201.38        81.13 o                         
 -16   2   4        696.92        765.26        33.34 o                         
 -14   2   4       6061.66       7006.77       127.87 o                         
 -12   2   4       5332.26       4762.35        83.29 o                         
 -10   2   4       5309.59       5394.58        86.11 o                         
  -8   2   4      17530.31      16705.96       231.56 o                         
  -6   2   4      22677.90      23474.77       297.86 o                         
  -4   2   4       4172.24       4010.00        57.25 o                         
  -2   2   4      18260.20      18982.77       264.92 o                         
   0   2   4      42102.10      41806.21       588.86 o                         
   2   2   4      14744.58      15323.58       197.32 o                         
   4   2   4       2663.11       2952.15        64.97 o                         
   6   2   4         78.19         95.69        12.74 o                         
   8   2   4       4953.87       5185.81        84.10 o                         
  10   2   4       6284.21       6392.94        88.05 o                         
  12   2   4       1085.31       1102.68        23.37 o                         
  14   2   4        176.27        138.68        14.26 o                         
  16   2   4        219.82        210.68        12.12 o                         
  18   2   4        310.57        254.72        25.61 o                         
 -29   3   4         54.12         63.85         8.11 o                         
 -27   3   4        179.82        183.22        12.21 o                         
 -25   3   4       1347.65       1383.73        34.78 o                         
 -23   3   4        213.56        182.83        12.68 o                         
 -21   3   4       1219.11       1239.82        35.02 o                         
 -19   3   4        323.65        294.58        13.91 o                         
 -17   3   4       1876.58       1677.89        35.91 o                         
 -15   3   4        869.51        975.15        27.10 o                         
 -13   3   4       2892.05       2890.97        92.19 o                         
 -11   3   4        894.15       1153.90        27.30 o                         
  -9   3   4       4540.10       4406.51        63.55 o                         
  -7   3   4       5140.63       5004.90       104.21 o                         
  -5   3   4        181.79        187.80        16.48 o                         
  -3   3   4       2860.91       3099.89        48.64 o                         
  -1   3   4       3059.50       3326.94        50.82 o                         
   1   3   4         73.35         37.67         7.58 o                         
   3   3   4         12.41         19.19         7.89 o                         
   5   3   4       3696.77       3978.25        73.85 o                         
   7   3   4        768.33        794.55        18.35 o                         
   9   3   4         10.01         19.59         7.02 o                         
  11   3   4         12.24         15.33         5.82 o                         
  13   3   4        294.14        326.02        12.74 o                         
  15   3   4        459.30        498.78        15.47 o                         
  17   3   4         71.42         38.76         8.65 o                         
 -26   4   4        195.24        177.37        12.92 o                         
 -24   4   4        197.65        222.30        11.69 o                         
 -22   4   4         71.91         71.59         9.93 o                         
 -20   4   4        792.56        727.62        23.80 o                         
 -18   4   4       2004.41       1974.60        34.79 o                         
 -16   4   4       1563.91       1577.43        35.45 o                         
 -14   4   4        281.67        372.30        15.29 o                         
 -12   4   4       2031.20       1929.17        41.79 o                         
 -10   4   4       1246.34       1351.61        26.20 o                         
  -8   4   4       3108.04       3407.53        62.11 o                         
  -6   4   4       2854.46       2449.78        45.47 o                         
  -4   4   4      11273.32      12498.37       170.24 o                         
  -2   4   4        688.89        577.12        19.98 o                         
   0   4   4        998.16        797.00        25.65 o                         
   2   4   4        360.52        287.57        13.54 o                         
   4   4   4         84.98         85.25        11.97 o                         
   6   4   4       2393.34       2365.08        38.93 o                         
   8   4   4       3312.91       3372.70        49.70 o                         
  10   4   4        378.28        418.24        16.68 o                         
  12   4   4         37.25         29.62         6.07 o                         
  14   4   4        156.48        136.92        13.49 o                         
  16   4   4         69.89         45.18         9.56 o                         
 -27   5   4         94.55         93.32        12.04 o                         
 -25   5   4       1303.63       1236.17        31.84 o                         
 -23   5   4       1948.58       1940.37        36.01 o                         
 -21   5   4       2316.86       2310.13        41.39 o                         
 -19   5   4         21.12         13.00         7.33 o                         
 -17   5   4       1333.95       1405.17        26.80 o                         
 -15   5   4       6166.25       5984.55        82.78 o                         
 -13   5   4      14946.10      14361.79       200.09 o                         
 -11   5   4       2142.69       2171.16        42.53 o                         
  -9   5   4       1635.96       1744.97        38.20 o                         
  -7   5   4       3530.26       3438.73        58.50 o                         
  -5   5   4      11294.97      11178.23       175.08 o                         
  -3   5   4      65065.99      67504.50       908.01 o                         
  -1   5   4      15724.97      17151.83       256.89 o                         
   1   5   4       3173.35       3170.62        81.84 o                         
   3   5   4      15045.04      15504.16       267.85 o                         
   5   5   4       8790.29       8843.32       114.38 o                         
   7   5   4       1434.21       1459.40        38.12 o                         
   9   5   4        110.03         89.14        11.25 o                         
  11   5   4       2448.45       2465.66        42.26 o                         
  13   5   4       1815.71       1838.89        37.48 o                         
  15   5   4        596.17        622.44        25.19 o                         
  17   5   4         33.05         39.00         5.86 o                         
 -26   6   4        621.59        618.30        28.65 o                         
 -24   6   4          4.93          6.02         6.22 o                         
 -22   6   4       1554.09       1572.56        30.52 o                         
 -20   6   4       5115.35       5262.85        73.35 o                         
 -18   6   4       8536.47       8349.56       133.32 o                         
 -16   6   4       9908.30       9541.13       129.58 o                         
 -14   6   4         21.88         15.72         5.80 o                         
 -12   6   4      10723.78       9893.24       120.32 o                         
 -10   6   4      24628.98      25383.00       405.57 o                         
  -8   6   4      16257.73      15673.35       232.94 o                         
  -6   6   4        566.38        410.09        16.62 o                         
  -4   6   4      13687.55      14366.15       191.10 o                         
  -2   6   4      41323.55      42549.23       513.61 o                         
   0   6   4      20804.18      20767.04       276.75 o                         
   2   6   4      14545.21      14576.13       175.51 o                         
   4   6   4        824.83        886.91        22.71 o                         
   6   6   4       2962.57       2837.58        47.03 o                         
   8   6   4       5276.39       5295.22        79.12 o                         
  10   6   4       4368.88       4643.91        79.14 o                         
  12   6   4       1075.31        992.87        22.39 o                         
  14   6   4          4.88         11.67         5.81 o                         
  16   6   4        587.02        591.26        17.12 o                         
 -25   7   4       1877.44       1860.91       121.06 o                         
 -23   7   4       2838.60       2952.01        98.66 o                         
 -21   7   4       1378.12       1471.71        48.17 o                         
 -19   7   4        108.97        118.19        10.20 o                         
 -17   7   4       4610.29       4437.45        76.15 o                         
 -15   7   4      10972.50      10972.49       205.41 o                         
 -13   7   4      15288.83      15138.45       164.86 o                         
 -11   7   4       4797.15       4666.71        75.68 o                         
  -9   7   4       2530.07       2637.86        36.44 o                         
  -7   7   4      20094.59      20103.68       227.57 o                         
  -5   7   4      37063.37      36941.02       378.62 o                         
  -3   7   4      13207.83      12923.05       141.30 o                         
  -1   7   4       4038.39       4130.75        57.82 o                         
   1   7   4       1125.66       1085.38        20.65 o                         
   3   7   4       5399.74       5331.91        72.67 o                         
   5   7   4       6420.26       6623.94        88.42 o                         
   7   7   4       3171.72       3269.69        51.48 o                         
   9   7   4         15.07         28.60         7.18 o                         
  11   7   4        675.05        664.91        23.76 o                         
  13   7   4       2550.27       2479.07        48.47 o                         
  15   7   4       1498.34       1497.60        32.89 o                         
 -24   8   4          3.85          6.82         6.69 o                         
 -22   8   4       1632.05       1711.55        53.15 o                         
 -20   8   4       5322.70       5396.94       126.03 o                         
 -18   8   4       4389.82       4325.87        63.25 o                         
 -16   8   4        673.48        657.22        25.66 o                         
 -14   8   4        814.02        818.13        24.43 o                         
 -12   8   4       5372.61       5423.32        85.10 o                         
 -10   8   4       8436.75       8601.69       125.96 o                         
  -8   8   4       7523.19       7236.49        76.44 o                         
  -6   8   4       1805.77       1696.07        31.68 o                         
  -4   8   4        689.72        661.33        15.49 o                         
  -2   8   4       9846.77       9998.03        93.97 o                         
   0   8   4      15421.83      15366.81       165.19 o                         
   2   8   4       7517.37       7803.09       131.82 o                         
   4   8   4        184.91        234.00        12.44 o                         
   6   8   4       1360.75       1357.31        31.11 o                         
   8   8   4       3643.08       3633.97        78.94 o                         
  10   8   4       3427.16       3705.66        93.25 o                         
  12   8   4       1251.04       1305.32        28.40 o                         
  14   8   4        270.65        238.23        10.76 o                         
 -23   9   4        373.70        335.28        21.56 o                         
 -21   9   4         53.16         72.02        10.71 o                         
 -19   9   4        519.40        597.04        29.62 o                         
 -17   9   4       2570.82       2440.83        45.72 o                         
 -15   9   4       4248.15       4100.21       107.60 o                         
 -13   9   4       2288.41       2389.99        46.75 o                         
 -11   9   4        978.85       1015.83        25.59 o                         
  -9   9   4         62.20         43.54         7.26 o                         
  -7   9   4       2248.62       2353.74        38.71 o                         
  -5   9   4       3136.58       3242.57        55.27 o                         
  -3   9   4       2046.04       2030.03        33.06 o                         
  -1   9   4        645.27        601.91        17.31 o                         
   1   9   4        779.17        885.87        22.33 o                         
   3   9   4        675.74        705.70        21.69 o                         
   5   9   4       3520.18       3629.30        62.12 o                         
   7   9   4       1676.16       1585.34        40.80 o                         
   9   9   4        484.83        500.00        19.69 o                         
  11   9   4         20.06         15.53         5.29 o                         
  13   9   4        473.76        445.32        28.27 o                         
 -22  10   4        311.01        216.41        11.04 o                         
 -20  10   4        216.27        209.95        12.02 o                         
 -18  10   4          1.68         -3.40        10.65 o                         
 -16  10   4        203.18        203.68        16.42 o                         
 -14  10   4         34.75         27.95         8.43 o                         
 -12  10   4        424.50        491.51        22.17 o                         
 -10  10   4        411.97        409.99        16.91 o                         
  -8  10   4         70.39         58.76        13.72 o                         
  -6  10   4         85.34         67.27         8.80 o                         
  -4  10   4          6.44          5.96         6.70 o                         
  -2  10   4          5.23          2.54         6.81 o                         
   0  10   4        326.04        318.07        13.91 o                         
   2  10   4         43.26         28.90         7.45 o                         
   4  10   4        112.38        105.69        11.27 o                         
   6  10   4        301.63        292.42        16.31 o                         
   8  10   4          8.05          6.58         5.71 o                         
  10  10   4        204.60        177.69        13.50 o                         
 -19  11   4         22.42         26.33         5.73 o                         
 -17  11   4          9.45          6.83         6.79 o                         
 -15  11   4        109.95        101.59        10.11 o                         
 -13  11   4        595.68        594.09        22.39 o                         
 -11  11   4        273.34        298.99        22.99 o                         
  -9  11   4         29.65         32.17         8.12 o                         
  -7  11   4        141.67        141.95        12.68 o                         
  -5  11   4        138.17        137.13        12.50 o                         
  -3  11   4        259.22        270.83        13.30 o                         
  -1  11   4         50.64         64.39         9.81 o                         
   1  11   4        579.88        653.69        21.50 o                         
   3  11   4        438.31        413.87        22.32 o                         
   5  11   4        345.36        398.81        23.15 o                         
   7  11   4         42.04         50.08         8.00 o                         
   9  11   4         82.09         80.96         7.31 o                         
 -18  12   4        250.82        256.11        19.87 o                         
 -16  12   4         20.52         31.73         6.75 o                         
 -14  12   4         39.72         56.67         7.04 o                         
 -12  12   4        602.02        592.23        28.01 o                         
 -10  12   4       1453.91       1513.34        39.99 o                         
  -8  12   4        742.01        728.42        31.55 o                         
  -6  12   4        272.52        251.74        14.83 o                         
  -4  12   4         23.75         35.65         8.84 o                         
  -2  12   4        621.51        661.46        18.84 o                         
   0  12   4       1228.89       1171.96        53.97 o                         
   2  12   4        415.45        441.26        31.63 o                         
   4  12   4          3.21          1.34         8.37 o                         
   6  12   4        596.10        538.33        25.11 o                         
 -15  13   4       2401.56       2157.48        81.73 o                         
 -13  13   4       1510.28       1467.50        63.26 o                         
 -11  13   4        225.24        206.42        13.79 o                         
  -9  13   4         52.44         32.39         8.72 o                         
  -7  13   4        899.05        828.05        25.79 o                         
  -5  13   4       1640.29       1496.11        38.66 o                         
  -3  13   4        601.52        609.74        42.26 o                         
  -1  13   4         10.53          5.02        13.58 o                         
   1  13   4        209.34        217.90        19.06 o                         
   3  13   4       1132.90       1043.98        35.67 o                         
  -6  14   4        138.50         83.97        14.83 o                         
  -4  14   4        134.33        101.03         9.01 o                         
 -31   1   5        220.38        193.34         8.23 o                         
 -29   1   5         38.14         41.06         8.44 o                         
 -27   1   5        129.15        145.61        12.39 o                         
 -25   1   5       1223.08       1264.34        26.68 o                         
 -23   1   5        740.54        792.66        21.18 o                         
 -21   1   5        105.78         96.28         7.89 o                         
 -19   1   5          3.75          8.14         6.61 o                         
 -17   1   5       4541.89       4396.36       118.68 o                         
 -15   1   5       3054.61       3030.84        81.54 o                         
 -13   1   5      25322.31      28318.27       466.12 o                         
 -11   1   5      27555.22      28687.10       478.28 o                         
  -9   1   5        581.31        987.74        25.17 o                         
  -7   1   5       6598.56       6128.59       156.67 o                         
  -5   1   5      10868.58      10738.13       174.21 o                         
  -3   1   5       5935.70       5132.83        93.51 o                         
  -1   1   5        248.94        189.93        16.54 o                         
   1   1   5       9758.80      10016.55       182.93 o                         
   3   1   5      12265.96      12620.62       251.94 o                         
   5   1   5       4159.46       4201.10        58.48 o                         
   7   1   5        371.18        373.75        15.76 o                         
   9   1   5         15.04         30.80         7.17 o                         
  11   1   5         18.47         25.51         6.94 o                         
  13   1   5         71.85         68.96         7.29 o                         
  15   1   5        336.97        334.29        16.83 o                         
  17   1   5         74.45         48.98         9.52 o                         
 -30   2   5        565.14        565.03        16.98 o                         
 -28   2   5       1725.66       1635.15        34.78 o                         
 -26   2   5       1311.37       1275.48        28.55 o                         
 -24   2   5        181.06        181.37        12.36 o                         
 -22   2   5       1558.05       1549.87        31.56 o                         
 -20   2   5      19167.34      18981.44       202.95 o                         
 -18   2   5      23190.09      22662.95       508.60 o                         
 -16   2   5      10724.87      11136.31       193.54 o                         
 -14   2   5       4100.19       4003.49        78.58 o                         
 -12   2   5      17922.64      18230.30       282.85 o                         
 -10   2   5      45726.07      42476.91       573.28 o                         
  -8   2   5      44877.85      45852.61       612.06 o                         
  -6   2   5         98.51        124.00        10.77 o                         
  -4   2   5      13346.06      15103.23       228.43 o                         
  -2   2   5      50847.03      49503.15      1049.58 o                         
   0   2   5      43523.74      43669.52       590.70 o                         
   2   2   5      10493.06      10772.95       163.43 o                         
   4   2   5          3.52          9.29         7.07 o                         
   6   2   5       5066.11       5159.85        62.00 o                         
   8   2   5       6688.19       6630.91        79.55 o                         
  10   2   5       3764.34       3752.77        68.51 o                         
  12   2   5       1190.36       1193.35        29.18 o                         
  14   2   5          1.37         -0.44         6.96 o                         
  16   2   5        336.10        317.97        26.31 o                         
 -29   3   5         71.43         63.12         6.34 o                         
 -27   3   5        928.06        993.64        37.37 o                         
 -25   3   5       6043.24       6171.04        87.98 o                         
 -23   3   5      13988.68      14790.82       172.95 o                         
 -21   3   5       4895.63       4981.59        77.27 o                         
 -19   3   5       1410.13       1463.59        28.55 o                         
 -17   3   5      13981.79      13258.43       288.85 o                         
 -15   3   5      54716.37      54181.78       936.03 o                         
 -13   3   5      47770.32      49347.30       722.64 o                         
 -11   3   5      17445.16      15830.38       224.10 o                         
  -9   3   5       7305.15       7691.17       130.98 o                         
  -7   3   5      41600.38      41769.43       564.57 o                         
  -5   3   5      78974.87      80318.34       923.36 o                         
  -3   3   5      27762.30      28964.55       365.78 o                         
  -1   3   5       1491.74       1594.53        33.52 o                         
   1   3   5       3736.60       3676.55        64.02 o                         
   3   3   5      24392.33      24613.05       439.78 o                         
   5   3   5      13135.65      12684.16       129.69 o                         
   7   3   5       5494.09       5529.29        85.44 o                         
   9   3   5         30.86         71.51         9.10 o                         
  11   3   5       2175.09       2122.52        35.03 o                         
  13   3   5       2921.22       2913.96        48.66 o                         
  15   3   5       1136.52       1070.60        55.88 o                         
 -30   4   5       1828.08       1487.68        61.02 o                         
 -28   4   5       2838.99       2919.18        59.63 o                         
 -26   4   5       1696.29       1648.32        32.17 o                         
 -24   4   5          6.14         14.49         7.47 o                         
 -22   4   5       2434.92       2614.75        44.35 o                         
 -20   4   5       7360.72       7371.27       122.81 o                         
 -18   4   5      20188.21      19459.29       291.28 o                         
 -16   4   5       6254.87       5628.52       112.90 o                         
 -14   4   5       3028.81       2914.94        60.31 o                         
 -12   4   5      44009.99      43713.48       719.06 o                         
 -10   4   5      39781.80      39110.31       535.33 o                         
  -8   4   5      17944.99      16455.86       250.47 o                         
  -6   4   5       7391.00       6232.04       102.13 o                         
  -4   4   5       8016.85       8286.85       114.18 o                         
  -2   4   5      29222.89      28577.16       348.85 o                         
   0   4   5      26319.33      26646.49       394.89 o                         
   2   4   5      14446.80      14681.71       203.42 o                         
   4   4   5       3352.87       3315.42        50.49 o                         
   6   4   5        994.94        911.61        21.60 o                         
   8   4   5       8053.78       7805.30        96.05 o                         
  10   4   5       7454.20       7784.55       108.82 o                         
  12   4   5       1709.69       1737.35        63.67 o                         
  14   4   5         26.68         24.29         8.07 o                         
  16   4   5        270.53        216.31        10.48 o                         
 -29   5   5         73.26         90.59        12.88 o                         
 -27   5   5       1087.10       1009.02        30.82 o                         
 -25   5   5       3534.66       3617.13        56.32 o                         
 -23   5   5       2980.04       3177.30        56.29 o                         
 -21   5   5       2070.90       2034.41        37.30 o                         
 -19   5   5         11.46         23.08         6.81 o                         
 -17   5   5       5641.94       5498.78        63.27 o                         
 -15   5   5      14048.15      13010.09       162.55 o                         
 -13   5   5       8230.12       8656.84       174.33 o                         
 -11   5   5       3612.52       3401.02        73.58 o                         
  -9   5   5        549.52        449.44        19.37 o                         
  -7   5   5      25771.07      25587.00       337.62 o                         
  -5   5   5      18391.01      18184.68       273.01 o                         
  -3   5   5      29687.03      28935.78       620.36 o                         
  -1   5   5       9921.02      10096.48       150.30 o                         
   1   5   5       1231.76       1330.78        38.66 o                         
   3   5   5       3716.41       3868.10        57.69 o                         
   5   5   5       5019.84       4894.32        69.91 o                         
   7   5   5       1899.47       1954.01        37.30 o                         
   9   5   5        176.18        205.08        12.79 o                         
  11   5   5        339.56        380.30        14.26 o                         
  13   5   5       1223.63       1262.35        38.97 o                         
  15   5   5       1351.38       1301.81        40.28 o                         
 -28   6   5        436.41        414.53        29.67 o                         
 -26   6   5         45.22         50.41         6.69 o                         
 -24   6   5         76.52         67.29         7.74 o                         
 -22   6   5       1707.33       1844.70        37.96 o                         
 -20   6   5       2022.49       1883.93        34.95 o                         
 -18   6   5        225.96        249.26        12.42 o                         
 -16   6   5        410.94        373.69        14.27 o                         
 -14   6   5        250.76        240.71        11.19 o                         
 -12   6   5       1272.84       1229.96        31.66 o                         
 -10   6   5       4706.42       4317.13        96.33 o                         
  -8   6   5       3249.35       2817.12        60.96 o                         
  -6   6   5       7534.94       8077.56       138.62 o                         
  -4   6   5        788.90        862.58        34.38 o                         
  -2   6   5       9217.91       9245.62       122.33 o                         
   0   6   5       5524.48       5424.18        70.44 o                         
   2   6   5       3217.77       3280.15        52.38 o                         
   4   6   5        103.31        123.82         8.93 o                         
   6   6   5         75.31         86.32         9.34 o                         
   8   6   5        547.22        568.32        17.79 o                         
  10   6   5        841.09        916.37        24.57 o                         
  12   6   5        653.97        647.25        20.73 o                         
  14   6   5        174.49        174.76        15.20 o                         
 -27   7   5         29.46         32.75        11.76 o                         
 -25   7   5         69.77         87.59         8.49 o                         
 -23   7   5          1.38         12.49         8.44 o                         
 -21   7   5        485.46        522.06        23.12 o                         
 -19   7   5        823.75        813.46        23.44 o                         
 -17   7   5         30.86         37.75         9.26 o                         
 -15   7   5         84.91         90.70         9.99 o                         
 -13   7   5        236.34        256.85        11.31 o                         
 -11   7   5        112.62        126.00         9.42 o                         
  -9   7   5          2.50         14.16         5.11 o                         
  -7   7   5       1285.19       1177.27        25.92 o                         
  -5   7   5       1798.76       2045.95        35.98 o                         
  -3   7   5       3149.15       3189.52        42.31 o                         
  -1   7   5        449.43        413.68        15.48 o                         
   1   7   5       5726.43       5728.04        75.87 o                         
   3   7   5         49.44         89.11         8.79 o                         
   5   7   5       1121.06       1020.54        24.53 o                         
   7   7   5        652.69        629.38        19.11 o                         
   9   7   5        381.32        400.99        19.20 o                         
  11   7   5        179.71        173.61        15.03 o                         
  13   7   5          2.20          6.29         6.41 o                         
 -26   8   5        321.31        307.92        17.50 o                         
 -24   8   5        250.51        229.82        24.68 o                         
 -22   8   5        135.96        130.21        10.69 o                         
 -20   8   5       1360.64       1420.17        31.87 o                         
 -18   8   5       1221.87       1241.51        29.60 o                         
 -16   8   5        585.92        587.03        21.26 o                         
 -14   8   5         26.21         34.19         8.85 o                         
 -12   8   5       1895.15       1814.61        32.91 o                         
 -10   8   5       8102.97       8111.23        98.84 o                         
  -8   8   5       4554.35       4788.06        59.22 o                         
  -6   8   5        767.36        772.02        15.62 o                         
  -4   8   5       4123.81       4157.31        50.75 o                         
  -2   8   5       4167.55       4070.46        59.46 o                         
   0   8   5       1645.63       1715.90        29.14 o                         
   2   8   5       1528.98       1488.66        29.91 o                         
   4   8   5        414.89        372.24        14.12 o                         
   6   8   5       1573.97       1573.68        38.10 o                         
   8   8   5        999.22       1066.68        28.17 o                         
  10   8   5        149.73        125.69        11.41 o                         
  12   8   5          8.15         13.94         4.91 o                         
 -25   9   5        950.99        993.38        33.35 o                         
 -23   9   5       1447.49       1451.42        38.91 o                         
 -21   9   5        976.83       1081.52        36.66 o                         
 -19   9   5          1.02         12.96         7.53 o                         
 -17   9   5       1959.07       1889.71        61.08 o                         
 -15   9   5       5322.73       5365.74        80.65 o                         
 -13   9   5       6054.38       6259.78        90.16 o                         
 -11   9   5       1295.64       1239.68        27.82 o                         
  -9   9   5        486.45        485.11        19.11 o                         
  -7   9   5       7099.56       7294.91        90.72 o                         
  -5   9   5       5661.45       5695.54        64.23 o                         
  -3   9   5       2921.44       2914.76        42.61 o                         
  -1   9   5        416.70        473.43        18.39 o                         
   1   9   5        578.42        646.97        20.46 o                         
   3   9   5       1966.39       1982.89        39.59 o                         
   5   9   5       3065.78       3057.18        50.58 o                         
   7   9   5        816.24        777.70        23.13 o                         
   9   9   5          6.54         11.25         7.19 o                         
  11   9   5        715.26        708.74        26.55 o                         
 -22  10   5        911.56        829.30        19.95 o                         
 -20  10   5       2831.63       2868.84        84.52 o                         
 -18  10   5       3262.22       3302.42       107.86 o                         
 -16  10   5        396.12        372.56        19.67 o                         
 -14  10   5        116.48        133.66        16.17 o                         
 -12  10   5       1975.45       2003.96        52.60 o                         
 -10  10   5       4806.96       4739.02        77.21 o                         
  -8  10   5       4612.75       4860.62        69.97 o                         
  -6  10   5        424.81        405.31        23.48 o                         
  -4  10   5        242.36        305.52        14.45 o                         
  -2  10   5       4243.99       4222.43        55.93 o                         
   0  10   5       7378.39       7904.08       150.33 o                         
   2  10   5       2319.47       2280.62        47.40 o                         
   4  10   5        278.46        257.16        13.90 o                         
   6  10   5        428.62        390.61        17.26 o                         
   8  10   5       1588.67       1697.82        53.84 o                         
  10  10   5       1386.75       1154.31        49.82 o                         
 -21  11   5        488.38        449.49        20.88 o                         
 -19  11   5         81.45         75.15         8.05 o                         
 -17  11   5       3299.03       3335.02        85.56 o                         
 -15  11   5       6188.51       6265.65       111.33 o                         
 -13  11   5       3956.02       4080.76       131.85 o                         
 -11  11   5        735.10        725.88        24.75 o                         
  -9  11   5        274.71        276.93        16.06 o                         
  -7  11   5       1566.23       1651.11        49.46 o                         
  -5  11   5       3741.82       3802.76        70.25 o                         
  -3  11   5       2224.52       2196.09        51.28 o                         
  -1  11   5        348.60        367.58        16.87 o                         
   1  11   5        179.29        245.00        14.68 o                         
   3  11   5       2011.28       2028.97        61.77 o                         
   5  11   5       2101.61       2089.19        62.14 o                         
   7  11   5       1243.35       1147.10        39.14 o                         
 -18  12   5        184.55        187.17        10.56 o                         
 -16  12   5        277.83        260.98        28.41 o                         
 -14  12   5          5.67         -1.04         6.91 o                         
 -12  12   5        731.06        782.76        28.68 o                         
 -10  12   5       1441.88       1483.27        37.98 o                         
  -8  12   5       1154.43       1267.03        75.10 o                         
  -6  12   5        242.86        213.10        14.94 o                         
  -4  12   5         45.43         52.13         9.58 o                         
  -2  12   5       1074.39       1059.49        30.82 o                         
   0  12   5       1804.18       2024.10        52.99 o                         
   2  12   5       1363.70       1262.52        52.86 o                         
   4  12   5        469.21        414.26        22.55 o                         
 -15  13   5         88.48         67.09         6.78 o                         
 -13  13   5        100.36         99.80         8.43 o                         
 -11  13   5         77.53        113.72        11.95 o                         
  -9  13   5         22.55         23.24         6.98 o                         
  -7  13   5         91.46        118.80        13.01 o                         
  -5  13   5        430.26        338.81        15.68 o                         
  -3  13   5        592.41        643.72        31.67 o                         
  -1  13   5        315.68        337.33        27.29 o                         
   1  13   5         60.75         46.35         7.94 o                         
 -32   0   6        443.48        394.64        26.73 o                         
 -30   0   6       2193.02       2192.30        72.60 o                         
 -28   0   6       3513.20       3770.58       160.38 o                         
 -26   0   6       2177.24       2180.75        65.24 o                         
 -24   0   6          0.19         14.48         9.94 o                         
 -22   0   6      16852.29      16284.83       223.67 o                         
 -20   0   6      26285.50      25854.70       457.01 o                         
 -18   0   6      28613.28      31192.04       759.67 o                         
 -16   0   6       2430.64       2203.84        82.75 o                         
 -14   0   6       1660.45       1765.07        67.26 o                         
 -12   0   6       6479.60       5412.54       144.76 o                         
 -10   0   6      39134.69      39720.14       653.11 o                         
  -8   0   6      50436.25      47597.44       888.52 o                         
  -6   0   6       4558.85       4368.38        96.51 o                         
  -4   0   6       4640.27       5020.92       113.69 o                         
  -2   0   6      50778.23      52701.29      1378.52 o                         
   0   0   6      71892.82      71121.98      2052.80 o                         
   2   0   6      16457.35      16647.16       473.49 o                         
   4   0   6        122.96        118.07        13.63 o                         
   6   0   6       1962.04       2096.67        54.02 o                         
   8   0   6       5481.06       5628.68       127.42 o                         
  10   0   6       5750.43       5619.46       113.41 o                         
  12   0   6        765.23        760.21        41.45 o                         
  14   0   6         35.33          8.38         8.59 o                         
 -31   1   6        425.99        352.47        11.70 o                         
 -29   1   6          5.15          7.43        10.34 o                         
 -27   1   6       1714.04       1847.48        43.75 o                         
 -25   1   6      10556.22      10841.89       127.00 o                         
 -23   1   6       8690.27       8596.14        96.16 o                         
 -21   1   6       5459.48       5490.68        71.63 o                         
 -19   1   6         23.08         24.37         7.97 o                         
 -17   1   6      12220.05      11767.76       208.48 o                         
 -15   1   6      38247.73      38706.81       583.28 o                         
 -13   1   6      87945.44      85562.14      1238.05 o                         
 -11   1   6      27909.54      30357.82       405.10 o                         
  -9   1   6       2700.58       2932.87        44.39 o                         
  -7   1   6      53734.88      54538.03       670.90 o                         
  -5   1   6      70605.57      70647.23      1681.14 o                         
  -3   1   6      30697.46      31663.11       478.96 o                         
  -1   1   6       1390.87       1216.53        30.78 o                         
   1   1   6       7329.72       7521.74       142.93 o                         
   3   1   6      18550.64      18048.78       208.89 o                         
   5   1   6      15773.12      16230.28       169.68 o                         
   7   1   6       3031.54       3134.16        50.21 o                         
   9   1   6          2.00          4.70         7.25 o                         
  11   1   6        340.98        327.72        15.55 o                         
  13   1   6       1178.97       1242.27        39.52 o                         
  15   1   6        877.45        831.35        49.68 o                         
 -32   2   6        176.56        110.56        12.04 o                         
 -30   2   6       1191.67       1199.56        34.92 o                         
 -28   2   6       1666.75       1809.09        37.39 o                         
 -26   2   6        447.13        416.24        17.30 o                         
 -24   2   6         13.01         35.47         9.07 o                         
 -22   2   6        241.93        225.64        12.46 o                         
 -20   2   6       6385.59       6616.85        69.39 o                         
 -18   2   6      10331.97      10075.81       277.66 o                         
 -16   2   6       2575.14       2573.83        62.60 o                         
 -14   2   6        647.25        668.99        33.37 o                         
 -12   2   6      43292.45      41255.29       601.28 o                         
 -10   2   6      42070.77      41764.66       658.38 o                         
  -8   2   6      11660.66      11480.36       189.27 o                         
  -6   2   6       6404.87       6630.14        97.80 o                         
  -4   2   6        103.64        107.15        10.59 o                         
  -2   2   6       9896.86      10212.19       160.66 o                         
   0   2   6       4478.42       4251.91        70.46 o                         
   2   2   6       5978.95       6294.53        97.02 o                         
   4   2   6       2165.34       2421.82        38.17 o                         
   6   2   6        871.78        923.02        20.25 o                         
   8   2   6       3726.27       3917.50        65.77 o                         
  10   2   6       2216.98       2158.40        42.36 o                         
  12   2   6        927.49        918.31        27.16 o                         
  14   2   6         78.50         95.22        12.23 o                         
 -31   3   6          2.44         -3.57         4.31 o                         
 -29   3   6          5.21          3.68         5.68 o                         
 -27   3   6        215.14        247.71        12.34 o                         
 -25   3   6        448.32        435.06        16.65 o                         
 -23   3   6       1976.64       1908.83        38.77 o                         
 -21   3   6        130.78        155.52        10.64 o                         
 -19   3   6         13.05         14.31         6.14 o                         
 -17   3   6       3421.38       3295.93       105.11 o                         
 -15   3   6       3089.70       2943.71        69.36 o                         
 -13   3   6        110.58        133.25        14.00 o                         
 -11   3   6        384.74        417.51        16.58 o                         
  -9   3   6        125.75        118.30        10.81 o                         
  -7   3   6      12591.98      13447.88       199.17 o                         
  -5   3   6       2516.14       2863.71        60.94 o                         
  -3   3   6        384.77        398.11        16.35 o                         
  -1   3   6        322.43        328.86        16.98 o                         
   1   3   6          1.64         18.08         7.44 o                         
   3   3   6         30.30         35.76         6.67 o                         
   5   3   6        122.24        167.77        13.06 o                         
   7   3   6        483.94        494.62        16.68 o                         
   9   3   6        208.81        191.97        11.94 o                         
  11   3   6         86.34         75.70         8.71 o                         
  13   3   6         49.03         43.78         6.39 o                         
  15   3   6         64.34         45.78         6.24 o                         
 -30   4   6          1.96          4.79         4.34 o                         
 -28   4   6        123.85        112.48         9.11 o                         
 -26   4   6        111.50        102.68         9.01 o                         
 -24   4   6        769.04        794.25        21.90 o                         
 -22   4   6         31.02         34.14         7.27 o                         
 -20   4   6       3062.08       3137.59        47.64 o                         
 -18   4   6       2647.58       2985.00        40.78 o                         
 -16   4   6       9895.75       9557.01       173.77 o                         
 -14   4   6       1701.40       1703.89        54.31 o                         
 -12   4   6       2453.22       2549.25        58.13 o                         
 -10   4   6      10311.46      10574.47       163.18 o                         
  -8   4   6        116.74        300.00        19.86 o                         
  -6   4   6       6561.31       8106.39       154.63 o                         
  -4   4   6       2973.07       2869.66        62.44 o                         
  -2   4   6       4484.68       4336.83        82.64 o                         
   0   4   6       1795.53       1878.92        36.72 o                         
   2   4   6       2912.35       2812.43        43.16 o                         
   4   4   6         18.06         20.95         6.84 o                         
   6   4   6        771.59        704.97        21.18 o                         
   8   4   6        394.80        414.06        18.52 o                         
  10   4   6        154.67        174.97        11.40 o                         
  12   4   6          8.31         17.59        10.06 o                         
  14   4   6         59.27         54.93         5.92 o                         
 -29   5   6         10.44          8.44         4.25 o                         
 -27   5   6        437.77        491.14        15.05 o                         
 -25   5   6       1518.28       1694.96        41.29 o                         
 -23   5   6       2463.53       2654.17        51.89 o                         
 -21   5   6        242.89        212.74        12.27 o                         
 -19   5   6         44.68         56.28         6.75 o                         
 -17   5   6       4058.64       4162.00        55.06 o                         
 -15   5   6      19141.59      18468.86       221.65 o                         
 -13   5   6       9323.06       9722.88       181.11 o                         
 -11   5   6       2234.02       2238.26        71.71 o                         
  -9   5   6        103.86        101.75        10.42 o                         
  -7   5   6      15234.19      15464.97       233.87 o                         
  -5   5   6      35227.09      36451.66       577.90 o                         
  -3   5   6       4190.93       4262.26        80.77 o                         
  -1   5   6        161.87        197.22        10.01 o                         
   1   5   6       2217.54       2238.88        37.24 o                         
   3   5   6       1093.02       1124.58        26.09 o                         
   5   5   6       1072.92       1054.99        25.01 o                         
   7   5   6        457.08        533.58        20.90 o                         
   9   5   6         45.20         34.49         7.22 o                         
  11   5   6        728.62        781.20        33.14 o                         
  13   5   6        598.56        567.80        18.24 o                         
 -28   6   6       2061.32       1733.81        56.32 o                         
 -26   6   6       1763.13       1607.83        33.79 o                         
 -24   6   6        249.94        277.21        21.30 o                         
 -22   6   6       1022.16       1082.16        33.80 o                         
 -20   6   6       8213.18       7914.97        93.56 o                         
 -18   6   6      10047.11      10031.96       112.30 o                         
 -16   6   6       2168.96       2050.25        33.14 o                         
 -14   6   6        509.62        508.90        16.31 o                         
 -12   6   6      16961.40      16694.95       183.22 o                         
 -10   6   6      26929.29      26609.31       327.69 o                         
  -8   6   6      18176.60      17431.40       265.56 o                         
  -6   6   6       4069.17       4094.85        67.55 o                         
  -4   6   6       3422.46       3391.57        43.81 o                         
  -2   6   6      15496.52      15058.31       156.89 o                         
   0   6   6      20328.90      20077.50       191.48 o                         
   2   6   6       4788.65       4861.91        58.61 o                         
   4   6   6         13.83         12.79         7.33 o                         
   6   6   6       2970.67       2975.61        59.38 o                         
   8   6   6       4613.13       4785.27        69.88 o                         
  10   6   6       1967.80       1895.51        56.15 o                         
  12   6   6        505.37        470.38        20.06 o                         
 -27   7   6       1116.70        962.17        27.50 o                         
 -25   7   6       3390.86       3422.08        72.79 o                         
 -23   7   6       4510.72       4640.71        83.49 o                         
 -21   7   6       1459.83       1383.32        40.63 o                         
 -19   7   6        935.31        922.97        29.43 o                         
 -17   7   6       5379.44       5472.15        93.79 o                         
 -15   7   6      18955.94      18913.10       217.84 o                         
 -13   7   6      13907.62      13764.58       166.81 o                         
 -11   7   6       5969.32       6097.73        70.72 o                         
  -9   7   6        187.18        212.61         9.17 o                         
  -7   7   6       9381.11       9070.30        90.41 o                         
  -5   7   6      17601.22      17812.11       181.94 o                         
  -3   7   6      20877.50      21271.62       199.73 o                         
  -1   7   6       4161.92       4249.89        57.23 o                         
   1   7   6        102.98         95.47         9.63 o                         
   3   7   6       8089.65       8085.55       111.08 o                         
   5   7   6       6413.90       6609.09        90.28 o                         
   7   7   6       1615.55       1677.74        42.20 o                         
   9   7   6         13.57         10.15         7.16 o                         
  11   7   6        762.24        777.24        32.25 o                         
 -26   8   6        614.21        663.07        24.82 o                         
 -24   8   6        209.97        204.08        11.52 o                         
 -22   8   6       2986.31       2889.06        58.69 o                         
 -20   8   6       4762.77       4738.12        92.74 o                         
 -18   8   6       3528.20       3679.02        63.03 o                         
 -16   8   6       2224.09       2288.00        48.72 o                         
 -14   8   6         43.41         37.74         7.76 o                         
 -12   8   6       4937.57       4969.00        76.67 o                         
 -10   8   6      10351.61      10442.01       107.92 o                         
  -8   8   6       6889.64       6919.59        73.35 o                         
  -6   8   6        468.46        495.15        13.97 o                         
  -4   8   6       4276.05       4614.01        56.96 o                         
  -2   8   6       9192.68       9143.42        96.80 o                         
   0   8   6       7092.69       7009.80       101.75 o                         
   2   8   6       3541.76       3615.49        52.94 o                         
   4   8   6        735.05        760.93        18.85 o                         
   6   8   6        216.01        212.20        10.73 o                         
   8   8   6       1306.10       1229.16        31.82 o                         
  10   8   6       1623.47       1491.29       102.09 o                         
 -25   9   6        653.09        595.49        19.33 o                         
 -23   9   6       1052.08       1079.40        34.64 o                         
 -21   9   6        247.45        282.76        14.79 o                         
 -19   9   6        722.24        717.94        22.73 o                         
 -17   9   6       4279.14       4250.19        84.58 o                         
 -15   9   6       3060.41       3232.19        54.29 o                         
 -13   9   6       3429.58       3459.75        58.11 o                         
 -11   9   6        432.51        424.98        14.78 o                         
  -9   9   6        514.80        538.75        14.89 o                         
  -7   9   6       1154.76       1237.64        26.92 o                         
  -5   9   6        878.81        970.11        24.90 o                         
  -3   9   6       1131.84       1086.75        26.70 o                         
  -1   9   6       2143.57       2005.57        49.50 o                         
   1   9   6          5.02         16.41         6.64 o                         
   3   9   6        349.11        334.00        13.54 o                         
   5   9   6       1067.12       1087.93        27.45 o                         
   7   9   6        949.48        967.39        25.21 o                         
   9   9   6        256.19        215.41        12.03 o                         
 -24  10   6         81.71         66.06         7.41 o                         
 -22  10   6         74.14         75.38         8.92 o                         
 -20  10   6        106.48        121.24         9.28 o                         
 -18  10   6        610.18        668.22        22.58 o                         
 -16  10   6        488.45        484.57        26.71 o                         
 -14  10   6        255.02        282.95        17.21 o                         
 -12  10   6         15.96         16.61         8.68 o                         
 -10  10   6        115.79        126.19        13.06 o                         
  -8  10   6        243.61        249.57        20.38 o                         
  -6  10   6        153.83        154.42         9.52 o                         
  -4  10   6         61.71         92.07         8.02 o                         
  -2  10   6        606.82        554.17        22.61 o                         
   0  10   6        373.42        349.97        18.55 o                         
   2  10   6        558.40        606.39        18.92 o                         
   4  10   6        359.58        342.45        18.91 o                         
   6  10   6        234.89        258.71        15.72 o                         
   8  10   6          0.62          1.39         4.25 o                         
 -21  11   6        125.71        110.69         8.67 o                         
 -19  11   6        454.62        448.21        19.85 o                         
 -17  11   6          6.91         10.86         6.79 o                         
 -15  11   6        892.72        895.03        26.81 o                         
 -13  11   6        220.96        233.28        18.77 o                         
 -11  11   6         18.98         13.61         7.56 o                         
  -9  11   6        144.55        183.79        13.51 o                         
  -7  11   6        322.37        284.81        16.95 o                         
  -5  11   6        184.27        160.12        10.72 o                         
  -3  11   6          4.06         24.55         9.03 o                         
  -1  11   6         78.04         88.82        10.12 o                         
   1  11   6        526.47        543.39        19.64 o                         
   3  11   6        522.20        517.52        38.77 o                         
   5  11   6        172.61        148.50        10.56 o                         
 -20  12   6        513.18        426.40        27.43 o                         
 -18  12   6        433.21        462.38        19.24 o                         
 -16  12   6        521.01        482.07        23.56 o                         
 -14  12   6         15.71          7.62         7.69 o                         
 -12  12   6        255.40        231.96        15.26 o                         
 -10  12   6       1384.90       1487.38        46.71 o                         
  -8  12   6       1348.89       1224.85        49.55 o                         
  -6  12   6         79.60         57.53         9.44 o                         
  -4  12   6        384.40        387.72        23.74 o                         
  -2  12   6       1262.63       1315.57        67.99 o                         
   0  12   6        993.30       1035.22        98.11 o                         
   2  12   6        412.46        308.07        19.60 o                         
 -15  13   6       1041.48        955.15        96.85 o                         
 -13  13   6        993.15        896.18        28.77 o                         
 -11  13   6        188.57        193.42        16.53 o                         
  -9  13   6         89.35        115.38         9.96 o                         
  -7  13   6        693.16        601.39        42.13 o                         
  -5  13   6       1499.14       1473.22        43.35 o                         
  -3  13   6        903.03        887.78        56.12 o                         
  -1  13   6         31.43          8.12         8.12 o                         
 -33   1   7        217.96        190.22         9.81 o                         
 -31   1   7         40.29         37.70         8.75 o                         
 -29   1   7        203.26        194.55        13.39 o                         
 -27   1   7        530.96        502.44        20.91 o                         
 -25   1   7       3582.86       3800.57        56.98 o                         
 -23   1   7       9887.53       9760.21       112.91 o                         
 -21   1   7       3568.25       3703.98        51.96 o                         
 -19   1   7         43.55         24.82        10.53 o                         
 -17   1   7       4651.30       4280.99       105.44 o                         
 -15   1   7      22640.69      23660.87       400.47 o                         
 -13   1   7       2664.12       2267.16        49.94 o                         
 -11   1   7         58.40         46.58         5.03 o                         
  -9   1   7       1774.32       1714.06        33.43 o                         
  -7   1   7      10675.63      10888.10       250.39 o                         
  -5   1   7      19619.91      21131.31       380.04 o                         
  -3   1   7       7742.45       7910.44       168.67 o                         
  -1   1   7       1271.75       1179.95        48.51 o                         
   1   1   7       1621.28       1778.40        37.21 o                         
   3   1   7       2893.27       2930.81        48.31 o                         
   5   1   7       1517.68       1459.58        32.63 o                         
   7   1   7        312.61        319.92        12.91 o                         
   9   1   7         10.98          7.50         5.94 o                         
  11   1   7        239.12        255.87        14.46 o                         
  13   1   7        433.37        406.56        23.19 o                         
 -32   2   7         53.42         36.50         4.72 o                         
 -30   2   7       1946.11       1997.03        53.24 o                         
 -28   2   7       3145.22       3184.19        57.84 o                         
 -26   2   7       3522.06       3450.35        96.51 o                         
 -24   2   7        218.98        222.38        13.65 o                         
 -22   2   7       7378.52       7262.97        94.50 o                         
 -20   2   7      23288.87      23849.81       308.30 o                         
 -18   2   7      23617.04      23666.14       504.30 o                         
 -16   2   7       6124.29       6174.54       127.75 o                         
 -14   2   7         31.83         27.08         7.63 o                         
 -12   2   7      22208.00      21818.34       298.82 o                         
 -10   2   7      36298.39      35040.70       446.03 o                         
  -8   2   7       3675.85       3108.00        61.14 o                         
  -6   2   7         66.00        114.51        25.56 o                         
  -4   2   7       4526.36       4470.84       109.51 o                         
  -2   2   7      21788.95      21008.62       332.88 o                         
   0   2   7      24256.99      23868.58       266.93 o                         
   2   2   7       8967.47       8795.58       108.35 o                         
   4   2   7          5.34         10.16         6.21 o                         
   6   2   7        810.47        836.33        20.18 o                         
   8   2   7       2254.74       2164.11        46.11 o                         
  10   2   7       1816.24       1829.32        42.30 o                         
  12   2   7        187.97        179.68        18.78 o                         
 -31   3   7        602.02        582.27        17.97 o                         
 -29   3   7          5.73          8.70         6.10 o                         
 -27   3   7       2564.60       2649.48        44.55 o                         
 -25   3   7       8834.32       8748.36       127.01 o                         
 -23   3   7       6008.07       6247.49        79.71 o                         
 -21   3   7       6606.88       6728.68        85.61 o                         
 -19   3   7        342.68        304.89        13.35 o                         
 -17   3   7      16146.88      15426.96       274.90 o                         
 -15   3   7      62661.94      60552.80       983.52 o                         
 -13   3   7      59910.09      57595.33      1930.12 o                         
 -11   3   7       9477.62       9826.25       214.03 o                         
  -9   3   7       3950.09       3582.59        71.71 o                         
  -7   3   7      55028.33      56082.53       767.24 o                         
  -5   3   7      45274.89      44654.66       751.10 o                         
  -3   3   7      18320.94      18172.30       253.55 o                         
  -1   3   7         50.98         82.11         9.63 o                         
   1   3   7       2731.68       2895.71        39.01 o                         
   3   3   7       5651.03       5709.03        80.28 o                         
   5   3   7       6733.84       6819.70        99.69 o                         
   7   3   7       1220.74       1257.25        32.06 o                         
   9   3   7          4.24         12.19         6.65 o                         
  11   3   7        226.28        218.84        17.36 o                         
  13   3   7        698.17        588.45        23.60 o                         
 -32   4   7        942.75        812.84        27.99 o                         
 -30   4   7       2704.46       2640.11        50.09 o                         
 -28   4   7       4334.58       4325.68        79.52 o                         
 -26   4   7       2096.97       1915.09        48.03 o                         
 -24   4   7        954.49        920.20        21.79 o                         
 -22   4   7       2840.57       2820.31        44.63 o                         
 -20   4   7      24452.66      24818.48       230.82 o                         
 -18   4   7      26249.18      25133.28       289.45 o                         
 -16   4   7       4540.49       4798.57       116.46 o                         
 -14   4   7       4577.40       4305.01        94.97 o                         
 -12   4   7      21330.49      21329.82       309.03 o                         
 -10   4   7      57252.91      55815.43       850.71 o                         
  -8   4   7      38826.37      39424.45       601.62 o                         
  -6   4   7       5219.47       5339.26       116.19 o                         
  -4   4   7       5175.73       5071.38        87.49 o                         
  -2   4   7      22590.64      22300.89       235.79 o                         
   0   4   7      21375.28      21373.03       212.63 o                         
   2   4   7       3972.93       4020.55        79.28 o                         
   4   4   7         21.21         32.74         8.72 o                         
   6   4   7       2222.66       2252.23        41.15 o                         
   8   4   7       4077.79       4071.09        70.36 o                         
  10   4   7       2405.95       2425.18        53.07 o                         
  12   4   7        828.37        776.77        30.57 o                         
 -31   5   7        545.56        478.61        39.05 o                         
 -29   5   7          9.93          6.35         6.53 o                         
 -27   5   7        674.39        686.29        27.20 o                         
 -25   5   7       3630.05       3646.85        67.13 o                         
 -23   5   7      10068.50      10300.04       117.09 o                         
 -21   5   7        112.58        122.66         9.68 o                         
 -19   5   7       3243.05       3205.06        47.37 o                         
 -17   5   7      10334.45      10080.18       140.71 o                         
 -15   5   7      21627.58      20825.42       233.71 o                         
 -13   5   7      14971.89      15591.87       257.57 o                         
 -11   5   7       7309.39       6895.31       119.55 o                         
  -9   5   7         75.49        161.64        21.82 o                         
  -7   5   7       4894.02       4942.74       153.31 o                         
  -5   5   7      17060.20      16842.40       190.20 o                         
  -3   5   7       5308.80       5575.50        73.07 o                         
  -1   5   7       3376.49       3341.42        45.72 o                         
   1   5   7         17.21         27.99         7.16 o                         
   3   5   7       6215.40       6318.97        94.42 o                         
   5   5   7       4246.80       4270.63        75.69 o                         
   7   5   7       2099.04       2157.56        44.70 o                         
   9   5   7         98.65        124.62         7.82 o                         
  11   5   7        277.26        288.19        15.21 o                         
 -30   6   7        551.32        527.33        34.99 o                         
 -28   6   7        704.52        647.96        19.83 o                         
 -26   6   7         83.37         98.38         9.17 o                         
 -24   6   7        898.70        913.76        28.36 o                         
 -22   6   7        396.48        438.83        15.32 o                         
 -20   6   7        435.26        448.89        15.92 o                         
 -18   6   7       1207.35       1158.85        29.39 o                         
 -16   6   7       1141.81       1011.35        20.35 o                         
 -14   6   7        255.63        215.36         9.88 o                         
 -12   6   7       1717.05       1801.82        26.83 o                         
 -10   6   7        639.55        648.35        20.24 o                         
  -8   6   7       2296.26       2021.64        31.90 o                         
  -6   6   7        599.99        520.21        14.54 o                         
  -4   6   7        126.20        118.11        11.02 o                         
  -2   6   7        945.45        988.30        21.21 o                         
   0   6   7        769.54        775.67        20.00 o                         
   2   6   7       1559.98       1573.32        34.13 o                         
   4   6   7       1941.34       1868.63        41.28 o                         
   6   6   7         12.54         23.07         7.72 o                         
   8   6   7        362.19        379.72        14.59 o                         
  10   6   7        734.22        816.49        26.69 o                         
 -29   7   7        155.60        154.93        13.26 o                         
 -27   7   7        106.11         95.36         9.78 o                         
 -25   7   7         28.28         35.26         7.91 o                         
 -23   7   7          2.01         -0.42         6.64 o                         
 -21   7   7         51.61         41.41         8.27 o                         
 -19   7   7        208.24        230.32        18.54 o                         
 -17   7   7        223.55        197.22        12.47 o                         
 -15   7   7       1106.35       1142.18        26.33 o                         
 -13   7   7        106.10        125.51         8.06 o                         
 -11   7   7          0.35          6.41         4.39 o                         
  -9   7   7        326.41        396.89        11.42 o                         
  -7   7   7        865.26        877.72        19.71 o                         
  -5   7   7       2176.68       2339.65        32.43 o                         
  -3   7   7       1579.57       1547.93        26.80 o                         
  -1   7   7       3065.30       3073.15        44.90 o                         
   1   7   7        122.19        142.80        10.47 o                         
   3   7   7         24.64         44.40         9.74 o                         
   5   7   7          7.03         18.68         6.67 o                         
   7   7   7         45.35         58.26         6.86 o                         
   9   7   7        230.05        234.49        11.05 o                         
 -28   8   7        485.88        411.28        23.37 o                         
 -26   8   7        938.58        918.20        42.44 o                         
 -24   8   7         40.90         34.91         8.58 o                         
 -22   8   7         26.47         18.47         7.06 o                         
 -20   8   7       2953.90       2935.94        52.25 o                         
 -18   8   7       1206.70       1264.87        37.48 o                         
 -16   8   7        134.93        131.69        10.23 o                         
 -14   8   7         98.80        118.82        10.11 o                         
 -12   8   7       2884.37       2641.36        40.91 o                         
 -10   8   7       5084.53       4889.16        58.34 o                         
  -8   8   7        991.66       1118.55        21.77 o                         
  -6   8   7        312.21        352.39        12.96 o                         
  -4   8   7        397.64        376.57        12.38 o                         
  -2   8   7       1147.16       1158.25        24.60 o                         
   0   8   7       2089.74       2224.64        32.60 o                         
   2   8   7         47.52         60.54         7.24 o                         
   4   8   7         75.23         76.16         8.81 o                         
   6   8   7        735.07        743.37        24.19 o                         
   8   8   7        503.87        498.20        23.03 o                         
 -27   9   7        299.69        247.87        14.05 o                         
 -25   9   7       1451.63       1609.26        40.38 o                         
 -23   9   7       2270.84       2098.79        67.52 o                         
 -21   9   7       1773.65       1803.96        33.57 o                         
 -19   9   7         24.36         27.41         8.91 o                         
 -17   9   7       5281.52       5588.96        83.51 o                         
 -15   9   7      10016.70      10204.61       186.08 o                         
 -13   9   7       5195.74       5129.65        73.26 o                         
 -11   9   7        418.84        398.58        13.97 o                         
  -9   9   7        676.88        630.98        18.05 o                         
  -7   9   7       2754.15       3018.93        41.87 o                         
  -5   9   7       6632.62       6669.05        93.33 o                         
  -3   9   7       3469.21       3315.99        49.88 o                         
  -1   9   7         28.86         40.34         7.90 o                         
   1   9   7       1683.16       1728.47        34.70 o                         
   3   9   7       2548.32       2657.09        47.87 o                         
   5   9   7       1258.15       1366.16        50.15 o                         
   7   9   7        278.48        224.40         9.62 o                         
 -24  10   7         26.60         28.48         6.83 o                         
 -22  10   7       1251.16       1090.42        41.08 o                         
 -20  10   7       1920.61       2016.28        47.82 o                         
 -18  10   7       2822.51       2995.50        60.52 o                         
 -16  10   7       2373.37       2370.96        57.19 o                         
 -14  10   7         18.22         29.43        12.65 o                         
 -12  10   7       3518.14       3678.10        82.67 o                         
 -10  10   7       7211.00       7162.74       123.73 o                         
  -8  10   7       3939.45       4139.47        58.78 o                         
  -6  10   7         99.19         87.55         8.71 o                         
  -4  10   7       2580.19       2436.04        51.85 o                         
  -2  10   7       3409.43       3413.95        56.03 o                         
   0  10   7       3251.84       3452.95        50.81 o                         
   2  10   7       1890.22       1771.59        51.62 o                         
   4  10   7        131.88        143.22        13.78 o                         
   6  10   7        145.23        133.51         9.69 o                         
 -23  11   7       1270.26       1114.31        34.89 o                         
 -21  11   7        661.22        636.64        53.14 o                         
 -19  11   7        292.19        271.77        13.33 o                         
 -17  11   7       1902.35       2005.15        53.24 o                         
 -15  11   7       2116.62       2164.14        82.09 o                         
 -13  11   7       2268.24       2382.55        79.94 o                         
 -11  11   7        753.06        784.33        26.77 o                         
  -9  11   7         55.34         57.60         8.86 o                         
  -7  11   7       1867.65       2095.15        44.89 o                         
  -5  11   7       2509.36       2542.53        52.97 o                         
  -3  11   7       3481.79       3460.16        55.51 o                         
  -1  11   7        861.19        836.79        24.31 o                         
   1  11   7         60.96        105.37        13.09 o                         
   3  11   7        676.36        625.26        21.55 o                         
 -20  12   7        550.63        519.25        15.37 o                         
 -18  12   7       1046.95       1040.26        25.59 o                         
 -16  12   7        143.80        123.64        10.29 o                         
 -14  12   7        153.34        134.18         8.90 o                         
 -12  12   7        459.10        459.52        24.48 o                         
 -10  12   7        545.79        547.29        21.96 o                         
  -8  12   7        871.00        891.49        38.36 o                         
  -6  12   7        610.12        642.80        28.46 o                         
  -4  12   7         15.06         19.80         7.45 o                         
  -2  12   7        666.63        678.39        35.32 o                         
   0  12   7        958.66        940.32        35.72 o                         
 -15  13   7        366.73        282.47        11.92 o                         
 -13  13   7        742.94        630.81        28.59 o                         
 -11  13   7        356.49        347.07        21.59 o                         
  -9  13   7         11.05          2.25         6.28 o                         
  -7  13   7        118.91        126.54        21.41 o                         
  -5  13   7        180.10        150.09        13.36 o                         
 -34   0   8         75.03         62.82         7.51 o                         
 -32   0   8        564.88        465.52        19.92 o                         
 -30   0   8       4736.42       5149.25       157.32 o                         
 -28   0   8       9336.20       9310.94       209.02 o                         
 -26   0   8       5444.75       5270.22       168.98 o                         
 -24   0   8          3.89         13.83        11.71 o                         
 -22   0   8       4996.94       5058.27       101.07 o                         
 -20   0   8      33982.54      34011.19       510.00 o                         
 -18   0   8      24086.87      24133.86       626.24 o                         
 -16   0   8      10037.97      10023.65       284.70 o                         
 -14   0   8        105.08        187.27        26.65 o                         
 -12   0   8      57798.81      55543.08      1357.12 o                         
 -10   0   8      54296.86      49065.31      1132.29 o                         
  -8   0   8      10742.51       8812.24       215.63 o                         
  -6   0   8       7878.45       8736.20       190.49 o                         
  -4   0   8       3391.35       3792.75       131.86 o                         
  -2   0   8      16856.19      16674.16       273.80 o                         
   0   0   8      17240.22      15870.20       238.51 o                         
   2   0   8       8301.75       8511.69       149.26 o                         
   4   0   8        361.85        469.53        24.33 o                         
   6   0   8       1234.05       1342.63        41.88 o                         
   8   0   8       3833.27       3894.31       146.93 o                         
  10   0   8       2148.84       2370.90        73.03 o                         
 -33   1   8       1122.44       1095.58        20.88 o                         
 -31   1   8        656.69        577.31        18.18 o                         
 -29   1   8          6.60          9.79         7.73 o                         
 -27   1   8       3224.65       3207.30        52.88 o                         
 -25   1   8      13902.31      13995.01       179.96 o                         
 -23   1   8      14812.75      15209.62       172.53 o                         
 -21   1   8       7390.09       7216.59        97.55 o                         
 -19   1   8        742.01        954.55        35.90 o                         
 -17   1   8      11634.35      11642.55       220.33 o                         
 -15   1   8      44828.48      45018.58       669.69 o                         
 -13   1   8      37966.89      35644.66       416.42 o                         
 -11   1   8       5405.02       5235.29        81.31 o                         
  -9   1   8       8091.60       8575.39       169.59 o                         
  -7   1   8      51360.67      52306.52       651.40 o                         
  -5   1   8      44081.72      46685.23       698.17 o                         
  -3   1   8      19914.33      19983.10       511.83 o                         
  -1   1   8       1099.47        974.96        26.97 o                         
   1   1   8       1416.51       1422.04        32.20 o                         
   3   1   8       4920.38       4797.77        63.87 o                         
   5   1   8       4197.48       4542.41        72.56 o                         
   7   1   8       1209.41       1271.31        28.67 o                         
   9   1   8         38.07         30.04         8.57 o                         
  11   1   8        321.97        272.21        13.98 o                         
 -32   2   8        817.53        850.56        19.39 o                         
 -30   2   8       2347.96       2449.23        49.41 o                         
 -28   2   8       1874.58       2019.69        86.57 o                         
 -26   2   8        886.38        883.83        23.82 o                         
 -24   2   8       1130.59       1072.37        25.18 o                         
 -22   2   8       5090.75       4970.75        66.91 o                         
 -20   2   8      10530.62      10177.35       113.25 o                         
 -18   2   8      14280.84      13778.98       288.34 o                         
 -16   2   8        661.84        819.60        38.07 o                         
 -14   2   8        950.46        886.69        26.23 o                         
 -12   2   8       1556.55       1230.17        44.74 o                         
 -10   2   8      12313.60      11875.38       167.35 o                         
  -8   2   8      24178.42      25827.01       365.35 o                         
  -6   2   8       1687.43       1988.04        66.69 o                         
  -4   2   8        876.93        985.12        33.14 o                         
  -2   2   8       9704.08       9400.90       112.32 o                         
   0   2   8       7311.12       7119.36        83.08 o                         
   2   2   8        395.22        437.24        14.93 o                         
   4   2   8         15.37         10.39         6.22 o                         
   6   2   8        423.88        472.56        21.05 o                         
   8   2   8        776.69        791.88        25.41 o                         
  10   2   8        761.29        694.59        31.64 o                         
 -33   3   8        251.93        205.00        11.45 o                         
 -31   3   8         90.05        107.25         8.14 o                         
 -29   3   8          2.38         11.54         8.03 o                         
 -27   3   8         38.01         42.81         8.51 o                         
 -25   3   8        367.91        329.78        14.04 o                         
 -23   3   8         24.83         28.22         7.70 o                         
 -21   3   8        198.36        216.36        10.11 o                         
 -19   3   8       1031.64       1000.74        22.78 o                         
 -17   3   8        322.84        240.84        19.07 o                         
 -15   3   8         73.02         81.37        13.21 o                         
 -13   3   8      13751.63      12812.52       212.42 o                         
 -11   3   8       4907.80       5032.45       100.37 o                         
  -9   3   8          2.77         26.36        10.64 o                         
  -7   3   8         74.32         80.92        16.39 o                         
  -5   3   8       1243.50       1331.59        37.45 o                         
  -3   3   8       1389.84       1235.37        23.60 o                         
  -1   3   8       1230.98       1193.66        26.04 o                         
   1   3   8         38.12         25.98         6.57 o                         
   3   3   8       1823.07       1857.91        37.26 o                         
   5   3   8       1444.29       1593.71        30.89 o                         
   7   3   8        275.89        255.41        14.17 o                         
   9   3   8         19.78         19.56         6.67 o                         
  11   3   8         48.04         38.73         8.40 o                         
 -32   4   8         48.83         38.31         5.33 o                         
 -30   4   8        456.56        457.67        17.05 o                         
 -28   4   8        310.23        291.30        14.89 o                         
 -26   4   8       1063.65       1040.36        26.73 o                         
 -24   4   8         13.04          7.14         6.74 o                         
 -22   4   8        467.31        500.30        16.38 o                         
 -20   4   8        351.53        331.34        14.46 o                         
 -18   4   8        552.55        545.93        16.62 o                         
 -16   4   8        119.42        137.95        20.09 o                         
 -14   4   8        748.37        779.26        49.48 o                         
 -12   4   8       1461.73       1781.56        51.19 o                         
 -10   4   8       3164.04       3233.56        70.70 o                         
  -8   4   8       2552.77       2566.66        74.70 o                         
  -6   4   8         54.97         57.93         6.53 o                         
  -4   4   8       1796.83       1800.54        27.86 o                         
  -2   4   8       4460.81       4402.10        64.90 o                         
   0   4   8       4460.38       4636.89        70.80 o                         
   2   4   8         20.82         24.34         9.09 o                         
   4   4   8        712.30        781.28        25.69 o                         
   6   4   8        384.83        377.08        13.17 o                         
   8   4   8         61.09         53.57         8.54 o                         
  10   4   8          3.45         11.98         5.24 o                         
 -31   5   8        547.96        484.21        36.67 o                         
 -29   5   8         10.22         28.50         9.16 o                         
 -27   5   8       1036.02       1069.18        29.99 o                         
 -25   5   8       1068.30       1185.69        25.85 o                         
 -23   5   8       2046.37       2121.29        36.10 o                         
 -21   5   8       1041.75       1037.34        24.32 o                         
 -19   5   8        320.91        304.03        11.82 o                         
 -17   5   8       3108.10       3173.18        42.96 o                         
 -15   5   8      20292.58      20383.62       190.30 o                         
 -13   5   8      18677.60      18975.03       184.01 o                         
 -11   5   8       5658.08       5243.21        61.95 o                         
  -9   5   8        145.95        152.83         7.77 o                         
  -7   5   8       6210.87       5875.18        65.71 o                         
  -5   5   8      12189.15      12387.47       127.25 o                         
  -3   5   8       1384.71       1505.55        27.42 o                         
  -1   5   8         15.12         26.71         8.70 o                         
   1   5   8        294.08        319.67        17.55 o                         
   3   5   8       3306.95       3402.48        66.02 o                         
   5   5   8       2283.15       2360.99        53.85 o                         
   7   5   8        159.92        156.37         9.30 o                         
   9   5   8         85.15         94.70         9.91 o                         
 -30   6   8       1334.43       1279.55        35.46 o                         
 -28   6   8       3649.99       3521.91        86.68 o                         
 -26   6   8       2506.77       2406.64        44.12 o                         
 -24   6   8        233.22        291.35        15.98 o                         
 -22   6   8       5717.27       5708.39        77.93 o                         
 -20   6   8      12560.46      12402.75       142.03 o                         
 -18   6   8       8428.12       8661.73        97.08 o                         
 -16   6   8       5033.07       5309.95        64.88 o                         
 -14   6   8        207.40        191.64         7.78 o                         
 -12   6   8       6400.29       6540.41        62.02 o                         
 -10   6   8      24783.93      24203.99       187.03 o                         
  -8   6   8      12076.58      12020.85       104.14 o                         
  -6   6   8         64.03         69.21         7.88 o                         
  -4   6   8       3240.60       3367.65        46.99 o                         
  -2   6   8       9939.19       9932.24       120.42 o                         
   0   6   8       8596.00       8839.15       114.46 o                         
   2   6   8       3481.58       3583.69        56.21 o                         
   4   6   8          1.07         12.33         7.38 o                         
   6   6   8        894.34        842.78        22.62 o                         
   8   6   8       1538.88       1607.64        44.92 o                         
 -29   7   8         14.09         11.62         6.48 o                         
 -27   7   8       1059.98       1104.48        34.09 o                         
 -25   7   8       6252.94       6144.66        97.45 o                         
 -23   7   8       5855.58       5826.83        94.82 o                         
 -21   7   8        772.29        710.63        21.93 o                         
 -19   7   8       2245.67       2264.05        38.45 o                         
 -17   7   8      16392.23      16303.75       154.71 o                         
 -15   7   8      20326.12      20268.58       187.37 o                         
 -13   7   8      17168.63      17639.31       155.01 o                         
 -11   7   8       1640.80       1601.48        26.43 o                         
  -9   7   8        268.26        259.92        12.86 o                         
  -7   7   8       5642.36       5736.06        68.09 o                         
  -5   7   8      10505.80      10787.00       107.13 o                         
  -3   7   8       4938.69       4963.79        64.65 o                         
  -1   7   8        399.09        407.30        13.81 o                         
   1   7   8       1222.03       1245.34        28.87 o                         
   3   7   8       2129.93       2257.10        51.11 o                         
   5   7   8       2514.49       2669.87        59.88 o                         
   7   7   8        930.36        884.90        36.18 o                         
 -28   8   8       2155.00       2149.34        53.73 o                         
 -26   8   8        588.50        585.91        19.19 o                         
 -24   8   8         10.30         11.39         6.23 o                         
 -22   8   8        482.25        499.76        18.68 o                         
 -20   8   8       3131.18       3380.61        54.25 o                         
 -18   8   8       8328.08       8566.00       113.23 o                         
 -16   8   8       4056.75       4152.30        62.91 o                         
 -14   8   8        346.23        348.39        14.47 o                         
 -12   8   8       5096.70       5380.52        64.86 o                         
 -10   8   8       7894.92       8183.18        97.66 o                         
  -8   8   8       5382.91       5377.62        61.29 o                         
  -6   8   8        724.50        789.26        18.65 o                         
  -4   8   8        781.76        852.98        21.25 o                         
  -2   8   8       4563.58       4449.81        74.71 o                         
   0   8   8       5625.33       5452.20        79.48 o                         
   2   8   8       2942.15       3062.21        54.66 o                         
   4   8   8        531.65        496.12        18.86 o                         
   6   8   8         65.41         68.40         8.07 o                         
 -27   9   8        762.57        740.97        28.71 o                         
 -25   9   8       1535.31       1560.97        36.70 o                         
 -23   9   8       1933.78       1903.02        33.68 o                         
 -21   9   8         83.45        108.00        12.66 o                         
 -19   9   8        977.71       1039.50        30.25 o                         
 -17   9   8        605.24        654.64        21.00 o                         
 -15   9   8       1386.27       1554.18        38.94 o                         
 -13   9   8       1576.56       1623.50        42.95 o                         
 -11   9   8       1644.64       1477.19        30.23 o                         
  -9   9   8          2.30          2.29         6.04 o                         
  -7   9   8        752.66        817.62        20.63 o                         
  -5   9   8       2924.71       3191.83        49.40 o                         
  -3   9   8       4614.21       4370.15        82.13 o                         
  -1   9   8       1571.17       1601.78        39.33 o                         
   1   9   8         14.49         18.35         6.98 o                         
   3   9   8        397.28        367.17        17.71 o                         
   5   9   8        292.55        250.65        14.15 o                         
 -26  10   8          7.17         17.09         4.83 o                         
 -24  10   8          7.28          6.95         7.82 o                         
 -22  10   8         21.45         16.45         5.82 o                         
 -20  10   8        300.55        312.80        15.93 o                         
 -18  10   8        147.75        161.24        14.29 o                         
 -16  10   8         17.95         17.69        13.83 o                         
 -14  10   8          1.42         10.99         6.94 o                         
 -12  10   8         86.60        109.39         9.68 o                         
 -10  10   8          3.92         10.34         7.09 o                         
  -8  10   8        268.74        298.28        12.77 o                         
  -6  10   8        265.46        299.37        16.04 o                         
  -4  10   8        100.27        104.91         9.12 o                         
  -2  10   8         30.78         37.57         7.87 o                         
   0  10   8         19.65         19.25         8.46 o                         
   2  10   8        280.49        277.43        14.53 o                         
   4  10   8        396.24        362.31        15.24 o                         
 -23  11   8        159.41        153.92        10.66 o                         
 -21  11   8         77.18         62.17         9.50 o                         
 -19  11   8          8.15         15.47         7.65 o                         
 -17  11   8          9.37          8.93         7.80 o                         
 -15  11   8         38.18         35.80        11.30 o                         
 -13  11   8         15.93         14.32         9.67 o                         
 -11  11   8          2.34          2.47         8.22 o                         
  -9  11   8          8.54         11.59         6.84 o                         
  -7  11   8        430.80        436.29        17.38 o                         
  -5  11   8       1474.54       1385.60        49.21 o                         
  -3  11   8         83.56         83.04        10.01 o                         
  -1  11   8        268.90        278.60        30.00 o                         
   1  11   8        306.62        266.51        12.94 o                         
 -20  12   8        520.81        479.56        18.63 o                         
 -18  12   8        415.26        386.38        15.31 o                         
 -16  12   8         86.00         80.46        10.71 o                         
 -14  12   8         30.66         36.49         7.35 o                         
 -12  12   8       1251.26       1284.74        34.98 o                         
 -10  12   8       1539.36       1546.41        83.67 o                         
  -8  12   8        378.07        338.68        24.84 o                         
  -6  12   8         21.85         27.39         8.71 o                         
  -4  12   8        306.92        294.30        17.86 o                         
  -2  12   8        446.74        465.48        29.11 o                         
 -15  13   8       1186.81        939.22        20.80 o                         
 -13  13   8        503.97        398.78        17.37 o                         
 -11  13   8        158.60        147.12        20.57 o                         
  -9  13   8        112.42        124.18        11.88 o                         
  -7  13   8        923.67        740.62        38.35 o                         
 -35   1   9        140.12         97.41        11.20 o                         
 -33   1   9        120.32        126.06         9.57 o                         
 -31   1   9        474.89        559.08        17.57 o                         
 -29   1   9          2.84          2.69        10.71 o                         
 -27   1   9        749.44        757.08        21.86 o                         
 -25   1   9       1360.29       1361.54        29.75 o                         
 -23   1   9       2033.94       2167.06        32.02 o                         
 -21   1   9       4162.04       4283.73        58.50 o                         
 -19   1   9        346.21        295.24        19.19 o                         
 -17   1   9       2783.83       2899.06        64.67 o                         
 -15   1   9      21631.78      21217.50       299.31 o                         
 -13   1   9      12123.89      12012.41       175.73 o                         
 -11   1   9        121.11        175.84        10.87 o                         
  -9   1   9      10582.40      11147.84       186.19 o                         
  -7   1   9       9641.46      10256.81       159.22 o                         
  -5   1   9       4757.25       4203.01        57.60 o                         
  -3   1   9        889.97        747.89        19.09 o                         
  -1   1   9         22.17         46.95         8.15 o                         
   1   1   9        119.61        154.11        10.08 o                         
   3   1   9        214.27        229.97        14.46 o                         
   5   1   9        260.66        290.75        13.11 o                         
   7   1   9        198.80        224.44        14.46 o                         
   9   1   9          0.16         -0.85         5.36 o                         
 -34   2   9         22.14         41.04         4.81 o                         
 -32   2   9        974.59        983.03        30.54 o                         
 -30   2   9       3283.04       3550.44        73.56 o                         
 -28   2   9       7906.06       8206.46       111.94 o                         
 -26   2   9       5175.21       4933.06        69.85 o                         
 -24   2   9        786.29        761.16        23.08 o                         
 -22   2   9       1716.81       1768.91        29.27 o                         
 -20   2   9      18414.00      18326.12       173.54 o                         
 -18   2   9      26295.01      25017.21       437.14 o                         
 -16   2   9       4152.33       4356.68        80.20 o                         
 -14   2   9       7153.42       6959.50       105.54 o                         
 -12   2   9      28388.83      27518.08       377.33 o                         
 -10   2   9      28083.19      27380.40       388.61 o                         
  -8   2   9      22725.62      22568.93       366.62 o                         
  -6   2   9       2243.37       2219.55        36.05 o                         
  -4   2   9       3159.00       3211.14        47.43 o                         
  -2   2   9      13406.88      13358.16       135.79 o                         
   0   2   9       7730.15       7786.23        90.23 o                         
   2   2   9        369.54        383.46        13.32 o                         
   4   2   9         19.14         29.64         6.74 o                         
   6   2   9        970.71        947.57        28.06 o                         
   8   2   9       1144.26       1110.35        26.46 o                         
 -33   3   9       2155.22       2206.05        42.27 o                         
 -31   3   9       1584.88       1557.34        34.46 o                         
 -29   3   9          1.56          8.35         9.11 o                         
 -27   3   9       1663.92       1809.09        41.68 o                         
 -25   3   9      10651.42      10995.44       198.73 o                         
 -23   3   9      28843.32      29118.90       318.40 o                         
 -21   3   9       6303.84       6475.73        73.33 o                         
 -19   3   9       1270.56       1187.71        23.34 o                         
 -17   3   9      32171.36      30996.96       402.80 o                         
 -15   3   9      49831.65      48466.33       729.46 o                         
 -13   3   9      32105.66      31495.49       491.68 o                         
 -11   3   9       5761.16       5840.27       108.88 o                         
  -9   3   9       3435.24       3715.08        92.45 o                         
  -7   3   9      23021.89      23096.89       244.74 o                         
  -5   3   9      26692.57      25928.92       216.95 o                         
  -3   3   9       9921.56      10139.83       105.28 o                         
  -1   3   9       1694.94       1736.55        38.74 o                         
   1   3   9       2052.59       2292.14        38.70 o                         
   3   3   9       5579.68       5830.54        79.17 o                         
   5   3   9       2920.56       2830.87        55.58 o                         
   7   3   9        656.70        631.62        24.93 o                         
   9   3   9          0.21          5.11         4.70 o                         
 -32   4   9        618.94        575.32        17.86 o                         
 -30   4   9       3868.68       3907.80        70.90 o                         
 -28   4   9       5647.40       5762.45        91.75 o                         
 -26   4   9       3110.71       2950.45        54.06 o                         
 -24   4   9        229.81        204.28        16.98 o                         
 -22   4   9      11194.45      11228.83       118.77 o                         
 -20   4   9      22456.50      22628.58       216.32 o                         
 -18   4   9      20445.71      19786.20       203.62 o                         
 -16   4   9       9524.12       8986.00       101.06 o                         
 -14   4   9        190.42        162.04         9.69 o                         
 -12   4   9       7841.76       7160.69        95.65 o                         
 -10   4   9      22214.15      22268.56       215.22 o                         
  -8   4   9      12604.39      12195.27       121.28 o                         
  -6   4   9        508.17        482.68        11.74 o                         
  -4   4   9       4065.05       3635.63        44.71 o                         
  -2   4   9       9982.08      10083.07       120.28 o                         
   0   4   9       8065.63       8253.51       122.51 o                         
   2   4   9       4776.65       4947.08        73.45 o                         
   4   4   9        127.77        101.85         8.56 o                         
   6   4   9        439.44        460.76        14.93 o                         
   8   4   9       1250.58       1225.21        34.02 o                         
 -33   5   9       1044.54        800.24        40.59 o                         
 -31   5   9        186.90        208.95        12.57 o                         
 -29   5   9          3.91         10.05         7.01 o                         
 -27   5   9       2425.00       2464.34        49.93 o                         
 -25   5   9       4942.11       4807.83        69.59 o                         
 -23   5   9       3396.01       3508.28        55.55 o                         
 -21   5   9       1984.62       2015.04        32.64 o                         
 -19   5   9       1450.31       1486.66        25.31 o                         
 -17   5   9       5283.16       5010.23        56.84 o                         
 -15   5   9      18476.26      18758.03       164.58 o                         
 -13   5   9      23901.28      23971.95       201.82 o                         
 -11   5   9       3137.04       3378.29        40.01 o                         
  -9   5   9       1716.84       1715.92        24.34 o                         
  -7   5   9       4818.13       5001.23        51.95 o                         
  -5   5   9       5027.06       4921.14        63.08 o                         
  -3   5   9       7173.48       7364.31        91.46 o                         
  -1   5   9        827.20        860.33        24.22 o                         
   1   5   9        253.01        266.24        14.55 o                         
   3   5   9       1401.51       1480.71        30.65 o                         
   5   5   9       2138.63       2157.32        47.84 o                         
   7   5   9        563.15        497.67        49.12 o                         
 -32   6   9        314.33        284.38        22.95 o                         
 -30   6   9       1056.40       1002.16        34.06 o                         
 -28   6   9        221.46        234.01        14.23 o                         
 -26   6   9         28.54         22.82         6.59 o                         
 -24   6   9        411.72        398.60        14.39 o                         
 -22   6   9        480.00        510.46        17.09 o                         
 -20   6   9       1777.87       1940.71        33.31 o                         
 -18   6   9       8221.44       8184.14        89.47 o                         
 -16   6   9       1522.48       1503.19        24.52 o                         
 -14   6   9        467.48        493.08        12.61 o                         
 -12   6   9        826.12        965.07        16.55 o                         
 -10   6   9       1977.75       2207.26        36.84 o                         
  -8   6   9       2679.80       2668.93        34.83 o                         
  -6   6   9        791.53        821.40        17.27 o                         
  -4   6   9        344.15        306.21        16.27 o                         
  -2   6   9        480.50        488.29        18.85 o                         
   0   6   9       1544.97       1684.55        39.39 o                         
   2   6   9       1116.81       1146.01        25.85 o                         
   4   6   9        406.75        375.83        16.26 o                         
   6   6   9          3.57          2.97         4.37 o                         
 -31   7   9         10.43         13.72         8.96 o                         
 -29   7   9         70.40         68.37         9.04 o                         
 -27   7   9         98.70         94.41        10.13 o                         
 -25   7   9        333.27        349.04        12.90 o                         
 -23   7   9         56.62         37.72         8.23 o                         
 -21   7   9       3470.23       3519.12        47.64 o                         
 -19   7   9         46.65         46.90         7.03 o                         
 -17   7   9       1327.01       1411.59        26.93 o                         
 -15   7   9        832.46        834.52        17.35 o                         
 -13   7   9        801.96        740.89        15.28 o                         
 -11   7   9        208.79        199.70         9.13 o                         
  -9   7   9       1770.55       1721.16        27.87 o                         
  -7   7   9        200.62        248.97        10.85 o                         
  -5   7   9        331.65        354.51        15.60 o                         
  -3   7   9        296.26        305.89        14.65 o                         
  -1   7   9        650.84        679.95        20.99 o                         
   1   7   9        508.30        511.27        18.59 o                         
   3   7   9        161.45        145.32        14.10 o                         
   5   7   9         35.86         47.50         5.20 o                         
 -30   8   9        117.43         98.14         6.97 o                         
 -28   8   9        388.00        382.58        14.66 o                         
 -26   8   9        783.00        720.98        36.01 o                         
 -24   8   9         37.65         38.50         7.43 o                         
 -22   8   9       1491.42       1369.19        33.57 o                         
 -20   8   9       1520.25       1502.91        36.44 o                         
 -18   8   9       4816.71       4913.84        84.91 o                         
 -16   8   9       1761.97       1725.32        29.62 o                         
 -14   8   9        216.40        236.12        11.40 o                         
 -12   8   9       3045.65       3039.33        42.91 o                         
 -10   8   9       3218.77       3196.84        48.43 o                         
  -8   8   9        626.43        697.48        17.46 o                         
  -6   8   9        258.62        279.77        12.04 o                         
  -4   8   9       2495.28       2499.36        39.28 o                         
  -2   8   9       1618.57       1661.56        33.21 o                         
   0   8   9       1219.14       1318.48        27.90 o                         
   2   8   9         42.31         51.39         6.96 o                         
   4   8   9        153.63        125.92        11.77 o                         
 -27   9   9        529.67        556.67        22.19 o                         
 -25   9   9       1753.30       1810.24        54.66 o                         
 -23   9   9       1872.53       1818.06        63.01 o                         
 -21   9   9       1364.22       1427.42        30.66 o                         
 -19   9   9        297.23        330.66        15.05 o                         
 -17   9   9       2766.14       2878.65        48.11 o                         
 -15   9   9       4609.73       4782.48        73.57 o                         
 -13   9   9       3577.25       3780.95        58.92 o                         
 -11   9   9        717.35        768.16        24.07 o                         
  -9   9   9        147.24        181.37        10.83 o                         
  -7   9   9       3938.41       4066.40        55.89 o                         
  -5   9   9       4988.34       5037.52        69.18 o                         
  -3   9   9       1267.16       1357.38        29.01 o                         
  -1   9   9         57.28         66.94        12.24 o                         
   1   9   9        503.91        554.57        23.15 o                         
   3   9   9        648.41        611.35        30.09 o                         
 -26  10   9        551.87        520.00        19.91 o                         
 -24  10   9         10.94         13.34         4.95 o                         
 -22  10   9        367.06        365.50        18.91 o                         
 -20  10   9       3485.09       3819.42       191.01 o                         
 -18  10   9       2963.42       3066.41        82.12 o                         
 -16  10   9        276.20        249.39        16.97 o                         
 -14  10   9        570.93        564.20        20.66 o                         
 -12  10   9       3554.91       3550.96        64.84 o                         
 -10  10   9       3984.60       4116.89        70.51 o                         
  -8  10   9       1480.39       1580.05        38.10 o                         
  -6  10   9        314.44        322.30        14.19 o                         
  -4  10   9         22.17         31.44         8.26 o                         
  -2  10   9       1617.74       1723.25        50.80 o                         
   0  10   9       2027.17       1955.09        78.79 o                         
 -23  11   9       1693.68       1740.33        41.97 o                         
 -21  11   9        203.11        240.04        14.12 o                         
 -19  11   9         36.17         48.07        12.34 o                         
 -17  11   9       1502.98       1654.03        83.30 o                         
 -15  11   9       3291.49       3370.30        73.66 o                         
 -13  11   9       2974.44       2869.95        82.98 o                         
 -11  11   9        781.03        782.42        25.97 o                         
  -9  11   9         37.15         35.80         7.92 o                         
  -7  11   9       1342.71       1425.01        64.19 o                         
  -5  11   9       3521.20       3354.36        89.65 o                         
  -3  11   9       2205.74       2112.79        65.35 o                         
  -1  11   9        442.70        404.46        46.88 o                         
 -20  12   9        663.25        648.88        22.70 o                         
 -18  12   9        496.35        453.35        16.61 o                         
 -16  12   9        203.66        180.87        12.70 o                         
 -14  12   9          1.46          0.57         6.68 o                         
 -12  12   9        421.40        418.66        21.56 o                         
 -10  12   9       1260.05       1295.47        39.43 o                         
  -8  12   9       1068.73       1020.36        44.64 o                         
  -6  12   9         84.89         93.39        10.95 o                         
 -13  13   9        227.86        190.05        17.91 o                         
 -34   0  10         20.80         15.08         8.07 o                         
 -32   0  10       3458.08       3953.74       122.40 o                         
 -30   0  10       9283.35       9834.87       233.15 o                         
 -28   0  10      14601.23      14699.34       211.80 o                         
 -26   0  10       4743.52       4889.18        92.07 o                         
 -24   0  10       1952.20       1674.21        41.35 o                         
 -22   0  10       5084.05       5263.24        81.17 o                         
 -20   0  10      27354.49      26286.99       307.59 o                         
 -18   0  10      42410.70      40823.66       968.73 o                         
 -16   0  10       2269.34       2292.48        88.89 o                         
 -14   0  10       8612.96       8143.63       344.14 o                         
 -12   0  10      15692.27      15342.26       638.74 o                         
 -10   0  10      38332.58      36295.85      1945.74 o                         
  -8   0  10      36285.17      37033.63       682.51 o                         
  -6   0  10        965.24       1115.80        38.85 o                         
  -4   0  10       5247.56       5408.22        85.33 o                         
  -2   0  10      16475.10      17069.35       249.00 o                         
   0   0  10       3483.53       3543.00        92.13 o                         
   2   0  10        150.91        187.33        16.00 o                         
   4   0  10         44.39         28.70         9.78 o                         
   6   0  10        718.21        739.41        33.96 o                         
   8   0  10        959.23        848.38        38.35 o                         
 -35   1  10       1306.49       1257.40        34.21 o                         
 -33   1  10       2842.08       3048.83        64.28 o                         
 -31   1  10       2107.71       2290.04        55.26 o                         
 -29   1  10         23.06         17.76         7.93 o                         
 -27   1  10       2331.65       2499.60        44.77 o                         
 -25   1  10      11398.87      11739.96       115.09 o                         
 -23   1  10      12416.84      12519.14       114.03 o                         
 -21   1  10       6108.91       6016.67        85.61 o                         
 -19   1  10       1636.68       1447.89        33.47 o                         
 -17   1  10      16403.12      16186.02       285.40 o                         
 -15   1  10      26390.88      25211.89       366.57 o                         
 -13   1  10      41923.82      41325.89       608.22 o                         
 -11   1  10       5351.91       4951.69        95.55 o                         
  -9   1  10       5832.36       5491.07        68.32 o                         
  -7   1  10      15793.62      15681.34       145.21 o                         
  -5   1  10      17470.38      17812.62       193.18 o                         
  -3   1  10       8414.55       8159.86       100.65 o                         
  -1   1  10       1652.32       1641.75        29.24 o                         
   1   1  10        668.79        625.68        17.88 o                         
   3   1  10       2905.42       2889.27        47.69 o                         
   5   1  10       1928.60       2137.73        50.55 o                         
   7   1  10        515.70        519.79        15.27 o                         
 -34   2  10         37.85         66.37         7.66 o                         
 -32   2  10        295.47        273.37        17.63 o                         
 -30   2  10       2064.78       2227.93        48.41 o                         
 -28   2  10       4342.28       4292.49        65.63 o                         
 -26   2  10       2003.32       2204.55        43.95 o                         
 -24   2  10        141.67        108.60         7.73 o                         
 -22   2  10       9379.06       8956.65        81.28 o                         
 -20   2  10      16685.05      16203.93       162.43 o                         
 -18   2  10      10977.50      11487.30       121.56 o                         
 -16   2  10       4234.30       4204.65        95.98 o                         
 -14   2  10         22.80         19.48         5.58 o                         
 -12   2  10       4408.31       4345.93       102.40 o                         
 -10   2  10       4528.48       3892.52        47.27 o                         
  -8   2  10       2604.47       2351.33        32.94 o                         
  -6   2  10        823.82        926.19        17.28 o                         
  -4   2  10       1202.85       1316.34        25.64 o                         
  -2   2  10       1298.11       1392.11        31.68 o                         
   0   2  10       2603.73       2497.54        40.19 o                         
   2   2  10       2293.51       2163.26        36.72 o                         
   4   2  10        171.38        214.23        12.54 o                         
   6   2  10        137.02        153.87        14.35 o                         
 -35   3  10        256.35        235.81         7.25 o                         
 -33   3  10          6.55          9.41         5.29 o                         
 -31   3  10         39.90         79.00         9.10 o                         
 -29   3  10         89.77         87.81        11.70 o                         
 -27   3  10        448.76        457.42        18.59 o                         
 -25   3  10       3051.15       2909.32        43.57 o                         
 -23   3  10        773.58        728.48        17.30 o                         
 -21   3  10        383.00        439.41        12.28 o                         
 -19   3  10         95.48        166.42         8.51 o                         
 -17   3  10         44.62         48.54         5.68 o                         
 -15   3  10        252.77        228.79         8.54 o                         
 -13   3  10        169.26        161.13         7.15 o                         
 -11   3  10        238.32        291.68        10.42 o                         
  -9   3  10        319.61        303.74         9.81 o                         
  -7   3  10       1116.94       1199.08        18.09 o                         
  -5   3  10        760.22        790.63        24.15 o                         
  -3   3  10       3641.50       3534.99        53.09 o                         
  -1   3  10        311.00        264.46        13.10 o                         
   1   3  10         17.00         15.63         6.91 o                         
   3   3  10         40.80         42.57         7.09 o                         
   5   3  10         47.80         55.30         7.28 o                         
   7   3  10         57.71         56.19         6.40 o                         
 -34   4  10          5.89          1.21         3.66 o                         
 -32   4  10          0.41          5.16         5.18 o                         
 -30   4  10         86.45         66.08         9.15 o                         
 -28   4  10       1925.04       1927.13        57.58 o                         
 -26   4  10       1094.82       1152.37        39.96 o                         
 -24   4  10        184.94        202.43        10.75 o                         
 -22   4  10       1117.56       1148.82        20.90 o                         
 -20   4  10        148.65        150.64         7.55 o                         
 -18   4  10         54.63         67.59         6.30 o                         
 -16   4  10        761.92        904.90        14.81 o                         
 -14   4  10       1430.86       1373.54        22.26 o                         
 -12   4  10       1150.48       1234.84        20.78 o                         
 -10   4  10       2565.86       2408.38        28.49 o                         
  -8   4  10       2253.92       2220.57        29.81 o                         
  -6   4  10        111.57        146.24         7.85 o                         
  -4   4  10        859.27        817.82        19.50 o                         
  -2   4  10        812.63        821.42        23.68 o                         
   0   4  10        136.65        201.21        14.24 o                         
   2   4  10         33.19         35.84         6.93 o                         
   4   4  10         56.79         57.64         9.43 o                         
   6   4  10        120.64         87.80        10.27 o                         
 -33   5  10        768.93        703.41        29.75 o                         
 -31   5  10        531.02        591.06        24.89 o                         
 -29   5  10          2.47          4.82         7.72 o                         
 -27   5  10        776.60        785.32        22.47 o                         
 -25   5  10       7341.70       7400.39       117.98 o                         
 -23   5  10      10698.73      10708.48       117.41 o                         
 -21   5  10       2498.38       2412.20        40.44 o                         
 -19   5  10       4254.12       4215.36        54.74 o                         
 -17   5  10      15601.23      15055.16       154.39 o                         
 -15   5  10      10025.18       9941.32        99.28 o                         
 -13   5  10       4925.31       4881.17        48.71 o                         
 -11   5  10        165.46        199.52         8.96 o                         
  -9   5  10       3157.83       3197.94        37.38 o                         
  -7   5  10       4738.30       4881.83        56.63 o                         
  -5   5  10       1574.15       1578.80        27.22 o                         
  -3   5  10       1342.09       1338.77        26.84 o                         
  -1   5  10         15.91         22.24         8.88 o                         
   1   5  10       1267.11       1331.17        33.41 o                         
   3   5  10       1123.63       1195.94        23.70 o                         
   5   5  10        355.57        319.20        13.02 o                         
 -32   6  10        632.26        606.60        22.38 o                         
 -30   6  10       3376.53       3610.01       104.60 o                         
 -28   6  10       4326.83       4303.43        82.29 o                         
 -26   6  10       2012.75       1984.59        37.33 o                         
 -24   6  10        524.60        537.14        17.14 o                         
 -22   6  10       2749.16       2696.45        53.29 o                         
 -20   6  10       6219.46       6147.69        69.20 o                         
 -18   6  10      13461.98      13519.22       126.62 o                         
 -16   6  10       7385.12       7580.45        73.87 o                         
 -14   6  10         57.12         60.63         6.84 o                         
 -12   6  10      10261.46      10483.37       104.62 o                         
 -10   6  10      10031.96       9963.74        90.25 o                         
  -8   6  10       4859.58       5056.15        56.80 o                         
  -6   6  10        126.11        151.40        10.18 o                         
  -4   6  10       3162.60       3266.61        50.54 o                         
  -2   6  10       5975.87       5926.86        92.19 o                         
   0   6  10       4951.97       5190.99       104.93 o                         
   2   6  10       1250.57       1268.34        35.87 o                         
   4   6  10         20.83         13.34         5.72 o                         
 -31   7  10        525.67        484.84        17.80 o                         
 -29   7  10         54.70         56.60         7.12 o                         
 -27   7  10       3271.10       3281.92        64.54 o                         
 -25   7  10       4816.30       4883.15        72.87 o                         
 -23   7  10       7285.08       7379.77       105.46 o                         
 -21   7  10       1106.66       1076.17        23.50 o                         
 -19   7  10        386.04        355.22        12.48 o                         
 -17   7  10       4213.23       4155.52        51.58 o                         
 -15   7  10      14210.44      14581.71       136.41 o                         
 -13   7  10      11608.28      11939.47       121.87 o                         
 -11   7  10       4690.86       4436.22        53.06 o                         
  -9   7  10        553.12        546.22        15.27 o                         
  -7   7  10       7067.04       7129.40        77.59 o                         
  -5   7  10       8912.61       9170.24       115.26 o                         
  -3   7  10       3605.21       3488.92        76.87 o                         
  -1   7  10        270.43        285.82        14.85 o                         
   1   7  10        306.06        375.53        14.62 o                         
   3   7  10       1245.14       1141.27        33.03 o                         
 -30   8  10       2004.03       1846.43        69.56 o                         
 -28   8  10       2266.03       2274.55        53.32 o                         
 -26   8  10       1818.01       1778.51        36.77 o                         
 -24   8  10        275.18        290.81        14.35 o                         
 -22   8  10       1950.63       2062.03        58.31 o                         
 -20   8  10       7890.76       8096.12       117.64 o                         
 -18   8  10       4189.47       4206.92        56.87 o                         
 -16   8  10        246.34        293.67        14.50 o                         
 -14   8  10        360.48        381.36        16.98 o                         
 -12   8  10       2177.03       2392.88        39.11 o                         
 -10   8  10       5143.64       4977.50        60.90 o                         
  -8   8  10       5362.25       5381.05        76.96 o                         
  -6   8  10       1165.23       1127.25        26.22 o                         
  -4   8  10        209.90        265.28        13.89 o                         
  -2   8  10       1828.93       1905.86        36.85 o                         
   0   8  10       2426.46       2399.36        67.70 o                         
   2   8  10       1313.84       1307.81        32.62 o                         
 -29   9  10         19.38         20.92         5.23 o                         
 -27   9  10        529.35        479.31        29.86 o                         
 -25   9  10       2070.05       2062.84        39.47 o                         
 -23   9  10        502.03        607.07        22.97 o                         
 -21   9  10         33.44         32.53        10.47 o                         
 -19   9  10        271.60        308.72        17.03 o                         
 -17   9  10       2211.38       2291.75        53.21 o                         
 -15   9  10       3927.02       4237.43        76.67 o                         
 -13   9  10       3428.64       3576.32        58.95 o                         
 -11   9  10        403.43        407.95        20.80 o                         
  -9   9  10         45.96         55.33         9.26 o                         
  -7   9  10        244.87        249.27        12.91 o                         
  -5   9  10       1302.02       1268.98        33.15 o                         
  -3   9  10       1154.56       1172.41        27.81 o                         
  -1   9  10        272.27        335.66        18.31 o                         
   1   9  10          3.98          9.82         7.56 o                         
 -26  10  10          2.64          5.23         6.46 o                         
 -24  10  10        262.43        286.62        13.21 o                         
 -22  10  10        178.73        176.24        13.04 o                         
 -20  10  10         38.55         62.84        12.43 o                         
 -18  10  10        143.46        155.49        15.84 o                         
 -16  10  10        100.62        117.98        13.86 o                         
 -14  10  10         68.87         51.85         9.42 o                         
 -12  10  10          2.73          9.23         8.24 o                         
 -10  10  10        436.22        403.80        22.17 o                         
  -8  10  10        148.16        163.48        14.04 o                         
  -6  10  10        175.97        165.30        10.70 o                         
  -4  10  10        569.02        617.13        19.44 o                         
  -2  10  10         51.15         59.56         5.58 o                         
 -23  11  10         39.72         36.36         8.33 o                         
 -21  11  10         60.34         67.41         8.10 o                         
 -19  11  10         11.47         10.35         8.84 o                         
 -17  11  10        210.46        217.03        13.74 o                         
 -15  11  10         66.71         72.11         9.32 o                         
 -13  11  10         18.83         13.76         6.04 o                         
 -11  11  10          2.36          4.63         6.37 o                         
  -9  11  10        343.85        405.47        29.67 o                         
  -7  11  10        521.67        435.65        19.80 o                         
  -5  11  10        106.23         86.60        27.85 o                         
 -20  12  10        613.25        547.27        15.68 o                         
 -18  12  10        692.94        591.18        35.68 o                         
 -16  12  10         69.98         69.72        10.39 o                         
 -14  12  10        320.32        337.95        18.22 o                         
 -12  12  10        647.79        701.00        30.95 o                         
 -10  12  10        851.96        815.15        33.22 o                         
  -8  12  10        254.29        194.53        20.15 o                         
 -35   1  11        715.14        745.89        18.62 o                         
 -33   1  11       2306.95       2504.84        54.12 o                         
 -31   1  11        779.39        894.57        27.25 o                         
 -29   1  11          0.55         -1.49         8.40 o                         
 -27   1  11         59.16        135.73        11.03 o                         
 -25   1  11       1609.01       1673.76        28.11 o                         
 -23   1  11       3910.70       3803.73        57.11 o                         
 -21   1  11       2257.99       2017.02        30.45 o                         
 -19   1  11       2450.42       2306.08        32.83 o                         
 -17   1  11      13702.44      12833.25       118.30 o                         
 -15   1  11       8216.82       8150.93        87.03 o                         
 -13   1  11       9635.82       9289.50        84.58 o                         
 -11   1  11       1729.53       1586.38        21.89 o                         
  -9   1  11         38.66         39.34         4.82 o                         
  -7   1  11       2721.74       2803.65        36.93 o                         
  -5   1  11       2143.29       2069.00        35.11 o                         
  -3   1  11       1681.58       1777.66        31.23 o                         
  -1   1  11         35.86         44.87         6.87 o                         
   1   1  11       1173.80       1226.18        28.63 o                         
   3   1  11        778.88        781.70        26.83 o                         
   5   1  11        418.38        366.69        12.29 o                         
 -36   2  11        745.22        743.97        16.70 o                         
 -34   2  11         10.63         27.90         9.20 o                         
 -32   2  11        780.15        832.12        24.53 o                         
 -30   2  11       5206.33       5507.35        98.45 o                         
 -28   2  11       6416.86       6242.09       133.17 o                         
 -26   2  11       2623.21       2703.23        38.66 o                         
 -24   2  11          1.62         11.47         5.14 o                         
 -22   2  11       6790.79       6581.45        73.19 o                         
 -20   2  11      11624.91      11724.55       106.34 o                         
 -18   2  11      20674.20      19797.80       154.18 o                         
 -16   2  11       6412.33       5946.12        67.76 o                         
 -14   2  11       2269.16       2264.32        29.12 o                         
 -12   2  11       7917.04       7696.01        69.91 o                         
 -10   2  11      18044.52      17919.45       144.69 o                         
  -8   2  11       9810.12       9256.73        85.90 o                         
  -6   2  11        116.64         98.60         8.57 o                         
  -4   2  11       4885.60       4857.89        68.88 o                         
  -2   2  11       3458.16       3584.25        47.35 o                         
   0   2  11       1112.35       1140.85        24.55 o                         
   2   2  11        559.77        610.40        20.12 o                         
   4   2  11          0.53         -1.67         6.63 o                         
 -35   3  11       1162.74       1052.89        26.20 o                         
 -33   3  11       2247.61       2231.57        42.81 o                         
 -31   3  11       1931.38       2133.27        48.82 o                         
 -29   3  11        286.09        292.24        19.17 o                         
 -27   3  11       3380.47       3537.67        51.88 o                         
 -25   3  11      12128.57      11904.81       121.72 o                         
 -23   3  11      20858.86      20966.92       179.70 o                         
 -21   3  11       6168.32       6173.49        57.80 o                         
 -19   3  11       4505.54       4503.25        44.88 o                         
 -17   3  11      16570.75      16145.69       124.02 o                         
 -15   3  11      36989.75      35819.15       284.83 o                         
 -13   3  11      25926.68      25559.42       200.87 o                         
 -11   3  11        837.64        873.13        16.86 o                         
  -9   3  11       8137.44       8511.28        72.15 o                         
  -7   3  11       8443.39       8381.35        75.00 o                         
  -5   3  11       6837.74       6698.56        76.27 o                         
  -3   3  11       4234.35       4097.82        66.52 o                         
  -1   3  11        291.50        321.21        13.30 o                         
   1   3  11        403.03        431.25        13.82 o                         
   3   3  11       1501.71       1614.19        35.75 o                         
   5   3  11        996.92        883.53        21.36 o                         
 -34   4  11          0.44         -0.17         5.26 o                         
 -32   4  11       1630.15       1690.78        36.59 o                         
 -30   4  11       5964.30       6119.58       103.80 o                         
 -28   4  11       7743.02       7914.62       211.92 o                         
 -26   4  11       5333.54       5210.91        84.39 o                         
 -24   4  11        349.75        395.29        13.77 o                         
 -22   4  11       3426.89       3534.00        43.40 o                         
 -20   4  11      21424.72      21681.62       183.81 o                         
 -18   4  11      33017.17      32270.68       245.50 o                         
 -16   4  11       8301.33       8478.84        74.20 o                         
 -14   4  11       2070.17       2024.82        27.88 o                         
 -12   4  11      16462.50      16251.79       133.50 o                         
 -10   4  11      11850.50      12308.35       107.88 o                         
  -8   4  11       7768.89       7509.68        72.15 o                         
  -6   4  11        469.93        484.87        14.31 o                         
  -4   4  11       1534.28       1486.38        31.68 o                         
  -2   4  11       5828.73       6001.64        90.17 o                         
   0   4  11       4511.57       4583.82        60.59 o                         
   2   4  11       1147.10       1245.77        26.96 o                         
   4   4  11        103.04         92.49         8.77 o                         
 -33   5  11       1221.55       1168.00        26.64 o                         
 -31   5  11        555.49        510.99        19.41 o                         
 -29   5  11        329.62        318.17        19.42 o                         
 -27   5  11       2704.28       2771.69        56.56 o                         
 -25   5  11       8997.50       8965.73       142.58 o                         
 -23   5  11       6939.27       7136.27        80.64 o                         
 -21   5  11        252.80        304.48        12.46 o                         
 -19   5  11        372.05        364.17        12.48 o                         
 -17   5  11       3731.48       3681.44        41.45 o                         
 -15   5  11      10357.95      10215.49        89.73 o                         
 -13   5  11       5813.05       5884.46        58.86 o                         
 -11   5  11       2277.73       2416.76        30.97 o                         
  -9   5  11        444.56        491.74        13.11 o                         
  -7   5  11       6486.87       6381.13        71.45 o                         
  -5   5  11       8283.73       8096.53       126.24 o                         
  -3   5  11       3980.64       4153.41        71.11 o                         
  -1   5  11        738.01        824.29        35.11 o                         
   1   5  11        129.50        127.28         8.73 o                         
   3   5  11        445.23        457.19        15.91 o                         
 -32   6  11        670.34        583.19        21.25 o                         
 -30   6  11       1129.78       1212.85        37.86 o                         
 -28   6  11        897.61        901.26        23.14 o                         
 -26   6  11         28.78         18.18         8.28 o                         
 -24   6  11          4.76         13.62         8.03 o                         
 -22   6  11       1260.59       1363.71        25.70 o                         
 -20   6  11       2727.42       2699.61        41.53 o                         
 -18   6  11         52.51         74.93         7.30 o                         
 -16   6  11         81.45         84.49         7.30 o                         
 -14   6  11        399.80        354.33        12.13 o                         
 -12   6  11        130.89        154.79         8.51 o                         
 -10   6  11        864.19        914.54        20.44 o                         
  -8   6  11       1869.56       1846.97        34.71 o                         
  -6   6  11       1117.58       1083.22        25.34 o                         
  -4   6  11         40.42         27.46        11.12 o                         
  -2   6  11        185.93        192.74        12.94 o                         
   0   6  11        567.62        638.20        22.11 o                         
   2   6  11        656.83        645.05        19.02 o                         
 -31   7  11          4.74         11.95         6.23 o                         
 -29   7  11          6.28          3.25         6.66 o                         
 -27   7  11         71.66         73.59         8.55 o                         
 -25   7  11        102.98        111.46         9.78 o                         
 -23   7  11        951.62        915.41        23.16 o                         
 -21   7  11        376.12        402.71        14.10 o                         
 -19   7  11          2.01         12.48         6.10 o                         
 -17   7  11         92.10        107.93         9.37 o                         
 -15   7  11        137.93        137.22         8.68 o                         
 -13   7  11        262.62        235.03        11.44 o                         
 -11   7  11        103.37        129.05         8.67 o                         
  -9   7  11        664.44        724.31        18.73 o                         
  -7   7  11        687.31        725.09        21.90 o                         
  -5   7  11         46.28         30.24         9.72 o                         
  -3   7  11         81.64         90.65        12.10 o                         
  -1   7  11        206.27        233.80        14.87 o                         
   1   7  11        299.44        281.80        15.96 o                         
 -30   8  11        430.97        401.00        23.40 o                         
 -28   8  11       1485.38       1444.79        31.10 o                         
 -26   8  11         93.34        105.16         9.32 o                         
 -24   8  11        214.46        191.00        11.72 o                         
 -22   8  11        206.27        183.90        11.70 o                         
 -20   8  11       1554.07       1689.56        45.34 o                         
 -18   8  11        564.08        638.37        21.42 o                         
 -16   8  11        451.43        426.24        16.23 o                         
 -14   8  11        457.32        427.71        16.02 o                         
 -12   8  11       2902.95       2989.69        45.60 o                         
 -10   8  11       1120.36       1140.24        25.28 o                         
  -8   8  11        187.73        205.19        16.54 o                         
  -6   8  11          8.98          9.56         7.26 o                         
  -4   8  11        776.61        894.56        24.38 o                         
  -2   8  11        978.18       1102.56        26.95 o                         
   0   8  11        152.63        133.70         9.05 o                         
 -29   9  11         43.75         30.00         6.14 o                         
 -27   9  11        510.29        505.48        25.35 o                         
 -25   9  11       1329.51       1420.70        38.44 o                         
 -23   9  11       2899.22       3076.71        80.11 o                         
 -21   9  11       1806.73       1984.25        45.33 o                         
 -19   9  11         38.73         45.21         8.50 o                         
 -17   9  11       3088.79       3220.73        62.13 o                         
 -15   9  11       4418.26       4500.15        79.65 o                         
 -13   9  11       3447.32       3431.49       104.19 o                         
 -11   9  11        357.80        357.03        19.15 o                         
  -9   9  11        983.32        995.71        23.99 o                         
  -7   9  11       2589.72       2659.26        46.39 o                         
  -5   9  11       2011.74       2081.38        39.09 o                         
  -3   9  11        747.12        770.54        22.97 o                         
  -1   9  11         16.22         16.71        11.06 o                         
 -26  10  11       1280.27       1210.05        66.26 o                         
 -24  10  11         15.29         22.33         7.34 o                         
 -22  10  11       2057.94       2165.94        53.15 o                         
 -20  10  11       3696.33       4147.00        87.42 o                         
 -18  10  11       3306.03       3342.65        61.48 o                         
 -16  10  11        386.36        358.09        16.20 o                         
 -14  10  11        364.82        397.57        18.82 o                         
 -12  10  11       2106.78       2097.94        53.59 o                         
 -10  10  11       2976.52       2949.36        83.22 o                         
  -8  10  11       1801.69       1685.25        44.31 o                         
  -6  10  11        108.94         97.13        10.61 o                         
  -4  10  11        176.83        137.04        11.06 o                         
 -23  11  11        485.61        417.23        12.43 o                         
 -21  11  11        225.08        235.25        12.89 o                         
 -19  11  11        122.97        140.84        12.77 o                         
 -17  11  11       1228.39       1235.78        35.03 o                         
 -15  11  11       2922.62       2754.82        79.04 o                         
 -13  11  11       2244.56       2150.01        76.91 o                         
 -11  11  11        716.33        676.93        25.12 o                         
  -9  11  11          4.17          4.96         9.40 o                         
 -18  12  11        601.68        604.03        47.86 o                         
 -16  12  11        220.01        166.41        17.91 o                         
 -14  12  11          7.76          2.08         5.19 o                         
 -12  12  11        236.63        195.74        17.49 o                         
 -36   0  12       1603.38       1601.32        43.81 o                         
 -34   0  12        325.93        410.55        23.74 o                         
 -32   0  12       1663.62       1573.21        79.66 o                         
 -30   0  12      10908.19      10793.43       189.22 o                         
 -28   0  12       9270.61       9592.20       160.91 o                         
 -26   0  12       5940.10       6358.39       108.73 o                         
 -24   0  12        444.84        410.48        19.75 o                         
 -22   0  12      24833.31      23658.40       270.31 o                         
 -20   0  12      38215.77      36783.06       388.16 o                         
 -18   0  12      30558.89      30595.83       308.82 o                         
 -16   0  12       5677.82       5739.50        70.37 o                         
 -14   0  12         80.40        102.87         7.97 o                         
 -12   0  12       8047.47       7822.36        96.90 o                         
 -10   0  12      11713.16      11025.75       158.76 o                         
  -8   0  12       7313.06       7412.28       112.88 o                         
  -6   0  12         12.57         12.38        11.49 o                         
  -4   0  12       4369.31       4517.49       119.16 o                         
  -2   0  12       1682.97       1877.88        92.36 o                         
   0   0  12       2735.11       2862.85        64.11 o                         
   2   0  12       1502.21       1632.05        57.52 o                         
 -37   1  12        388.75        358.87         9.96 o                         
 -35   1  12       2852.48       3037.22        52.04 o                         
 -33   1  12       3622.30       4030.54        71.62 o                         
 -31   1  12       2239.95       2249.27        45.51 o                         
 -29   1  12        616.58        539.08        21.03 o                         
 -27   1  12       4304.54       4487.79        60.19 o                         
 -25   1  12      15884.63      15326.41       170.95 o                         
 -23   1  12      11013.61      10545.44       134.27 o                         
 -21   1  12       2152.09       2238.43        29.93 o                         
 -19   1  12       4479.97       4248.81        44.02 o                         
 -17   1  12      16108.94      16019.63       133.00 o                         
 -15   1  12      21315.68      20789.08       145.94 o                         
 -13   1  12      15210.54      15101.56       120.39 o                         
 -11   1  12       2478.26       2338.59        29.39 o                         
  -9   1  12       1757.27       1524.54        24.23 o                         
  -7   1  12       6070.22       5861.70        68.27 o                         
  -5   1  12       6981.92       7009.07       132.50 o                         
  -3   1  12       5134.42       5100.42        86.11 o                         
  -1   1  12        243.78        247.44        14.05 o                         
   1   1  12        489.07        452.41        16.13 o                         
   3   1  12       1011.05        935.07        20.74 o                         
 -36   2  12        347.02        338.15        12.00 o                         
 -34   2  12         93.23         70.80         9.31 o                         
 -32   2  12       1807.96       1897.04        49.36 o                         
 -30   2  12       3921.29       4229.21        84.07 o                         
 -28   2  12       6202.11       6006.40       121.64 o                         
 -26   2  12       1719.95       1756.72        30.80 o                         
 -24   2  12         34.16         28.99         6.43 o                         
 -22   2  12        826.83        871.15        17.56 o                         
 -20   2  12      19285.40      18614.87       152.51 o                         
 -18   2  12      14754.77      14328.80       128.07 o                         
 -16   2  12       1884.31       1853.89        23.68 o                         
 -14   2  12       1130.22       1127.24        16.76 o                         
 -12   2  12       5564.04       5512.83        53.14 o                         
 -10   2  12       7184.59       6886.84        65.01 o                         
  -8   2  12       2037.10       2068.43        31.67 o                         
  -6   2  12         27.48         23.12         7.60 o                         
  -4   2  12        558.27        644.45        18.77 o                         
  -2   2  12       2283.31       2410.05        40.34 o                         
   0   2  12        593.78        606.60        21.77 o                         
   2   2  12        149.03        159.62        10.91 o                         
 -35   3  12         32.13         26.21         5.18 o                         
 -33   3  12         27.18         38.22         8.82 o                         
 -31   3  12        120.62        133.89        12.57 o                         
 -29   3  12        128.00        167.66        13.65 o                         
 -27   3  12        111.19        122.28         9.55 o                         
 -25   3  12         73.13         93.72         7.89 o                         
 -23   3  12        164.65        181.39         8.79 o                         
 -21   3  12         69.27        115.05         6.95 o                         
 -19   3  12       2872.04       2855.69        31.49 o                         
 -17   3  12        306.49        311.59         9.75 o                         
 -15   3  12        670.45        699.60        13.69 o                         
 -13   3  12       2140.29       2257.13        28.01 o                         
 -11   3  12         50.14         37.15         5.06 o                         
  -9   3  12         17.97         20.73         5.73 o                         
  -7   3  12        487.49        497.19        15.24 o                         
  -5   3  12       1353.95       1404.48        32.93 o                         
  -3   3  12        442.97        419.60        16.67 o                         
  -1   3  12        709.79        656.74        17.80 o                         
   1   3  12        159.83        180.43         9.39 o                         
   3   3  12          5.84          7.69         3.94 o                         
 -34   4  12         26.01         17.56         5.38 o                         
 -32   4  12         10.04         12.91         7.88 o                         
 -30   4  12        437.34        471.77        23.14 o                         
 -28   4  12        206.05        255.99        14.09 o                         
 -26   4  12         24.38         36.88         7.26 o                         
 -24   4  12        165.25        147.05         9.94 o                         
 -22   4  12         41.77         52.25         6.41 o                         
 -20   4  12        790.21        778.67        15.15 o                         
 -18   4  12       2453.72       2427.59        31.86 o                         
 -16   4  12        680.83        667.48        14.09 o                         
 -14   4  12        714.22        688.31        14.36 o                         
 -12   4  12       4054.67       3699.07        41.81 o                         
 -10   4  12       1443.13       1524.59        23.66 o                         
  -8   4  12          3.45         15.71         7.48 o                         
  -6   4  12        489.16        476.42        17.23 o                         
  -4   4  12        689.12        640.56        22.53 o                         
  -2   4  12        251.79        204.93        12.00 o                         
   0   4  12         20.47         17.14         4.76 o                         
   2   4  12          0.15          3.67         5.11 o                         
 -35   5  12        410.66        348.55        29.81 o                         
 -33   5  12       1144.08       1147.66        41.12 o                         
 -31   5  12       1002.15       1087.00        31.74 o                         
 -29   5  12          0.82          9.09         7.74 o                         
 -27   5  12       1677.91       1739.23        39.61 o                         
 -25   5  12       6017.10       6093.00        92.75 o                         
 -23   5  12       7434.48       7395.77        94.12 o                         
 -21   5  12        449.98        401.76        12.30 o                         
 -19   5  12        129.82        128.17         7.47 o                         
 -17   5  12       3971.90       3954.00        47.23 o                         
 -15   5  12       7650.17       7793.75        74.17 o                         
 -13   5  12       4064.66       3877.09        41.97 o                         
 -11   5  12         53.06         48.33         6.18 o                         
  -9   5  12       1326.00       1289.92        28.68 o                         
  -7   5  12       3424.97       3557.09        55.68 o                         
  -5   5  12       2450.74       2538.23        49.59 o                         
  -3   5  12        324.08        322.21        13.62 o                         
  -1   5  12          3.42          0.16         5.77 o                         
   1   5  12        339.20        390.78        12.45 o                         
 -34   6  12          8.94          8.24         4.02 o                         
 -32   6  12       1180.72       1303.55        33.70 o                         
 -30   6  12       4324.98       4119.84       121.07 o                         
 -28   6  12       7234.76       7204.42        95.31 o                         
 -26   6  12       3178.11       3380.93        81.75 o                         
 -24   6  12        122.29        137.03        11.10 o                         
 -22   6  12       3564.73       3728.01        53.73 o                         
 -20   6  12       7337.58       7217.04        87.02 o                         
 -18   6  12       4893.24       4884.71        65.31 o                         
 -16   6  12        282.10        393.33        13.89 o                         
 -14   6  12       2085.47       2099.16        34.02 o                         
 -12   6  12       4253.48       4492.01        55.79 o                         
 -10   6  12       7291.91       7227.02        81.87 o                         
  -8   6  12       5345.64       5397.76        82.86 o                         
  -6   6  12        526.35        508.72        20.78 o                         
  -4   6  12        695.30        778.69        25.01 o                         
  -2   6  12       2225.33       2372.04        48.14 o                         
   0   6  12       1262.07       1225.88        25.52 o                         
 -33   7  12       2164.98       1859.39        73.05 o                         
 -31   7  12        953.07       1087.94        36.87 o                         
 -29   7  12         69.12         78.57         7.83 o                         
 -27   7  12       2580.00       2634.49        59.93 o                         
 -25   7  12       9937.75      10224.39       183.24 o                         
 -23   7  12       7640.86       7948.75       116.19 o                         
 -21   7  12       2308.87       2238.80        40.64 o                         
 -19   7  12       1266.22       1318.30        31.93 o                         
 -17   7  12       7818.36       8028.19        96.61 o                         
 -15   7  12       9865.38      10107.00       126.41 o                         
 -13   7  12       6497.69       6745.96        80.66 o                         
 -11   7  12        493.64        534.15        17.02 o                         
  -9   7  12        912.20        906.23        23.45 o                         
  -7   7  12       3481.44       3848.21        63.72 o                         
  -5   7  12       3867.34       4130.90        79.77 o                         
  -3   7  12       1731.05       1724.77        34.12 o                         
  -1   7  12        101.85         94.41         6.46 o                         
 -30   8  12       2343.76       2581.37        68.59 o                         
 -28   8  12       2512.82       2663.92        49.67 o                         
 -26   8  12        731.52        725.71        33.84 o                         
 -24   8  12          6.12         12.96         7.36 o                         
 -22   8  12       1428.89       1478.10        50.33 o                         
 -20   8  12       3518.57       3711.60        56.56 o                         
 -18   8  12       3253.37       3401.14        53.12 o                         
 -16   8  12       1589.66       1721.39        33.30 o                         
 -14   8  12         57.28         45.21         9.47 o                         
 -12   8  12       1704.08       1889.05        33.46 o                         
 -10   8  12       3873.46       3922.15        56.27 o                         
  -8   8  12       2286.77       2329.15        50.25 o                         
  -6   8  12        543.20        504.38        20.16 o                         
  -4   8  12          3.56          9.18         4.92 o                         
  -2   8  12        604.52        488.29        15.51 o                         
 -29   9  12         20.29         21.04         5.54 o                         
 -27   9  12        240.42        263.77        13.00 o                         
 -25   9  12        342.77        418.24        19.51 o                         
 -23   9  12        999.07       1071.23        34.45 o                         
 -21   9  12        555.03        552.90        19.56 o                         
 -19   9  12         66.00         52.80         9.84 o                         
 -17   9  12        850.66        840.78        26.11 o                         
 -15   9  12       3062.86       3020.17        65.26 o                         
 -13   9  12       2578.54       2605.47        52.78 o                         
 -11   9  12       1330.48       1258.62        35.74 o                         
  -9   9  12         28.68         21.09         7.77 o                         
  -7   9  12        362.21        381.01        19.36 o                         
  -5   9  12        602.77        607.27        21.86 o                         
 -26  10  12         75.74         55.74         7.35 o                         
 -24  10  12         10.60         13.18         7.01 o                         
 -22  10  12         59.23         62.24         9.98 o                         
 -20  10  12        184.49        185.59        13.49 o                         
 -18  10  12         75.14         89.99         9.55 o                         
 -16  10  12        111.65        119.23        10.03 o                         
 -14  10  12        183.68        204.31        25.40 o                         
 -12  10  12         43.59         37.32         8.85 o                         
 -10  10  12          7.37          2.80         9.48 o                         
  -8  10  12        311.80        310.33        14.42 o                         
 -23  11  12        183.87        143.49         7.12 o                         
 -21  11  12          7.12         11.74         5.23 o                         
 -19  11  12         86.27        104.35        13.83 o                         
 -17  11  12        354.07        380.58        14.32 o                         
 -15  11  12        139.48        111.97        10.05 o                         
 -13  11  12         10.36          8.59         5.52 o                         
 -11  11  12          4.38          0.04         8.11 o                         
 -37   1  13         80.48         70.83         5.11 o                         
 -35   1  13        295.17        307.10        12.41 o                         
 -33   1  13        162.07        211.38        13.34 o                         
 -31   1  13        662.28        610.13        22.13 o                         
 -29   1  13        347.30        347.88        15.16 o                         
 -27   1  13       1844.50       1650.59        30.47 o                         
 -25   1  13       8142.79       7567.36       100.39 o                         
 -23   1  13       8354.41       8101.83        83.65 o                         
 -21   1  13        439.30        449.65        12.43 o                         
 -19   1  13        937.18        976.94        15.23 o                         
 -17   1  13       1992.96       2038.91        23.10 o                         
 -15   1  13       3542.79       3456.77        34.50 o                         
 -13   1  13        997.70       1059.80        18.91 o                         
 -11   1  13         40.50         38.47         6.04 o                         
  -9   1  13        927.70        992.83        23.24 o                         
  -7   1  13        867.52        823.43        20.53 o                         
  -5   1  13        988.07       1030.16        35.19 o                         
  -3   1  13         93.06        101.79         9.69 o                         
  -1   1  13          1.69         14.53         6.22 o                         
   1   1  13         40.95         52.13         6.69 o                         
 -36   2  13        865.20        863.68        19.66 o                         
 -34   2  13        190.24        233.47        13.12 o                         
 -32   2  13       1408.60       1373.03        34.92 o                         
 -30   2  13       4670.79       5036.01       120.70 o                         
 -28   2  13       4190.21       4347.69        66.89 o                         
 -26   2  13       3071.86       3146.19        50.00 o                         
 -24   2  13        295.24        328.23        12.71 o                         
 -22   2  13       4988.86       5162.68        51.31 o                         
 -20   2  13      29177.26      28926.75       252.30 o                         
 -18   2  13      17208.06      16860.92       144.38 o                         
 -16   2  13       4219.02       4061.53        45.31 o                         
 -14   2  13        351.03        330.14        10.61 o                         
 -12   2  13       8853.85       8787.47        81.47 o                         
 -10   2  13       5798.39       6128.07        69.10 o                         
  -8   2  13       1023.19       1038.01        25.69 o                         
  -6   2  13        205.49        222.24        14.95 o                         
  -4   2  13        670.17        667.15        17.87 o                         
  -2   2  13       1321.70       1365.04        34.47 o                         
   0   2  13       1272.89       1248.80        29.90 o                         
 -37   3  13        191.35        114.48        11.76 o                         
 -35   3  13       3540.89       3681.83        65.53 o                         
 -33   3  13       4960.88       5228.42        80.57 o                         
 -31   3  13       2582.52       2703.41        65.26 o                         
 -29   3  13          2.07          8.23         7.75 o                         
 -27   3  13       4419.99       4564.22        65.55 o                         
 -25   3  13      15606.21      15413.84       148.87 o                         
 -23   3  13       8259.24       8291.34        83.01 o                         
 -21   3  13       3061.04       3115.29        36.14 o                         
 -19   3  13         29.37         43.15         4.90 o                         
 -17   3  13      13071.98      12917.45       114.58 o                         
 -15   3  13      25210.85      24538.94       204.89 o                         
 -13   3  13      11031.88      10763.49       101.80 o                         
 -11   3  13        915.08        911.77        19.09 o                         
  -9   3  13       1284.55       1423.65        29.07 o                         
  -7   3  13       6459.91       6474.78       102.43 o                         
  -5   3  13       6319.87       6216.46        82.68 o                         
  -3   3  13       2656.25       2600.38        52.43 o                         
  -1   3  13          2.88          4.17         4.60 o                         
 -36   4  13        561.86        450.89        31.77 o                         
 -34   4  13         29.22         22.82         6.75 o                         
 -32   4  13       2719.33       2862.09        62.37 o                         
 -30   4  13       9318.18       9096.08       245.68 o                         
 -28   4  13       8707.16       8686.23       108.65 o                         
 -26   4  13       3029.01       3222.28        53.93 o                         
 -24   4  13        261.06        370.55        15.33 o                         
 -22   4  13       6339.34       6565.11        74.39 o                         
 -20   4  13      10763.04      10896.34       109.39 o                         
 -18   4  13       9179.26       9573.99        92.52 o                         
 -16   4  13       1212.39       1303.17        25.76 o                         
 -14   4  13        757.39        786.64        17.86 o                         
 -12   4  13       4100.67       4165.11        50.17 o                         
 -10   4  13      10763.20      10731.93       111.34 o                         
  -8   4  13       5839.84       5709.15        83.60 o                         
  -6   4  13        353.50        339.02        19.76 o                         
  -4   4  13        975.19       1000.58        29.98 o                         
  -2   4  13       1255.89       1326.98        29.52 o                         
   0   4  13        815.10        756.33        27.29 o                         
 -35   5  13       1005.11        920.92        39.05 o                         
 -33   5  13       1968.56       1829.80        46.36 o                         
 -31   5  13       1408.57       1426.48        30.94 o                         
 -29   5  13         52.85         74.72         9.99 o                         
 -27   5  13       2119.18       2093.06        42.48 o                         
 -25   5  13       4238.05       4160.26        60.51 o                         
 -23   5  13       4639.51       4867.57        64.72 o                         
 -21   5  13       1035.20       1057.59        21.51 o                         
 -19   5  13       1097.49       1074.47        23.15 o                         
 -17   5  13       4206.60       4241.53        49.80 o                         
 -15   5  13      10415.54      10221.76       103.69 o                         
 -13   5  13       6587.49       6633.23        70.48 o                         
 -11   5  13        219.19        233.33        12.39 o                         
  -9   5  13        195.22        217.19        14.50 o                         
  -7   5  13       1100.77       1146.13        28.36 o                         
  -5   5  13       2071.77       2287.99        43.23 o                         
  -3   5  13       1280.56       1236.04        26.87 o                         
  -1   5  13        311.62        307.93        12.79 o                         
 -34   6  13         18.68         12.09         5.19 o                         
 -32   6  13        435.81        460.43        19.20 o                         
 -30   6  13        896.25        901.72        27.69 o                         
 -28   6  13        959.17       1038.35        35.51 o                         
 -26   6  13       1525.91       1568.76        38.20 o                         
 -24   6  13          2.21         16.63         8.40 o                         
 -22   6  13        532.90        602.08        19.70 o                         
 -20   6  13       1161.40       1180.50        25.14 o                         
 -18   6  13       2127.41       2198.34        43.24 o                         
 -16   6  13        760.21        756.71        17.19 o                         
 -14   6  13        135.28        127.19         9.57 o                         
 -12   6  13         30.01         24.82         7.78 o                         
 -10   6  13        790.69        796.95        24.95 o                         
  -8   6  13       1262.91       1268.43        32.69 o                         
  -6   6  13        624.80        613.46        19.88 o                         
  -4   6  13         97.55        102.32         8.06 o                         
  -2   6  13        229.98        173.40         7.82 o                         
 -33   7  13         60.94         71.57         8.40 o                         
 -31   7  13        100.15         94.26         9.43 o                         
 -29   7  13         51.93         55.08         7.35 o                         
 -27   7  13          0.51          5.37         7.97 o                         
 -25   7  13         11.71         17.26         7.44 o                         
 -23   7  13         11.89         27.77         6.94 o                         
 -21   7  13          5.84         31.55         7.62 o                         
 -19   7  13        167.05        199.64        12.13 o                         
 -17   7  13         66.53         77.04         9.14 o                         
 -15   7  13         92.70        111.76         9.13 o                         
 -13   7  13         11.04         12.31         6.98 o                         
 -11   7  13        451.09        486.61        19.84 o                         
  -9   7  13        137.62        139.66        15.07 o                         
  -7   7  13         70.04         86.01        12.56 o                         
  -5   7  13         37.74         53.06         6.52 o                         
  -3   7  13         53.97         64.07         7.06 o                         
 -30   8  13        814.33        827.43        27.93 o                         
 -28   8  13       1155.28       1160.16        34.90 o                         
 -26   8  13       1022.52       1098.47        69.60 o                         
 -24   8  13         18.94         35.60         7.72 o                         
 -22   8  13        437.69        457.80        16.43 o                         
 -20   8  13       1834.65       1954.40        35.56 o                         
 -18   8  13       1809.08       1844.68        34.00 o                         
 -16   8  13         25.55         15.94         7.76 o                         
 -14   8  13       1154.20       1194.45        25.50 o                         
 -12   8  13       1979.03       2222.67        43.11 o                         
 -10   8  13       1716.53       1780.94        40.84 o                         
  -8   8  13        168.92        142.80        11.46 o                         
  -6   8  13         71.91        100.09        10.85 o                         
 -29   9  13          0.59         -4.36         6.61 o                         
 -27   9  13        517.64        435.60        22.54 o                         
 -25   9  13       1933.63       1964.11        50.47 o                         
 -23   9  13       1768.76       1924.26        50.84 o                         
 -21   9  13        426.49        502.81        21.58 o                         
 -19   9  13        339.65        369.27        16.60 o                         
 -17   9  13       2093.01       2232.78        48.60 o                         
 -15   9  13       2756.01       2863.73        64.30 o                         
 -13   9  13       1381.59       1405.57        39.69 o                         
 -11   9  13         57.58         58.50        11.23 o                         
  -9   9  13        428.54        445.67        23.54 o                         
  -7   9  13       1281.29       1162.01        31.30 o                         
 -26  10  13        177.10        187.54         9.95 o                         
 -24  10  13        230.14        238.87        14.01 o                         
 -22  10  13       1647.97       1754.39        39.59 o                         
 -20  10  13       2484.70       2717.15        54.20 o                         
 -18  10  13       1979.96       1981.31        41.37 o                         
 -16  10  13       1112.42       1050.70        35.00 o                         
 -14  10  13         23.57         30.57         5.47 o                         
 -12  10  13       1303.05       1270.71        38.22 o                         
 -10  10  13       1445.58       1347.73        61.02 o                         
 -21  11  13        677.99        560.68        22.78 o                         
 -19  11  13          4.11          3.61         5.74 o                         
 -17  11  13        900.82        790.21        32.24 o                         
 -15  11  13       1533.93       1348.67        44.53 o                         
 -38   0  14       2630.31       2445.50        90.41 o                         
 -36   0  14       1160.13       1210.86        46.02 o                         
 -34   0  14         62.47         41.46        12.57 o                         
 -32   0  14       3441.28       3529.44       124.73 o                         
 -30   0  14       8353.16       8501.63       139.50 o                         
 -28   0  14      18522.54      17785.77       303.93 o                         
 -26   0  14       6518.37       6322.28       117.36 o                         
 -24   0  14       1009.04        925.21        28.71 o                         
 -22   0  14      11011.50      10800.96       152.39 o                         
 -20   0  14      52597.54      51003.05       558.45 o                         
 -18   0  14      18953.40      18488.61       218.78 o                         
 -16   0  14       2181.68       2230.05        38.25 o                         
 -14   0  14       1687.05       1699.12        40.64 o                         
 -12   0  14       9828.21       9822.54       160.39 o                         
 -10   0  14       8378.95       7914.78       245.50 o                         
  -8   0  14        464.30        451.99        33.63 o                         
  -6   0  14         57.58         43.94        13.58 o                         
  -4   0  14        496.02        538.27        30.03 o                         
  -2   0  14       1886.63       1778.01       137.29 o                         
 -37   1  14        726.08        756.24        24.00 o                         
 -35   1  14       2681.46       2934.70        65.36 o                         
 -33   1  14       3463.85       3640.51        64.89 o                         
 -31   1  14       2823.46       2887.76        49.39 o                         
 -29   1  14          3.00         13.66         7.77 o                         
 -27   1  14       5872.33       5876.91        96.56 o                         
 -25   1  14      16384.26      16421.80       194.34 o                         
 -23   1  14       4848.39       4408.18        52.37 o                         
 -21   1  14        617.05        660.70        14.19 o                         
 -19   1  14         90.95         92.82         6.59 o                         
 -17   1  14       7446.29       7157.29        65.62 o                         
 -15   1  14      14158.11      13854.23       132.77 o                         
 -13   1  14       6750.68       6597.33        72.69 o                         
 -11   1  14        199.82        178.25        10.82 o                         
  -9   1  14        716.91        662.99        25.13 o                         
  -7   1  14       3402.73       3276.14        84.01 o                         
  -5   1  14       3842.59       3771.21        60.55 o                         
  -3   1  14       1178.50       1136.57        32.19 o                         
  -1   1  14         86.10         55.98         9.52 o                         
 -36   2  14        864.68        875.43        22.77 o                         
 -34   2  14         14.34         32.27         7.62 o                         
 -32   2  14       1746.95       1723.08        42.05 o                         
 -30   2  14       5353.42       5378.21        96.30 o                         
 -28   2  14       3002.50       3084.89        49.09 o                         
 -26   2  14       3098.33       3118.27        54.59 o                         
 -24   2  14          2.01          9.20         5.58 o                         
 -22   2  14       4001.60       3897.51        45.36 o                         
 -20   2  14       6646.47       6767.17        75.60 o                         
 -18   2  14       4817.78       4861.90        61.63 o                         
 -16   2  14        559.02        619.19        17.40 o                         
 -14   2  14        118.13        105.63         9.14 o                         
 -12   2  14        630.29        647.94        17.73 o                         
 -10   2  14       2864.93       2723.78        63.82 o                         
  -8   2  14       2727.97       2771.12        51.38 o                         
  -6   2  14         46.04         61.86         6.95 o                         
  -4   2  14        286.44        265.37        10.14 o                         
  -2   2  14        280.74        304.10        11.92 o                         
 -37   3  14        212.18        219.24        16.05 o                         
 -35   3  14        546.63        552.64        18.62 o                         
 -33   3  14        566.74        655.65        23.32 o                         
 -31   3  14        162.15        177.38        16.11 o                         
 -29   3  14        188.20        185.32        12.00 o                         
 -27   3  14        131.12        141.98        11.05 o                         
 -25   3  14        440.69        436.55        14.46 o                         
 -23   3  14         21.33         25.03         5.80 o                         
 -21   3  14        130.06        143.75         9.29 o                         
 -19   3  14       1617.12       1676.85        28.13 o                         
 -17   3  14       1237.52       1261.28        24.44 o                         
 -15   3  14        973.99       1025.56        21.89 o                         
 -13   3  14        631.79        693.02        19.47 o                         
 -11   3  14        723.25        656.01        21.96 o                         
  -9   3  14        157.90        139.16        13.38 o                         
  -7   3  14         34.12         38.95         8.07 o                         
  -5   3  14        143.26        156.14         9.95 o                         
  -3   3  14        374.89        356.64        12.95 o                         
 -36   4  14        152.76        152.05         9.75 o                         
 -34   4  14         38.32         29.84         8.24 o                         
 -32   4  14        107.86        135.72        10.50 o                         
 -30   4  14        416.84        409.93        19.51 o                         
 -28   4  14        216.74        243.36        15.80 o                         
 -26   4  14         56.89         81.41         8.80 o                         
 -24   4  14          9.57         12.84         8.59 o                         
 -22   4  14       1249.74       1274.13        26.74 o                         
 -20   4  14       1296.60       1320.14        23.59 o                         
 -18   4  14         63.56         79.30         6.88 o                         
 -16   4  14        402.58        417.08        18.90 o                         
 -14   4  14        494.91        480.43        16.14 o                         
 -12   4  14        312.95        288.57        13.65 o                         
 -10   4  14        285.38        301.16        15.37 o                         
  -8   4  14         28.22         28.55         7.49 o                         
  -6   4  14         51.16         67.77         8.87 o                         
  -4   4  14         22.83         25.22         7.00 o                         
 -35   5  14       1665.42       1708.52        42.55 o                         
 -33   5  14       2711.25       2765.14        49.22 o                         
 -31   5  14       1113.34       1022.97        32.08 o                         
 -29   5  14         26.74         22.89         9.06 o                         
 -27   5  14       3033.60       3114.09        68.47 o                         
 -25   5  14       6235.56       6490.61        89.12 o                         
 -23   5  14       4320.39       4396.46        59.54 o                         
 -21   5  14        667.53        669.94        27.38 o                         
 -19   5  14       1302.21       1312.36        25.47 o                         
 -17   5  14       5260.63       5648.49        66.60 o                         
 -15   5  14       5643.64       5521.89        69.91 o                         
 -13   5  14       1028.42        963.34        27.14 o                         
 -11   5  14          9.90         20.68         8.14 o                         
  -9   5  14        532.35        552.77        22.33 o                         
  -7   5  14       1627.97       1773.22        38.66 o                         
  -5   5  14       1583.62       1744.08        35.68 o                         
  -3   5  14        138.27        109.15         6.49 o                         
 -34   6  14        102.28        115.51         9.20 o                         
 -32   6  14        926.77        919.23        45.42 o                         
 -30   6  14       5528.94       5750.58       116.31 o                         
 -28   6  14       4139.96       4217.43       151.91 o                         
 -26   6  14       1420.77       1489.73        38.83 o                         
 -24   6  14         54.63         54.27         9.20 o                         
 -22   6  14       3585.78       3797.74        56.24 o                         
 -20   6  14       7943.85       8261.62       107.21 o                         
 -18   6  14       4185.08       4576.12        67.21 o                         
 -16   6  14        352.44        397.69        15.12 o                         
 -14   6  14        545.80        600.27        23.53 o                         
 -12   6  14       4549.91       4558.34        77.67 o                         
 -10   6  14       4379.56       4541.19        88.62 o                         
  -8   6  14       1142.74       1188.38        30.23 o                         
  -6   6  14          7.51          0.64         4.81 o                         
  -4   6  14        206.03        161.22        12.60 o                         
 -33   7  14       1493.50       1406.13        53.32 o                         
 -31   7  14        922.81        919.70        89.54 o                         
 -29   7  14         96.79        104.38         9.60 o                         
 -27   7  14       1083.50       1115.26        26.46 o                         
 -25   7  14       4661.51       4845.95        90.23 o                         
 -23   7  14       5452.70       5461.34        80.23 o                         
 -21   7  14       1405.78       1473.87        40.86 o                         
 -19   7  14        140.90        150.74        12.34 o                         
 -17   7  14       4393.27       4317.13        61.92 o                         
 -15   7  14       7360.47       7562.05       111.58 o                         
 -13   7  14       4035.62       4239.10        84.25 o                         
 -11   7  14        419.33        418.14        22.92 o                         
  -9   7  14        311.19        365.88        19.02 o                         
  -7   7  14       1472.53       1491.35        36.22 o                         
 -30   8  14       2279.98       2246.67        71.24 o                         
 -28   8  14       1968.77       2001.13        50.20 o                         
 -26   8  14        854.87        881.70        41.06 o                         
 -24   8  14         51.32         63.75         8.78 o                         
 -22   8  14       1510.96       1623.65        35.95 o                         
 -20   8  14       2906.74       2978.20        47.84 o                         
 -18   8  14       3169.49       3178.22        53.56 o                         
 -16   8  14       1114.24       1134.44        31.30 o                         
 -14   8  14          1.84          3.48         8.47 o                         
 -12   8  14        633.19        666.68        21.88 o                         
 -10   8  14       1875.26       1972.96        50.54 o                         
  -8   8  14       1774.46       1680.32        41.23 o                         
 -29   9  14         77.54         87.75         9.50 o                         
 -27   9  14        649.61        671.86        23.00 o                         
 -25   9  14       1278.85       1343.52        37.46 o                         
 -23   9  14       1691.78       1823.71        46.90 o                         
 -21   9  14        911.32        883.04        26.63 o                         
 -19   9  14         14.64         21.92         7.55 o                         
 -17   9  14        100.68         83.39        10.56 o                         
 -15   9  14        737.14        812.70        26.40 o                         
 -13   9  14       1167.84       1151.62        47.89 o                         
 -11   9  14        259.69        242.74        18.55 o                         
 -26  10  14          4.09          8.86         3.94 o                         
 -24  10  14          2.67          3.91         5.77 o                         
 -22  10  14         39.52         54.34         7.82 o                         
 -20  10  14         34.27         29.95         7.05 o                         
 -18  10  14         42.36         53.00         7.80 o                         
 -16  10  14        310.96        303.89        21.20 o                         
 -14  10  14        265.65        209.35        19.73 o                         
 -37   1  15        156.76        160.17        16.68 o                         
 -35   1  15        531.81        537.19        25.75 o                         
 -33   1  15       1505.52       1549.84        51.44 o                         
 -31   1  15        353.71        416.76        17.21 o                         
 -29   1  15         86.64        104.68        11.15 o                         
 -27   1  15       1821.42       1889.67        38.63 o                         
 -25   1  15       1979.57       1999.28        38.22 o                         
 -23   1  15        418.71        459.64        15.25 o                         
 -21   1  15       3615.08       3636.73        43.12 o                         
 -19   1  15        577.53        591.63        15.17 o                         
 -17   1  15       1004.60       1009.14        20.00 o                         
 -15   1  15       5137.18       5157.39        71.32 o                         
 -13   1  15       1663.86       1581.49        47.21 o                         
 -11   1  15        110.19         98.81        12.92 o                         
  -9   1  15        622.19        628.77        28.31 o                         
  -7   1  15        868.84        781.22        29.29 o                         
  -5   1  15        581.59        503.58        39.05 o                         
 -38   2  15        758.17        599.83        30.23 o                         
 -36   2  15        651.80        684.98        25.93 o                         
 -34   2  15        179.23        136.18        14.95 o                         
 -32   2  15       1771.64       1850.75        54.08 o                         
 -30   2  15       6434.03       6526.83        94.39 o                         
 -28   2  15       8301.49       8074.74       129.38 o                         
 -26   2  15       4745.94       4850.38        70.99 o                         
 -24   2  15         41.32         60.23         8.56 o                         
 -22   2  15       7277.79       7360.88        89.28 o                         
 -20   2  15       8649.92       8957.30        99.17 o                         
 -18   2  15       4693.03       4899.50        69.35 o                         
 -16   2  15         35.34         55.17         8.36 o                         
 -14   2  15        967.33        953.86        25.04 o                         
 -12   2  15       2687.48       2657.89        59.83 o                         
 -10   2  15       3525.32       3667.08        79.98 o                         
  -8   2  15        723.08        747.83        23.45 o                         
  -6   2  15         12.30          3.53         6.02 o                         
 -37   3  15        778.13        693.91        76.13 o                         
 -35   3  15       2747.29       2735.22        59.82 o                         
 -33   3  15       4782.69       4896.02        97.01 o                         
 -31   3  15       3463.07       3318.76        59.52 o                         
 -29   3  15          0.25         -5.59        10.95 o                         
 -27   3  15       5629.64       5414.50        94.66 o                         
 -25   3  15      13637.45      13404.94       175.15 o                         
 -23   3  15       9385.27       9569.34       116.44 o                         
 -21   3  15        252.36        268.84        12.24 o                         
 -19   3  15       1209.82       1274.40        27.48 o                         
 -17   3  15       7211.90       7112.06        92.69 o                         
 -15   3  15       9917.66       9569.22       122.44 o                         
 -13   3  15       3579.35       3753.27        63.34 o                         
 -11   3  15        140.27        159.25        13.38 o                         
  -9   3  15        509.38        512.42        17.39 o                         
  -7   3  15       2617.87       2619.33        71.68 o                         
  -5   3  15       2141.84       2034.11        41.09 o                         
 -36   4  15       1932.60       2013.89        58.68 o                         
 -34   4  15        204.62        264.87        16.73 o                         
 -32   4  15       2605.86       2554.74        76.86 o                         
 -30   4  15       6187.54       6268.19        90.22 o                         
 -28   4  15       5635.23       5719.21        90.64 o                         
 -26   4  15       3145.36       3278.29        53.37 o                         
 -24   4  15          5.50         23.43         7.66 o                         
 -22   4  15       5187.45       5300.78        73.19 o                         
 -20   4  15      15812.94      16541.62       176.81 o                         
 -18   4  15       7582.88       7739.14       104.92 o                         
 -16   4  15       2098.95       2047.55        38.48 o                         
 -14   4  15         50.59         49.29        10.36 o                         
 -12   4  15       2949.13       2850.43        51.31 o                         
 -10   4  15       3720.49       3805.93        78.48 o                         
  -8   4  15       1386.61       1450.65        40.77 o                         
  -6   4  15         62.31         51.96         6.52 o                         
 -35   5  15       1844.47       1749.49        52.83 o                         
 -33   5  15       1603.14       1629.00        40.84 o                         
 -31   5  15       1379.64       1221.54        54.04 o                         
 -29   5  15         98.94        109.34        11.03 o                         
 -27   5  15       1140.30       1127.49        29.97 o                         
 -25   5  15       3418.47       3423.62        54.65 o                         
 -23   5  15       2923.06       3074.23        48.30 o                         
 -21   5  15       1222.49       1307.11        32.51 o                         
 -19   5  15         50.27         51.51         8.65 o                         
 -17   5  15       4582.42       4800.41        68.91 o                         
 -15   5  15       5624.29       5637.15        93.71 o                         
 -13   5  15       2999.72       2969.26        52.66 o                         
 -11   5  15        870.52        838.66        27.32 o                         
  -9   5  15         86.98        117.18         9.52 o                         
  -7   5  15        558.53        555.52        17.46 o                         
 -34   6  15        242.89        257.43        15.46 o                         
 -32   6  15        737.64        614.85        27.67 o                         
 -30   6  15        667.41        653.27        46.74 o                         
 -28   6  15        368.80        408.64        18.56 o                         
 -26   6  15        124.20        132.00        10.08 o                         
 -24   6  15          0.46         -0.89         6.74 o                         
 -22   6  15        298.44        353.01        16.79 o                         
 -20   6  15        232.85        267.47        13.51 o                         
 -18   6  15        938.35        941.51        26.36 o                         
 -16   6  15       1052.15        930.81        26.87 o                         
 -14   6  15        229.32        203.50        13.84 o                         
 -12   6  15         46.30         47.24        10.71 o                         
 -10   6  15        481.99        457.34        17.83 o                         
  -8   6  15        721.52        702.63        17.51 o                         
 -33   7  15          1.06          9.80         8.68 o                         
 -31   7  15         16.27         18.81         6.16 o                         
 -29   7  15          0.68          4.36         6.29 o                         
 -27   7  15          2.12          3.81         7.63 o                         
 -25   7  15          3.35          3.41         6.71 o                         
 -23   7  15         53.73         71.67        10.24 o                         
 -21   7  15         65.54         58.17         8.97 o                         
 -19   7  15        175.47        155.08        11.74 o                         
 -17   7  15        481.05        451.56        20.23 o                         
 -15   7  15         20.89         42.18        10.48 o                         
 -13   7  15         37.45         35.67        11.43 o                         
 -11   7  15         42.76         73.30         9.41 o                         
  -9   7  15        169.71        166.39        10.87 o                         
 -30   8  15        578.66        534.53        29.84 o                         
 -28   8  15        336.67        362.08        17.79 o                         
 -26   8  15         22.24         18.74         7.41 o                         
 -24   8  15        163.31        160.75        10.75 o                         
 -22   8  15       1300.14       1351.15        33.50 o                         
 -20   8  15       1569.07       1612.96        55.85 o                         
 -18   8  15        641.37        613.04        23.47 o                         
 -16   8  15         68.06         73.79         9.49 o                         
 -14   8  15        353.51        347.93        20.24 o                         
 -12   8  15       1064.66       1106.69        33.03 o                         
 -27   9  15        597.66        522.36        18.38 o                         
 -25   9  15       1730.44       1763.96        42.34 o                         
 -23   9  15       1390.63       1445.46        52.77 o                         
 -21   9  15        159.67        161.11        10.90 o                         
 -19   9  15        132.08        143.46        10.43 o                         
 -17   9  15       1046.48       1059.45        33.75 o                         
 -15   9  15       1756.17       1559.78        52.13 o                         
 -22  10  15        753.47        704.23        38.07 o                         
 -38   0  16       2139.38       2099.26        82.29 o                         
 -36   0  16       1611.21       1692.85        83.97 o                         
 -34   0  16        106.24        120.28        17.04 o                         
 -32   0  16       5053.33       5033.27       106.19 o                         
 -30   0  16      12546.40      12839.21       270.09 o                         
 -28   0  16      12379.88      12709.74       231.14 o                         
 -26   0  16       9449.46       9378.31       209.58 o                         
 -24   0  16        429.85        473.71        25.83 o                         
 -22   0  16       4560.44       4392.30       177.45 o                         
 -20   0  16       7340.53       7012.05       299.25 o                         
 -18   0  16       6000.50       5934.94       120.99 o                         
 -16   0  16        332.89        307.20        29.93 o                         
 -14   0  16        393.08        466.04        71.51 o                         
 -12   0  16       2538.14       2879.63       144.15 o                         
 -10   0  16       3605.63       3778.39       155.91 o                         
 -37   1  16       1134.24       1257.88        35.22 o                         
 -35   1  16       3819.48       3923.95        83.10 o                         
 -33   1  16       5742.05       5890.08       194.38 o                         
 -31   1  16       2905.80       3107.28        60.36 o                         
 -29   1  16         92.62         69.01        10.41 o                         
 -27   1  16       5947.37       5938.87        93.05 o                         
 -25   1  16       4923.20       5053.42        72.76 o                         
 -23   1  16       4498.65       4492.31        62.23 o                         
 -21   1  16       1387.53       1300.85        28.69 o                         
 -19   1  16       1266.06       1267.87        29.79 o                         
 -17   1  16       6790.28       6810.19       129.86 o                         
 -15   1  16       8068.16       8394.65       186.92 o                         
 -13   1  16       2714.93       2799.69       112.39 o                         
 -11   1  16         84.81         62.39        12.38 o                         
  -9   1  16        362.06        355.71        18.24 o                         
 -38   2  16       1340.60       1217.85        50.94 o                         
 -36   2  16        665.21        618.68        24.96 o                         
 -34   2  16          5.34          4.80         7.39 o                         
 -32   2  16        800.18        811.77        27.51 o                         
 -30   2  16       2351.83       2423.10        56.46 o                         
 -28   2  16       5967.80       6304.63       111.53 o                         
 -26   2  16       2547.62       2602.14        56.05 o                         
 -24   2  16        241.23        236.84        13.84 o                         
 -22   2  16       4287.61       4373.68        61.27 o                         
 -20   2  16       8396.59       8463.86       102.90 o                         
 -18   2  16       3187.75       3127.43        53.50 o                         
 -16   2  16       1028.33       1150.91        36.49 o                         
 -14   2  16         44.41         77.75        15.21 o                         
 -12   2  16       1336.32       1367.23        57.14 o                         
 -10   2  16       1125.13       1070.03        32.23 o                         
  -8   2  16        193.70        208.25        17.49 o                         
 -37   3  16          5.13         11.56         5.65 o                         
 -35   3  16          8.14         10.84         9.19 o                         
 -33   3  16         16.63         34.01        10.37 o                         
 -31   3  16         77.67        123.68        21.01 o                         
 -29   3  16          1.11         -8.38         9.25 o                         
 -27   3  16         11.64         10.27         8.89 o                         
 -25   3  16       1104.94       1167.64        31.97 o                         
 -23   3  16         14.37         25.67         7.40 o                         
 -21   3  16         72.39         92.27        12.02 o                         
 -19   3  16          9.67         14.42         7.83 o                         
 -17   3  16         39.41         38.24         8.92 o                         
 -15   3  16         83.58        100.30        13.76 o                         
 -13   3  16        359.60        372.98        18.62 o                         
 -11   3  16        254.83        217.07        12.83 o                         
  -9   3  16         68.37         62.41         9.67 o                         
  -7   3  16          4.13          3.08         6.16 o                         
 -36   4  16         54.13         57.24         7.86 o                         
 -34   4  16         89.32        102.75        12.86 o                         
 -32   4  16         19.37         29.44        10.88 o                         
 -30   4  16        967.43        938.89        29.83 o                         
 -28   4  16       1520.37       1546.39        42.46 o                         
 -26   4  16        328.87        288.52        18.97 o                         
 -24   4  16        584.38        582.22        19.32 o                         
 -22   4  16       2217.07       2261.37        42.72 o                         
 -20   4  16        605.60        631.40        18.02 o                         
 -18   4  16         11.59         23.06         7.98 o                         
 -16   4  16        304.84        321.59        15.37 o                         
 -14   4  16        834.04        816.40        26.28 o                         
 -12   4  16        595.54        621.64        27.20 o                         
 -10   4  16         56.89         56.47         9.53 o                         
  -8   4  16          2.70          2.34         4.46 o                         
 -35   5  16        755.62        718.87        56.96 o                         
 -33   5  16       1159.47        999.81        53.97 o                         
 -31   5  16        681.72        679.37        39.20 o                         
 -29   5  16          9.66         10.70         8.17 o                         
 -27   5  16        713.34        723.52        27.24 o                         
 -25   5  16       3664.44       3636.77        56.09 o                         
 -23   5  16       2725.29       2847.45        49.32 o                         
 -21   5  16        485.57        469.69        17.22 o                         
 -19   5  16        364.27        366.56        15.45 o                         
 -17   5  16       1958.56       1855.05        51.30 o                         
 -15   5  16       1707.15       1774.15        46.47 o                         
 -13   5  16        726.41        752.49        29.91 o                         
 -11   5  16          0.39          2.22         5.41 o                         
  -9   5  16        593.07        500.93        14.14 o                         
 -34   6  16          4.63          3.36         7.84 o                         
 -32   6  16       1961.79       1686.51        75.78 o                         
 -30   6  16       2617.40       2494.67        68.24 o                         
 -28   6  16       2454.92       2628.07        55.91 o                         
 -26   6  16        438.23        432.82        18.14 o                         
 -24   6  16        416.46        430.93        18.06 o                         
 -22   6  16       4273.37       4324.14        68.53 o                         
 -20   6  16       7232.39       7773.74       136.88 o                         
 -18   6  16       3803.97       3827.44        75.09 o                         
 -16   6  16        448.46        411.44        20.21 o                         
 -14   6  16        294.11        341.53        19.77 o                         
 -12   6  16       1210.16       1201.35        27.59 o                         
 -10   6  16       1122.75        865.74        41.43 o                         
 -31   7  16       1395.13       1433.38        73.61 o                         
 -29   7  16         35.75         37.42         6.78 o                         
 -27   7  16       2092.02       2105.11        42.31 o                         
 -25   7  16       4567.28       4730.59        95.83 o                         
 -23   7  16       4071.64       4258.48       102.15 o                         
 -21   7  16        886.53        887.89        34.23 o                         
 -19   7  16         45.31         37.36        11.28 o                         
 -17   7  16       1983.13       1956.08        57.17 o                         
 -15   7  16       3236.59       3284.14        80.20 o                         
 -13   7  16       1577.67       1380.98        31.26 o                         
 -30   8  16       2573.74       2277.56        91.25 o                         
 -28   8  16       2064.53       2148.85        65.98 o                         
 -26   8  16        385.27        367.14        33.94 o                         
 -24   8  16         27.89         44.42        11.85 o                         
 -22   8  16        803.40        910.70        30.95 o                         
 -20   8  16       1791.10       1716.29        56.46 o                         
 -18   8  16       1550.11       1586.51        67.04 o                         
 -16   8  16        840.28        786.42        32.73 o                         
 -14   8  16         10.60         -1.12         7.28 o                         
 -25   9  16        627.32        527.19        19.46 o                         
 -23   9  16        699.07        641.09        68.16 o                         
 -21   9  16        509.30        458.76        30.51 o                         
 -19   9  16         32.54         11.76         8.96 o                         
 -37   1  17        343.79        309.91        18.99 o                         
 -35   1  17       1692.62       1753.55        53.09 o                         
 -33   1  17       1519.44       1570.73        48.06 o                         
 -31   1  17       1100.41       1085.16        36.80 o                         
 -29   1  17         63.81         68.42        11.40 o                         
 -27   1  17        423.53        427.82        21.72 o                         
 -25   1  17       1246.21       1236.84        28.87 o                         
 -23   1  17       1482.98       1456.19        33.83 o                         
 -21   1  17         32.43         43.89         8.72 o                         
 -19   1  17       1222.05       1186.92        39.64 o                         
 -17   1  17       2479.88       2322.51        91.86 o                         
 -15   1  17        504.74        505.79        31.83 o                         
 -13   1  17        116.56        161.61        19.17 o                         
 -11   1  17         80.67         77.11        10.29 o                         
 -36   2  17       1300.84       1330.77        46.61 o                         
 -34   2  17        101.43        150.61        15.92 o                         
 -32   2  17       2453.52       2518.62        61.82 o                         
 -30   2  17       5770.56       5973.58       120.25 o                         
 -28   2  17       6982.05       6828.97       153.56 o                         
 -26   2  17       1821.45       1831.68        44.56 o                         
 -24   2  17        848.99        796.07        24.20 o                         
 -22   2  17       3340.52       3342.07        58.56 o                         
 -20   2  17       3751.96       3893.05        65.12 o                         
 -18   2  17       2023.06       2157.73        51.16 o                         
 -16   2  17        387.88        332.58        21.57 o                         
 -14   2  17        458.88        455.74        25.36 o                         
 -12   2  17       1410.27       1325.40        63.71 o                         
 -10   2  17        974.41        888.41        42.82 o                         
 -37   3  17        740.00        611.75        32.89 o                         
 -35   3  17       2354.29       2198.56        89.01 o                         
 -33   3  17       4284.26       4061.97       107.01 o                         
 -31   3  17       2810.02       2942.26        60.89 o                         
 -29   3  17          1.84          8.92         9.06 o                         
 -27   3  17       3010.06       2909.35        58.14 o                         
 -25   3  17       4365.18       4353.18        87.61 o                         
 -23   3  17       5850.76       6182.06       101.73 o                         
 -21   3  17       2734.91       2791.70        47.51 o                         
 -19   3  17        501.75        509.01        18.64 o                         
 -17   3  17       4789.31       4681.84       114.12 o                         
 -15   3  17       5582.96       5465.07       124.15 o                         
 -13   3  17       2211.91       1943.51        57.94 o                         
 -11   3  17         18.65         17.14         7.21 o                         
 -36   4  17        952.68       1016.88        48.70 o                         
 -34   4  17        623.90        560.67        24.61 o                         
 -32   4  17       1864.09       1874.15        65.16 o                         
 -30   4  17       3814.47       3856.24        83.53 o                         
 -28   4  17       5605.09       5685.40       115.10 o                         
 -26   4  17       3038.58       2907.56        58.38 o                         
 -24   4  17        361.72        427.36        25.16 o                         
 -22   4  17       5957.30       5896.50        88.92 o                         
 -20   4  17       5976.35       6206.19        92.65 o                         
 -18   4  17       4072.48       4062.66        89.20 o                         
 -16   4  17        513.18        432.30        22.69 o                         
 -14   4  17        114.50        140.40        12.68 o                         
 -12   4  17       1132.75       1053.39        33.02 o                         
 -33   5  17       2464.22       2328.19        71.93 o                         
 -31   5  17        843.88        871.58        29.99 o                         
 -29   5  17        112.86        104.63        12.14 o                         
 -27   5  17       1728.94       1770.94        48.85 o                         
 -25   5  17       4468.14       4578.96        78.88 o                         
 -23   5  17       2530.33       2706.89        48.21 o                         
 -21   5  17        557.16        608.01        23.55 o                         
 -19   5  17         11.02          0.23        10.24 o                         
 -17   5  17        549.62        617.74        26.88 o                         
 -15   5  17       1680.70       1670.24        52.10 o                         
 -13   5  17        972.38        903.64        34.85 o                         
 -32   6  17        307.92        268.99        20.99 o                         
 -30   6  17        652.32        694.79        33.82 o                         
 -28   6  17        431.39        449.10        23.45 o                         
 -26   6  17        192.03        152.12        11.85 o                         
 -24   6  17        405.42        456.53        18.32 o                         
 -22   6  17         11.04         12.28         7.75 o                         
 -20   6  17        812.43        897.33        30.26 o                         
 -18   6  17        685.38        676.92        30.45 o                         
 -16   6  17        534.12        459.08        22.17 o                         
 -14   6  17        156.17        109.20        10.63 o                         
 -31   7  17         98.84         74.73        11.20 o                         
 -29   7  17        302.84        232.73        58.78 o                         
 -27   7  17         36.07         11.42         7.16 o                         
 -25   7  17         27.41         33.44         8.98 o                         
 -23   7  17         49.80         65.18        10.30 o                         
 -21   7  17         37.87         72.68        13.75 o                         
 -19   7  17        156.52        182.44        18.16 o                         
 -17   7  17         12.28         17.72         6.69 o                         
 -28   8  17       1147.43       1019.96        47.86 o                         
 -26   8  17         37.45         34.49         8.96 o                         
 -24   8  17        272.21        319.10        28.13 o                         
 -22   8  17        611.72        552.57        37.51 o                         
 -20   8  17        695.58        452.32        32.47 o                         
 -36   0  18       3237.94       3236.22       129.59 o                         
 -34   0  18         12.87          4.34         9.92 o                         
 -32   0  18       2562.52       2833.45       128.19 o                         
 -30   0  18       8018.48       8325.58       219.63 o                         
 -28   0  18       9868.17       9568.16       379.27 o                         
 -26   0  18       2098.90       2251.37        99.51 o                         
 -24   0  18        167.64        212.09        24.82 o                         
 -22   0  18       6992.02       7288.78       197.23 o                         
 -20   0  18       6914.75       6849.48       268.15 o                         
 -18   0  18       3087.44       3079.48       145.55 o                         
 -16   0  18        733.66        806.12        56.26 o                         
 -14   0  18        319.51        321.61        26.31 o                         
 -37   1  18        691.85        657.77        36.67 o                         
 -35   1  18       2884.88       2765.86        63.28 o                         
 -33   1  18       5256.54       5370.32       105.17 o                         
 -31   1  18       2402.57       2512.34        53.32 o                         
 -29   1  18        132.21        132.53        12.55 o                         
 -27   1  18       2680.52       2540.38        66.51 o                         
 -25   1  18       5107.66       5295.18        88.20 o                         
 -23   1  18       3690.99       3887.97        75.92 o                         
 -21   1  18        455.81        417.11        21.78 o                         
 -19   1  18       1286.31       1262.19        56.80 o                         
 -17   1  18       3752.45       3814.88       173.68 o                         
 -15   1  18       2405.28       2354.53       120.36 o                         
 -13   1  18        953.41        838.59        40.87 o                         
 -36   2  18        196.28        192.65        12.71 o                         
 -34   2  18        359.91        358.78        20.21 o                         
 -32   2  18       1193.12       1228.77        36.98 o                         
 -30   2  18       1535.86       1555.04        39.02 o                         
 -28   2  18       2577.47       2538.68        64.34 o                         
 -26   2  18       1449.33       1516.10        46.33 o                         
 -24   2  18         20.92         23.29         9.00 o                         
 -22   2  18        237.23        281.52        14.29 o                         
 -20   2  18       1166.49       1130.95        42.78 o                         
 -18   2  18       1365.24       1359.49        47.95 o                         
 -16   2  18        395.03        376.05        28.70 o                         
 -14   2  18          5.00          9.80        10.64 o                         
 -35   3  18        177.44        166.03        13.28 o                         
 -33   3  18        166.51        177.25        13.29 o                         
 -31   3  18         23.14         41.45         9.71 o                         
 -29   3  18        128.11        130.86        13.96 o                         
 -27   3  18        823.32        842.39        32.61 o                         
 -25   3  18        107.04        162.67        15.18 o                         
 -23   3  18        292.51        307.64        18.15 o                         
 -21   3  18        347.18        316.54        17.65 o                         
 -19   3  18        193.02        183.53        19.84 o                         
 -17   3  18          1.40          1.34        14.64 o                         
 -15   3  18        344.03        341.11        21.83 o                         
 -34   4  18          1.80         -1.98         5.50 o                         
 -32   4  18        433.67        420.96        24.87 o                         
 -30   4  18        368.14        383.31        19.14 o                         
 -28   4  18        157.67        204.13        15.86 o                         
 -26   4  18        317.14        356.76        29.86 o                         
 -24   4  18        920.82        957.51        31.65 o                         
 -22   4  18        341.84        310.14        20.66 o                         
 -20   4  18        359.40        415.93        30.97 o                         
 -18   4  18        166.20        235.40        33.59 o                         
 -16   4  18          3.42          8.27         9.44 o                         
 -33   5  18       1608.91       1490.76        48.61 o                         
 -31   5  18        460.61        499.16        23.21 o                         
 -29   5  18         94.85        105.54        12.82 o                         
 -27   5  18        752.45        782.59        31.38 o                         
 -25   5  18       1496.94       1418.80        38.36 o                         
 -23   5  18       2548.12       2364.18        62.66 o                         
 -21   5  18        367.56        335.04        35.83 o                         
 -19   5  18        249.19        291.38        33.59 o                         
 -17   5  18       1213.88       1298.46        66.06 o                         
 -32   6  18       1184.67        866.86        40.03 o                         
 -30   6  18       4499.73       4050.24       293.48 o                         
 -28   6  18       4318.34       4243.83       140.20 o                         
 -26   6  18        906.55        899.72        44.56 o                         
 -24   6  18        949.53        986.26        43.85 o                         
 -22   6  18       3097.71       2984.58        71.87 o                         
 -20   6  18       1971.81       1735.92        73.47 o                         
 -18   6  18       1149.28       1027.24        48.70 o                         
 -29   7  18          0.87         12.88         8.68 o                         
 -27   7  18       1256.71       1093.53        80.19 o                         
 -25   7  18       2230.81       2125.01        89.01 o                         
 -35   1  19        100.96         61.02        16.79 o                         
 -33   1  19       1078.14       1124.10        47.31 o                         
 -31   1  19        588.03        627.53        23.78 o                         
 -29   1  19         47.17         56.56        10.77 o                         
 -27   1  19        479.65        431.48        30.52 o                         
 -25   1  19       1151.78       1133.05        39.61 o                         
 -23   1  19        982.72        941.62        34.41 o                         
 -21   1  19         66.34         80.31        16.53 o                         
 -19   1  19        183.38        165.33        25.19 o                         
 -17   1  19        318.94        296.52        24.49 o                         
 -36   2  19       1183.02       1073.18        35.42 o                         
 -34   2  19        181.29        184.20        19.39 o                         
 -32   2  19       1187.74       1138.65        32.18 o                         
 -30   2  19       3050.47       2873.20        64.01 o                         
 -28   2  19       2373.62       2469.85        68.52 o                         
 -26   2  19        265.14        254.02        17.09 o                         
 -24   2  19        572.67        556.41        18.99 o                         
 -22   2  19       3044.10       2898.73        90.49 o                         
 -20   2  19       3379.90       3378.64       184.88 o                         
 -18   2  19       1464.76       1314.70        65.22 o                         
 -35   3  19       3636.63       3122.69       108.04 o                         
 -33   3  19       4390.25       4157.59        93.56 o                         
 -31   3  19       1059.14       1146.37        32.27 o                         
 -29   3  19         88.91         69.00        13.33 o                         
 -27   3  19       1827.79       1865.03        47.29 o                         
 -25   3  19       5291.33       5131.17       108.68 o                         
 -23   3  19       2878.48       2744.16        84.80 o                         
 -21   3  19        297.13        296.70        33.87 o                         
 -19   3  19        518.77        581.74        29.09 o                         
 -34   4  19          3.10          1.20         6.30 o                         
 -32   4  19       2256.44       2137.00        66.88 o                         
 -30   4  19       5450.97       5529.05       141.21 o                         
 -28   4  19       4932.53       4958.67        96.88 o                         
 -26   4  19        938.11        901.20        27.66 o                         
 -24   4  19        129.46        119.52        22.95 o                         
 -22   4  19       1218.43       1271.87        69.70 o                         
 -20   4  19       1782.87       1671.01        81.45 o                         
 -31   5  19       1533.36       1420.69        52.40 o                         
 -29   5  19         26.89         37.33         8.50 o                         
 -27   5  19        794.10        968.57        42.82 o                         
 -25   5  19        947.88        883.65        51.78 o                         
 -23   5  19       1665.00       1319.46        66.62 o                         
 -21   5  19        756.54        625.02        38.91 o                         
 -32   0  20       1596.58       1640.22        77.25 o                         
 -30   0  20       3246.88       3099.91       137.43 o                         
 -28   0  20       3000.34       2863.40       127.08 o                         
 -26   0  20        489.54        569.32        38.91 o                         
 -33   1  20       3755.69       3311.55       158.00 o                         
 -31   1  20       1089.25       1051.09        42.85 o                         
 -29   1  20        100.00        100.45        17.53 o                         
 -27   1  20       2683.21       2503.27        77.07 o                         
 -34   2  20          0.43          7.56         9.24 o                         
 -32   2  20        724.45        734.74        32.12 o                         
 -30   2  20       2264.59       2187.28        49.45 o                         
 -28   2  20       1631.63       1446.40        35.69 o                         
 -26   2  20        622.20        605.86        28.89 o                         
 -33   3  20        286.06        234.38        17.24 o                         
 -31   3  20        313.27        301.43        15.16 o                         
 -29   3  20          3.56          4.32         6.21 o                         
 -27   3  20         31.28         19.22         8.40 o                         
 -25   3  20         24.32         30.51        13.72 o                         
 -23   3  20         37.46         44.22        12.60 o                         
 -30   4  20       1022.90        847.53        32.15 o                         
 -28   4  20         66.24         57.93        14.27 o                         
 -26   4  20         19.35         14.00        10.08 o                         
                                                                                
